# Supplementary material for: Molecular and epigenetic profiles of BRCA1-like hormone-receptor-positive breast tumors identified with development and application of a copy-number-based classifier
Source: Breast Cancer Res. 2019 Jan 25;21:14. doi: 10.1186/s13058-018-1090-z (PMC6347811; doi:10.1186/s13058-018-1090-z)
Supplement: Supplementary file 1 — Table S1. SVM BRCA1-like status and BRCA1ness-MLPA profiles in 10 breast cancer cell lines. Table S2A. TCGA breast tumors with SVM BRCA1-like status. Table S2B. METABRIC breast tumors with SVM BRCA1-like status. Table S3. Complete subject characteristics of TCGA and METABRIC breast tumors with SVM BRCA1-like status. Table S4. Differentially methylated CpGs in BRCA1-like tumors identified by DMRcate. Table S5A. Hypermethylated DMRs (n = 108) from DMRcate analysis. Table 5SB. Hypomethylated DMRs (n = 94) from DMRcate analysis. Table S6A. GOBP terms associated with 158 unique genes from 108 hypermethylated DMRs. Table S6B. GOBP terms associated with 131 unique genes from 94 hypermethylated DMRs. (XLSX 923 kb) [file 13058_2018_1090_MOESM1_ESM.xlsx]

## Sheet: Overview
	Chen Y and Wang Y et al. Supplemental Tables
	Table S1	SVM BRCA1-like status and BRCA1ness-MLPA profiles in 10 breast cancer cell lines.
	Table S2A	TCGA breast tumors with SVM BRCA1-like status.
	Table S2B	METABRIC breast tumors with SVM BRCA1-like status.
	Table S3	Complete subject characteristic of TCGA and METABRIC breast tumors with SVM BRCA1-like status
	Table S4	Differentially methylated CpGs in BRCA1-like tumors identified by DMRcate.
	Table S5A	108 HYPER methylated DMRs from DMRcate analysis.
	Table S5B	94 HYPO methylated DMRs from DMRcate analysis.
	Table S6A	GOBP terms associated with 158 unique genes from 108 HYPER methylated DMRs.
	Table S6B	GOBP terms associated with 131 unique genes from 94 HYPER methylated DMRs.

## Sheet: TableS1
Supplemental Table 1. SVM BRCA1-like status and BRCA1ness-MLPA profiles in 10 breast cancer cell lines.
Cell_line	BRCA_mutation	BRCA1_methylation	SVM_BRCA1_Prob	SVM_BRCA1	MLPA.mean	MLPA.sd	MLPA.status	MLPA.source
HCC70	NA	Unmethylated	0.999997	BRCA1-like	0.99405	NA	BRCA1-like	Roig et al.
HDQP1	NA	Unmethylated	0.999966	BRCA1-like	1	0	BRCA1-like	In-house collected
MDAMB468	WT	Unmethylated	0.998476	BRCA1-like	0.994	0.001	BRCA1-like	In-house collected
HCC1806	NA	Unmethylated	0.972322	BRCA1-like	0.997	0.001	BRCA1-like	In-house collected
MDAMB436	BRCA1	Unmethylated	0.873488	BRCA1-like	0.00125	NA	non-BRCA1-like	Roig et al.
CAL120	NA	Unmethylated	0.723077	BRCA1-like	0.005	0.001	non-BRCA1-like	In-house collected
CAL51	NA	Unmethylated	0.104752	non-BRCA1-like	0.259	0.095	non-BRCA1-like	In-house collected
BT549	WT	Unmethylated	0.0956461	non-BRCA1-like	0.0514274	0.0167843	non-BRCA1-like	In-house collected
MDAMB231	WT	Unmethylated	0.0466991	non-BRCA1-like	0.128	0.112	non-BRCA1-like	In-house collected
MCF7	WT	Unmethylated	0.00584132	non-BRCA1-like	0.02664	NA	non-BRCA1-like	Roig et al.

## Sheet: TableS2A
Supplemental Table 2A. SVM_BRCA1-like status in TCGA breast tumors.
patients	gender	race	Age	ajcc_pathologic_tumor_stage	Stage	ER	PR	HER2	BRCA1.mut	BRCA2.mut	BRCA1meth	TNBC	Clinical_Subtype	PAM50	BRCA1_prob	SVM_BRCA1	keptforAnalysis
TCGA-A1-A0SB	FEMALE	WHITE	70	Stage I	Stage I-II	Positive	Negative	Negative	FALSE	FALSE	FALSE	Non-TNBC	ER Positive	Normal	0.216277	non-BRCA1-like	TRUE
TCGA-A1-A0SD	FEMALE	WHITE	59	Stage IIA	Stage I-II	Positive	Positive	Negative	FALSE	FALSE	FALSE	Non-TNBC	ER Positive	LumA	0.051192	non-BRCA1-like	TRUE
TCGA-A1-A0SE	FEMALE	WHITE	56	Stage I	Stage I-II	Positive	Positive	Negative	FALSE	FALSE	FALSE	Non-TNBC	ER Positive	LumA	0.193039	non-BRCA1-like	TRUE
TCGA-A1-A0SF	FEMALE	WHITE	54	Stage IIA	Stage I-II	Positive	Positive	Negative	FALSE	FALSE	FALSE	Non-TNBC	ER Positive	LumA	0.439534	non-BRCA1-like	TRUE
TCGA-A1-A0SG	FEMALE	WHITE	61	Stage IIB	Stage I-II	Positive	Positive	Negative	FALSE	FALSE	FALSE	Non-TNBC	ER Positive	LumA	0.183801	non-BRCA1-like	TRUE
TCGA-A1-A0SH	FEMALE	WHITE	39	Stage IIA	Stage I-II	Negative	Positive		TRUE	FALSE	FALSE	Non-TNBC	Other	LumA	0.826009	BRCA1-like	TRUE
TCGA-A1-A0SI	FEMALE	WHITE	52	Stage IIB	Stage I-II	Positive	Positive	Negative	TRUE	FALSE	FALSE	Non-TNBC	ER Positive	LumB	0.842223	BRCA1-like	TRUE
TCGA-A1-A0SJ	FEMALE	BLACK OR AFRICAN AMERICAN	39	Stage IIIA	Stage III-IV	Positive	Positive		FALSE	FALSE	FALSE	Non-TNBC	Other	LumA	0.0320274	non-BRCA1-like	TRUE
TCGA-A1-A0SK	FEMALE	ASIAN	54	Stage IIA	Stage I-II	Negative	Negative	Negative	FALSE	FALSE	FALSE	TNBC	TNBC	Basal	1	BRCA1-like	TRUE
TCGA-A1-A0SN	FEMALE	WHITE	50	Stage IIA	Stage I-II	Positive	Positive	Positive	FALSE	FALSE	FALSE	Non-TNBC	HER2 Positive	LumB	0.00078121	non-BRCA1-like	TRUE
TCGA-A1-A0SO	FEMALE	WHITE	67	Stage IIB	Stage I-II	Negative	Negative		FALSE	FALSE	FALSE			Basal	1	BRCA1-like	FALSE
TCGA-A1-A0SP	FEMALE		40	Stage IIA	Stage I-II	Negative	Negative	Negative	FALSE	FALSE	FALSE	TNBC	TNBC	Basal	0.990823	BRCA1-like	TRUE
TCGA-A1-A0SQ	FEMALE	WHITE	45	Stage IIB	Stage I-II	Positive	Positive	Negative	FALSE	FALSE	FALSE	Non-TNBC	ER Positive	LumA	0.0734185	non-BRCA1-like	TRUE
TCGA-A2-A04N	FEMALE	WHITE	66	Stage IA	Stage I-II	Positive	Positive		FALSE	FALSE	FALSE	Non-TNBC	Other	LumA	0.158785	non-BRCA1-like	TRUE
TCGA-A2-A04P	FEMALE	BLACK OR AFRICAN AMERICAN	36	Stage IIIC	Stage III-IV	Negative	Negative		FALSE	FALSE	FALSE			Basal	0.999994	BRCA1-like	FALSE
TCGA-A2-A04Q	FEMALE	WHITE	48	Stage IA	Stage I-II	Negative	Negative		FALSE	FALSE	FALSE			Basal	0.552707	BRCA1-like	FALSE
TCGA-A2-A04R	FEMALE	BLACK OR AFRICAN AMERICAN	36	Stage IA	Stage I-II	Positive	Positive		FALSE	FALSE	FALSE	Non-TNBC	Other	LumB	0.033115	non-BRCA1-like	TRUE
TCGA-A2-A04T	FEMALE	WHITE	62	Stage IIA	Stage I-II	Negative	Negative		FALSE	FALSE	FALSE			Basal	0.99999	BRCA1-like	FALSE
TCGA-A2-A04U	FEMALE	WHITE	47	Stage IIA	Stage I-II	Negative	Negative	Negative	FALSE	FALSE	FALSE	TNBC	TNBC	Basal	1	BRCA1-like	TRUE
TCGA-A2-A04V	FEMALE	WHITE	39	Stage IIA	Stage I-II	Positive	Positive		FALSE	FALSE	FALSE	Non-TNBC	Other	LumB	0.0831587	non-BRCA1-like	TRUE
TCGA-A2-A04W	FEMALE	WHITE	50	Stage IIB	Stage I-II	Negative	Negative	Positive	FALSE	FALSE	FALSE	Non-TNBC	HER2 Positive	Her2	0.70454	BRCA1-like	TRUE
TCGA-A2-A04X	FEMALE	WHITE	34	Stage IIA	Stage I-II	Positive	Positive	Positive	FALSE	FALSE	FALSE	Non-TNBC	HER2 Positive	Her2	0.0433335	non-BRCA1-like	TRUE
TCGA-A2-A04Y	FEMALE	WHITE	53	Stage IIB	Stage I-II	Positive	Positive	Negative	FALSE	FALSE	FALSE	Non-TNBC	ER Positive	LumB	0.180721	non-BRCA1-like	TRUE
TCGA-A2-A0CK	FEMALE	WHITE	60	Stage IIIA	Stage III-IV	Positive	Positive	Negative	FALSE	FALSE	FALSE	Non-TNBC	ER Positive	LumA	0.160581	non-BRCA1-like	TRUE
TCGA-A2-A0CL	FEMALE	BLACK OR AFRICAN AMERICAN	37	Stage IIIA	Stage III-IV	Positive	Positive	Negative	FALSE	FALSE	FALSE	Non-TNBC	ER Positive	LumB	0.651608	BRCA1-like	TRUE
TCGA-A2-A0CM	FEMALE	BLACK OR AFRICAN AMERICAN	40	Stage IIA	Stage I-II	Negative	Negative	Negative	FALSE	FALSE	FALSE	TNBC	TNBC	Basal	0.971203	BRCA1-like	TRUE
TCGA-A2-A0CO	FEMALE	WHITE	85	Stage IIB	Stage I-II	Positive	Positive	Negative	FALSE	FALSE	FALSE	Non-TNBC	ER Positive	LumA	0.0463852	non-BRCA1-like	TRUE
TCGA-A2-A0CP	FEMALE	WHITE	60	Stage IA	Stage I-II	Positive	Positive		FALSE	FALSE	FALSE	Non-TNBC	Other	LumA	0.138864	non-BRCA1-like	TRUE
TCGA-A2-A0CQ	FEMALE	BLACK OR AFRICAN AMERICAN	62	Stage IA	Stage I-II	Positive	Positive		FALSE	FALSE	FALSE	Non-TNBC	Other	LumA	0.0356032	non-BRCA1-like	TRUE
TCGA-A2-A0CR	FEMALE	ASIAN	54	Stage IIB	Stage I-II	Positive	Positive	Negative	FALSE	FALSE	FALSE	Non-TNBC	ER Positive	LumA	0.116318	non-BRCA1-like	TRUE
TCGA-A2-A0CS	FEMALE	WHITE	73	Stage IV	Stage III-IV	Positive	Positive		FALSE	FALSE	FALSE	Non-TNBC	Other	LumA	0.0695799	non-BRCA1-like	TRUE
TCGA-A2-A0CT	FEMALE	WHITE	71	Stage IIA	Stage I-II	Positive	Negative		FALSE	FALSE	FALSE	Non-TNBC	Other	LumB	0.00103775	non-BRCA1-like	TRUE
TCGA-A2-A0CU	FEMALE	WHITE	73	Stage IIA	Stage I-II	Positive	Positive		FALSE	FALSE	FALSE	Non-TNBC	Other	LumB	0.0613027	non-BRCA1-like	TRUE
TCGA-A2-A0CV	FEMALE	ASIAN	41	Stage IIB	Stage I-II	Positive	Positive	Negative	FALSE	FALSE	FALSE	Non-TNBC	ER Positive	LumA	0.278118	non-BRCA1-like	TRUE
TCGA-A2-A0CW	FEMALE	WHITE	67	Stage IIB	Stage I-II	Positive	Positive		FALSE	FALSE	FALSE	Non-TNBC	Other	LumB	0.384573	non-BRCA1-like	TRUE
TCGA-A2-A0CX	FEMALE	WHITE	52	Stage IIA	Stage I-II	Positive	Negative	Positive	FALSE	FALSE	FALSE	Non-TNBC	HER2 Positive	LumB	0.914239	BRCA1-like	TRUE
TCGA-A2-A0D0	FEMALE	BLACK OR AFRICAN AMERICAN	60	Stage IIA	Stage I-II	Negative	Negative	Negative	FALSE	FALSE	FALSE	TNBC	TNBC	Basal	1	BRCA1-like	TRUE
TCGA-A2-A0D1	FEMALE	WHITE	76	Stage IIA	Stage I-II	Negative	Negative	Positive	FALSE	FALSE	FALSE	Non-TNBC	HER2 Positive	Her2	0.546423	BRCA1-like	TRUE
TCGA-A2-A0D2	FEMALE	WHITE	45	Stage IIA	Stage I-II	Negative	Negative	Negative	FALSE	FALSE	FALSE	TNBC	TNBC	Basal	0.993521	BRCA1-like	TRUE
TCGA-A2-A0D3	FEMALE	WHITE	42	Stage IA	Stage I-II	Positive	Positive	Negative	FALSE	FALSE	FALSE	Non-TNBC	ER Positive	LumA	0.168867	non-BRCA1-like	TRUE
TCGA-A2-A0D4	FEMALE	BLACK OR AFRICAN AMERICAN	37	Stage IIB	Stage I-II	Positive	Positive	Negative	FALSE	FALSE	FALSE	Non-TNBC	ER Positive	LumB	0.0787086	non-BRCA1-like	TRUE
TCGA-A2-A0EM	FEMALE	WHITE	73	Stage IA	Stage I-II	Positive	Positive		FALSE	FALSE	FALSE	Non-TNBC	Other	LumA	0.234821	non-BRCA1-like	TRUE
TCGA-A2-A0EN	FEMALE	WHITE	70	Stage IIA	Stage I-II	Positive	Positive		FALSE	FALSE	FALSE	Non-TNBC	Other	LumA	0.0144325	non-BRCA1-like	TRUE
TCGA-A2-A0EO	FEMALE	WHITE	54	Stage IA	Stage I-II	Positive	Positive	Negative	FALSE	FALSE	FALSE	Non-TNBC	ER Positive	LumA	0.00833416	non-BRCA1-like	TRUE
TCGA-A2-A0EP	FEMALE	WHITE	56	Stage I	Stage I-II	Positive	Negative	Negative	FALSE	FALSE	FALSE	Non-TNBC	ER Positive	LumA	0.108019	non-BRCA1-like	TRUE
TCGA-A2-A0EQ	FEMALE	BLACK OR AFRICAN AMERICAN	64	Stage IIA	Stage I-II	Negative	Negative	Positive	FALSE	FALSE	FALSE	Non-TNBC	HER2 Positive	Her2	0.740214	BRCA1-like	TRUE
TCGA-A2-A0ER	FEMALE	WHITE	63	Stage IB	Stage I-II	Positive	Positive		FALSE	FALSE	FALSE	Non-TNBC	Other	LumB	0.0782387	non-BRCA1-like	TRUE
TCGA-A2-A0ES	FEMALE	WHITE	52	Stage IIA	Stage I-II	Positive	Positive	Negative	FALSE	FALSE	FALSE	Non-TNBC	ER Positive	LumA	0.140694	non-BRCA1-like	TRUE
TCGA-A2-A0ET	FEMALE	WHITE	58	Stage IIIA	Stage III-IV	Positive	Positive		FALSE	FALSE	FALSE	Non-TNBC	Other	LumB	0.0053866	non-BRCA1-like	TRUE
TCGA-A2-A0EU	FEMALE	WHITE	79	Stage IA	Stage I-II	Positive	Positive	Negative	FALSE	FALSE	FALSE	Non-TNBC	ER Positive	LumA	0.00799391	non-BRCA1-like	TRUE
TCGA-A2-A0EV	FEMALE	WHITE	80	Stage IA	Stage I-II	Positive	Positive	Negative	FALSE	FALSE	FALSE	Non-TNBC	ER Positive	LumA	0.038294	non-BRCA1-like	TRUE
TCGA-A2-A0EW	FEMALE	WHITE	53	Stage IIIC	Stage III-IV	Positive	Positive	Negative	FALSE	FALSE	FALSE	Non-TNBC	ER Positive	LumA	0.103492	non-BRCA1-like	TRUE
TCGA-A2-A0EX	FEMALE	WHITE	46	Stage IIB	Stage I-II	Positive	Positive	Negative	FALSE	FALSE	FALSE	Non-TNBC	ER Positive	LumA	0.235559	non-BRCA1-like	TRUE
TCGA-A2-A0EY	FEMALE	WHITE	62	Stage IIB	Stage I-II	Positive	Negative	Positive	FALSE	FALSE	FALSE	Non-TNBC	HER2 Positive	LumB	0.996685	BRCA1-like	TRUE
TCGA-A2-A0ST	FEMALE	WHITE	62	Stage IIA	Stage I-II	Negative	Negative		FALSE	FALSE	FALSE			Normal	0.553343	BRCA1-like	FALSE
TCGA-A2-A0SU	FEMALE	WHITE	66	Stage IIA	Stage I-II	Positive	Positive	Negative	FALSE	TRUE	FALSE	Non-TNBC	ER Positive	LumA	0.0663054	non-BRCA1-like	FALSE
TCGA-A2-A0SV	FEMALE	WHITE	63	Stage IV	Stage III-IV	Positive	Positive		FALSE	FALSE	FALSE	Non-TNBC	Other	LumB	0.228106	non-BRCA1-like	TRUE
TCGA-A2-A0SW	FEMALE	WHITE	82	Stage IV	Stage III-IV	Positive	Negative		FALSE	FALSE	FALSE	Non-TNBC	Other	LumB	0.134844	non-BRCA1-like	TRUE
TCGA-A2-A0SX	FEMALE	WHITE	48	Stage IA	Stage I-II	Negative	Negative	Negative	FALSE	FALSE	FALSE	TNBC	TNBC	Basal	0.997417	BRCA1-like	TRUE
TCGA-A2-A0SY	FEMALE	WHITE	62	Stage IIIA	Stage III-IV	Positive	Positive		FALSE	FALSE	FALSE	Non-TNBC	Other	LumA	0.0609358	non-BRCA1-like	TRUE
TCGA-A2-A0T0	FEMALE	WHITE	59	Stage IIB	Stage I-II	Negative	Negative	Negative	FALSE	TRUE	FALSE	TNBC	TNBC	Basal	0.999999	BRCA1-like	TRUE
TCGA-A2-A0T1	FEMALE	AMERICAN INDIAN OR ALASKA NATIVE	55	Stage IIIC	Stage III-IV	Negative	Negative	Positive	FALSE	FALSE	FALSE	Non-TNBC	HER2 Positive	Her2	0.576881	BRCA1-like	TRUE
TCGA-A2-A0T2	FEMALE	WHITE	66	Stage IV	Stage III-IV	Negative	Negative	Negative	FALSE	FALSE	FALSE	TNBC	TNBC	Basal	1	BRCA1-like	TRUE
TCGA-A2-A0T3	FEMALE	WHITE	37	Stage IB	Stage I-II	Positive	Positive		FALSE	FALSE	FALSE	Non-TNBC	Other	LumB	0.298704	non-BRCA1-like	TRUE
TCGA-A2-A0T4	FEMALE	WHITE	62	Stage IIA	Stage I-II	Positive	Positive		FALSE	FALSE	FALSE	Non-TNBC	Other	LumB	0.0281719	non-BRCA1-like	TRUE
TCGA-A2-A0T5	FEMALE	WHITE	39	Stage IIA	Stage I-II	Positive	Positive	Negative	FALSE	FALSE	FALSE	Non-TNBC	ER Positive	LumA	0.16976	non-BRCA1-like	TRUE
TCGA-A2-A0T6	FEMALE	WHITE	50	Stage IIB	Stage I-II	Positive	Positive	Negative	FALSE	FALSE	FALSE	Non-TNBC	ER Positive	LumA	0.0394388	non-BRCA1-like	TRUE
TCGA-A2-A0T7	FEMALE	WHITE	51	Stage IIA	Stage I-II	Positive	Positive	Negative	FALSE	FALSE	FALSE	Non-TNBC	ER Positive	LumA	0.0717805	non-BRCA1-like	TRUE
TCGA-A2-A0YC	FEMALE	WHITE	59	Stage IIB	Stage I-II	Positive	Positive		FALSE	FALSE	FALSE	Non-TNBC	Other	LumB	0.0886713	non-BRCA1-like	TRUE
TCGA-A2-A0YD	FEMALE	WHITE	63	Stage IIB	Stage I-II	Positive	Positive		FALSE	FALSE	FALSE	Non-TNBC	Other	LumA	0.134768	non-BRCA1-like	TRUE
TCGA-A2-A0YE	FEMALE	WHITE	48	Stage IIB	Stage I-II	Negative	Negative	Negative	FALSE	FALSE	FALSE	TNBC	TNBC	Basal	0.979716	BRCA1-like	TRUE
TCGA-A2-A0YF	FEMALE	BLACK OR AFRICAN AMERICAN	67	Stage I	Stage I-II	Positive	Negative	Negative	FALSE	FALSE	FALSE	Non-TNBC	ER Positive	LumB	0.0213002	non-BRCA1-like	TRUE
TCGA-A2-A0YG	FEMALE	WHITE	63	Stage IIIC	Stage III-IV	Positive	Positive	Positive	FALSE	FALSE	FALSE	Non-TNBC	HER2 Positive	LumB	0.564243	BRCA1-like	TRUE
TCGA-A2-A0YH	FEMALE	WHITE	53	Stage IIIA	Stage III-IV	Positive	Positive	Negative	FALSE	FALSE	FALSE	Non-TNBC	ER Positive	LumB	0.266419	non-BRCA1-like	TRUE
TCGA-A2-A0YI	FEMALE	WHITE	62	Stage I	Stage I-II	Positive	Positive	Negative	FALSE	FALSE	FALSE	Non-TNBC	ER Positive	LumA	0.149546	non-BRCA1-like	TRUE
TCGA-A2-A0YJ	FEMALE	WHITE	39	Stage IIIA	Stage III-IV	Positive	Negative	Negative	FALSE	FALSE	FALSE	Non-TNBC	ER Positive	Basal	0.999995	BRCA1-like	TRUE
TCGA-A2-A0YK	FEMALE	WHITE	61	Stage IIA	Stage I-II	Positive	Negative	Negative	FALSE	FALSE	FALSE	Non-TNBC	ER Positive	LumA	0.136616	non-BRCA1-like	TRUE
TCGA-A2-A0YL	FEMALE	WHITE	48	Stage IIIA	Stage III-IV	Positive	Positive	Negative	FALSE	FALSE	FALSE	Non-TNBC	ER Positive	LumA	0.126171	non-BRCA1-like	TRUE
TCGA-A2-A0YM	FEMALE	WHITE	67	Stage IIA	Stage I-II	Negative	Negative		FALSE	FALSE	TRUE			Basal	1	BRCA1-like	FALSE
TCGA-A2-A0YT	FEMALE	WHITE	56	Stage IIIB	Stage III-IV	Positive	Negative		FALSE	FALSE	FALSE	Non-TNBC	Other	LumB	0.0506931	non-BRCA1-like	TRUE
TCGA-A2-A1FV	FEMALE	WHITE	74	Stage IIB	Stage I-II	Positive	Positive	Negative	FALSE	FALSE	FALSE	Non-TNBC	ER Positive	LumA	0.290462	non-BRCA1-like	TRUE
TCGA-A2-A1FW	FEMALE	WHITE	62	Stage IIIA	Stage III-IV	Positive	Negative	Negative	FALSE	FALSE	FALSE	Non-TNBC	ER Positive	LumB	0.00299565	non-BRCA1-like	TRUE
TCGA-A2-A1FX	FEMALE	WHITE	61	Stage IIIA	Stage III-IV	Positive	Positive		FALSE	FALSE	FALSE	Non-TNBC	Other	LumB	0.0953128	non-BRCA1-like	TRUE
TCGA-A2-A1FZ	FEMALE	WHITE	63	Stage IIA	Stage I-II	Positive	Positive	Negative	FALSE	FALSE	FALSE	Non-TNBC	ER Positive	LumA	0.860733	BRCA1-like	TRUE
TCGA-A2-A1G0	FEMALE	WHITE	49	Stage IIB	Stage I-II	Positive	Positive		FALSE	FALSE	FALSE	Non-TNBC	Other	LumA	0.0230084	non-BRCA1-like	TRUE
TCGA-A2-A1G1	FEMALE	WHITE	85	Stage IIB	Stage I-II	Negative	Negative		FALSE	FALSE	FALSE			Basal	0.959127	BRCA1-like	FALSE
TCGA-A2-A1G4	FEMALE	WHITE	71	Stage IIIA	Stage III-IV	Positive	Positive	Negative	FALSE	FALSE	FALSE	Non-TNBC	ER Positive	LumB	0.141534	non-BRCA1-like	TRUE
TCGA-A2-A1G6	FEMALE	WHITE	50	Stage IIIA	Stage III-IV	Negative	Negative	Negative	FALSE	FALSE	FALSE	TNBC	TNBC	LumA	0.15072	non-BRCA1-like	TRUE
TCGA-A2-A259	FEMALE	BLACK OR AFRICAN AMERICAN	70	Stage I	Stage I-II	Positive	Positive	Negative	FALSE	FALSE	FALSE	Non-TNBC	ER Positive	LumA	0.131283	non-BRCA1-like	TRUE
TCGA-A2-A25A	FEMALE	WHITE	44	Stage IIA	Stage I-II	Positive	Positive		FALSE	FALSE	FALSE	Non-TNBC	Other	LumA	0.152563	non-BRCA1-like	TRUE
TCGA-A2-A25B	FEMALE	BLACK OR AFRICAN AMERICAN	39	Stage IIB	Stage I-II	Positive	Positive		TRUE	FALSE	FALSE	Non-TNBC	Other	LumB	0.613799	BRCA1-like	TRUE
TCGA-A2-A25C	FEMALE	WHITE	50	Stage IIB	Stage I-II	Positive	Positive	Negative	FALSE	FALSE	FALSE	Non-TNBC	ER Positive	LumB	0.0178492	non-BRCA1-like	TRUE
TCGA-A2-A25D	FEMALE	WHITE	90	Stage IIIC	Stage III-IV	Positive	Negative	Negative	FALSE	FALSE	FALSE	Non-TNBC	ER Positive	LumB	0.427636	non-BRCA1-like	TRUE
TCGA-A2-A25E	FEMALE	BLACK OR AFRICAN AMERICAN	34	Stage IIIA	Stage III-IV	Positive	Positive		FALSE	FALSE	FALSE	Non-TNBC	Other	LumB	0.638587	BRCA1-like	TRUE
TCGA-A2-A25F	FEMALE	WHITE	66	Stage IIA	Stage I-II	Negative	Positive	Negative	FALSE	TRUE	FALSE	Non-TNBC	Other	Basal	0.262607	non-BRCA1-like	FALSE
TCGA-A2-A3KC	FEMALE	BLACK OR AFRICAN AMERICAN	55	Stage IIB	Stage I-II	Positive	Positive		FALSE	FALSE	FALSE	Non-TNBC	Other	LumA	0.061253	non-BRCA1-like	TRUE
TCGA-A2-A3KD	FEMALE	WHITE	47	Stage IIIA	Stage III-IV	Positive	Positive	Negative	FALSE	FALSE	FALSE	Non-TNBC	ER Positive	LumA	0.107395	non-BRCA1-like	TRUE
TCGA-A2-A3XT	FEMALE	BLACK OR AFRICAN AMERICAN	45	Stage IIB	Stage I-II	Negative	Negative	Negative	FALSE	FALSE	FALSE	TNBC	TNBC	Basal	0.987937	BRCA1-like	TRUE
TCGA-A2-A3XU	FEMALE	BLACK OR AFRICAN AMERICAN	35	Stage IIB	Stage I-II	Negative	Negative		FALSE	FALSE	FALSE			Basal	0.770207	BRCA1-like	FALSE
TCGA-A2-A3XV	FEMALE	BLACK OR AFRICAN AMERICAN	46	Stage IIA	Stage I-II	Positive	Negative		FALSE	FALSE	FALSE	Non-TNBC	Other	Her2	0.163649	non-BRCA1-like	TRUE
TCGA-A2-A3XW	FEMALE	BLACK OR AFRICAN AMERICAN	42	Stage IIB	Stage I-II	Positive	Negative	Negative	FALSE	FALSE	FALSE	Non-TNBC	ER Positive	LumA	0.117557	non-BRCA1-like	TRUE
TCGA-A2-A3XX	FEMALE	BLACK OR AFRICAN AMERICAN	49	Stage IIA	Stage I-II	Negative	Negative	Negative	FALSE	FALSE	FALSE	TNBC	TNBC	Basal	0.927925	BRCA1-like	TRUE
TCGA-A2-A3XY	FEMALE	BLACK OR AFRICAN AMERICAN	49	Stage IIB	Stage I-II	Negative	Negative	Negative	FALSE	FALSE	FALSE	TNBC	TNBC	Basal	0.89076	BRCA1-like	TRUE
TCGA-A2-A3XZ	FEMALE	BLACK OR AFRICAN AMERICAN	46	Stage I	Stage I-II	Negative	Negative	Positive	FALSE	FALSE	FALSE	Non-TNBC	HER2 Positive	Her2	0.224092	non-BRCA1-like	TRUE
TCGA-A2-A3Y0	FEMALE	BLACK OR AFRICAN AMERICAN	57	Stage IIB	Stage I-II	Positive	Negative	Negative	FALSE	FALSE	FALSE	Non-TNBC	ER Positive	Basal	0.99394	BRCA1-like	TRUE
TCGA-A2-A4RW	FEMALE	WHITE	49	Stage IIIC	Stage III-IV	Positive	Positive	Negative	FALSE	FALSE	FALSE	Non-TNBC	ER Positive	LumA	0.956323	BRCA1-like	TRUE
TCGA-A2-A4RX	FEMALE	BLACK OR AFRICAN AMERICAN	67	Stage IIA	Stage I-II	Positive	Positive	Negative	FALSE	FALSE	FALSE	Non-TNBC	ER Positive	Basal	0.0514515	non-BRCA1-like	TRUE
TCGA-A2-A4RY	FEMALE	WHITE	46	Stage IIIC	Stage III-IV	Positive	Positive	Negative	FALSE	FALSE	FALSE	Non-TNBC	ER Positive	LumA	0.140535	non-BRCA1-like	TRUE
TCGA-A2-A4S0	FEMALE	WHITE	77	Stage IIA	Stage I-II	Positive	Positive	Negative	TRUE	FALSE	FALSE	Non-TNBC	ER Positive	LumA	0.1558	non-BRCA1-like	FALSE
TCGA-A2-A4S1	FEMALE	WHITE	66	Stage IIA	Stage I-II	Positive	Negative	Negative	FALSE	FALSE	FALSE	Non-TNBC	ER Positive	LumB	0.151105	non-BRCA1-like	TRUE
TCGA-A2-A4S2	FEMALE	WHITE	62	Stage IIIA	Stage III-IV	Positive	Positive	Negative	FALSE	FALSE	FALSE	Non-TNBC	ER Positive	LumA	0.000176303	non-BRCA1-like	TRUE
TCGA-A2-A4S3	FEMALE	BLACK OR AFRICAN AMERICAN	59	Stage IIB	Stage I-II	Positive	Positive	Negative	FALSE	FALSE	FALSE	Non-TNBC	ER Positive	LumB	0.786078	BRCA1-like	TRUE
TCGA-A7-A0CD	FEMALE	WHITE	66	Stage I	Stage I-II	Positive	Positive		FALSE	FALSE	FALSE	Non-TNBC	Other	LumB	0.0645875	non-BRCA1-like	TRUE
TCGA-A7-A0CE	FEMALE	WHITE	57	Stage IIA	Stage I-II	Negative	Negative		FALSE	FALSE	FALSE			LumA	0.999985	BRCA1-like	FALSE
TCGA-A7-A0CG	FEMALE	WHITE	78	Stage IIA	Stage I-II	Positive	Negative	Negative	FALSE	FALSE	FALSE	Non-TNBC	ER Positive	LumA	0.129636	non-BRCA1-like	TRUE
TCGA-A7-A0CH	FEMALE	WHITE	79	Stage IIA	Stage I-II				FALSE	FALSE	FALSE			LumA	0.123063	non-BRCA1-like	FALSE
TCGA-A7-A0CJ	FEMALE	WHITE	57	Stage IIA	Stage I-II	Positive	Positive	Negative	FALSE	FALSE	FALSE	Non-TNBC	ER Positive	LumB	0.889209	BRCA1-like	TRUE
TCGA-A7-A0D9	FEMALE	WHITE	37	Stage IIA	Stage I-II	Positive	Negative	Negative	FALSE	FALSE	FALSE	Non-TNBC	ER Positive	LumA	0.66866	BRCA1-like	TRUE
TCGA-A7-A0DA	FEMALE	WHITE	62	Stage IIA	Stage I-II	Negative	Negative	Negative	FALSE	FALSE	FALSE	TNBC	TNBC	Basal	1	BRCA1-like	TRUE
TCGA-A7-A0DB	FEMALE	WHITE	56	Stage IIA	Stage I-II	Positive	Positive	Negative	TRUE	FALSE	FALSE	Non-TNBC	ER Positive	Normal	0.0264431	non-BRCA1-like	FALSE
TCGA-A7-A13D	FEMALE	BLACK OR AFRICAN AMERICAN	46	Stage IIA	Stage I-II	Negative	Positive		TRUE	FALSE	FALSE	Non-TNBC	Other	Basal	1	BRCA1-like	TRUE
TCGA-A7-A13E	FEMALE	WHITE	62	Stage IIB	Stage I-II	Positive	Negative		FALSE	FALSE	FALSE	Non-TNBC	Other	LumA	1	BRCA1-like	TRUE
TCGA-A7-A13F	FEMALE	WHITE	44	Stage IIIA	Stage III-IV	Positive	Positive		FALSE	FALSE	FALSE	Non-TNBC	Other	Normal	0.243353	non-BRCA1-like	TRUE
TCGA-A7-A13G	FEMALE	WHITE	79	Stage IIA	Stage I-II	Positive	Positive	Negative	FALSE	FALSE	FALSE	Non-TNBC	ER Positive	LumA	0.0552888	non-BRCA1-like	TRUE
TCGA-A7-A13H	FEMALE	WHITE	61	Stage IIB	Stage I-II	Positive	Positive		FALSE	FALSE	FALSE	Non-TNBC	Other	LumA	0.133107	non-BRCA1-like	TRUE
TCGA-A7-A26E	FEMALE	WHITE	71	Stage IIIA	Stage III-IV	Positive	Positive	Negative	FALSE	FALSE	FALSE	Non-TNBC	ER Positive	LumA	0.0901236	non-BRCA1-like	TRUE
TCGA-A7-A26F	FEMALE	WHITE	55	Stage IA	Stage I-II	Negative	Negative		FALSE	FALSE	FALSE			Basal	0.47967	non-BRCA1-like	FALSE
TCGA-A7-A26G	FEMALE	BLACK OR AFRICAN AMERICAN	50	Stage IIA	Stage I-II	Negative	Negative	Negative	FALSE	FALSE	FALSE	TNBC	TNBC	Basal	0.892922	BRCA1-like	TRUE
TCGA-A7-A26H	FEMALE	WHITE	72	Stage IIA	Stage I-II	Positive	Negative		TRUE	FALSE	FALSE	Non-TNBC	Other	LumA	0.5	non-BRCA1-like	FALSE
TCGA-A7-A26I	FEMALE	WHITE	65	Stage IIA	Stage I-II	Negative	Negative		FALSE	FALSE	FALSE			Basal	0.999997	BRCA1-like	FALSE
TCGA-A7-A26J	FEMALE	WHITE	49	Stage IIA	Stage I-II	Positive	Positive	Negative	FALSE	FALSE	FALSE	Non-TNBC	ER Positive	LumA	0.00616532	non-BRCA1-like	TRUE
TCGA-A7-A2KD	FEMALE	BLACK OR AFRICAN AMERICAN	53	Stage IIIA	Stage III-IV	Positive	Positive	Positive	FALSE	FALSE	FALSE	Non-TNBC	HER2 Positive	LumB	0.140505	non-BRCA1-like	TRUE
TCGA-A7-A3IY	FEMALE	WHITE	71	Stage I	Stage I-II	Positive	Positive	Negative	FALSE	FALSE	FALSE	Non-TNBC	ER Positive	LumA	0.10243	non-BRCA1-like	TRUE
TCGA-A7-A3IZ	FEMALE	WHITE	62	Stage IIA	Stage I-II	Positive	Negative		FALSE	FALSE	FALSE	Non-TNBC	Other	LumB	0.0228172	non-BRCA1-like	TRUE
TCGA-A7-A3J0	FEMALE	WHITE	62	Stage IIA	Stage I-II	Positive	Positive	Negative	FALSE	FALSE	FALSE	Non-TNBC	ER Positive	LumA	0.223549	non-BRCA1-like	TRUE
TCGA-A7-A3J1	FEMALE	WHITE	63	Stage IA	Stage I-II	Positive	Positive	Negative	FALSE	FALSE	FALSE	Non-TNBC	ER Positive	LumA	0.0807331	non-BRCA1-like	TRUE
TCGA-A7-A3RF	FEMALE	WHITE	79	Stage IIA	Stage I-II	Positive	Positive	Negative	FALSE	FALSE	FALSE	Non-TNBC	ER Positive	LumB	0.140166	non-BRCA1-like	TRUE
TCGA-A7-A425	FEMALE	WHITE	70	Stage IIIC	Stage III-IV	Positive	Positive		FALSE	FALSE	FALSE	Non-TNBC	Other	LumA	0.00201418	non-BRCA1-like	TRUE
TCGA-A7-A426	FEMALE	WHITE	50	Stage IIIC	Stage III-IV	Positive	Positive	Negative	FALSE	FALSE	FALSE	Non-TNBC	ER Positive	LumA	0.130417	non-BRCA1-like	TRUE
TCGA-A7-A4SA	FEMALE	WHITE	40	Stage IIB	Stage I-II	Positive	Negative	Negative	FALSE	FALSE	TRUE	Non-TNBC	ER Positive	LumA	0.203653	non-BRCA1-like	FALSE
TCGA-A7-A4SB	FEMALE	WHITE	56	Stage IIIA	Stage III-IV	Positive	Positive	Negative	FALSE	FALSE	FALSE	Non-TNBC	ER Positive	LumA	0.0817264	non-BRCA1-like	TRUE
TCGA-A7-A4SD	FEMALE	BLACK OR AFRICAN AMERICAN	52	Stage IIA	Stage I-II	Negative	Negative		FALSE	FALSE	FALSE			Basal	1	BRCA1-like	FALSE
TCGA-A7-A4SE	FEMALE	BLACK OR AFRICAN AMERICAN	54	Stage IIA	Stage I-II	Negative	Negative	Negative	FALSE	FALSE	FALSE	TNBC	TNBC	Basal	0.999995	BRCA1-like	TRUE
TCGA-A7-A4SF	FEMALE	BLACK OR AFRICAN AMERICAN	54	Stage IIA	Stage I-II	Positive	Negative	Positive	FALSE	FALSE	FALSE	Non-TNBC	HER2 Positive	LumB	0.212383	non-BRCA1-like	TRUE
TCGA-A7-A56D	FEMALE	BLACK OR AFRICAN AMERICAN	84	Stage IIA	Stage I-II	Positive	Positive	Negative	FALSE	FALSE	FALSE	Non-TNBC	ER Positive	LumB	0.881826	BRCA1-like	TRUE
TCGA-A7-A5ZV	FEMALE	BLACK OR AFRICAN AMERICAN	62	Stage IIA	Stage I-II	Negative	Negative		FALSE	FALSE	FALSE			Basal	1	BRCA1-like	FALSE
TCGA-A7-A6VV	FEMALE	BLACK OR AFRICAN AMERICAN	51	Stage IIA	Stage I-II	Negative	Negative	Negative	FALSE	FALSE	FALSE	TNBC	TNBC	Basal	0.996314	BRCA1-like	TRUE
TCGA-A7-A6VW	FEMALE	BLACK OR AFRICAN AMERICAN	48	Stage IIA	Stage I-II	Negative	Negative	Negative	FALSE	FALSE	FALSE	TNBC	TNBC	Basal	0.999985	BRCA1-like	TRUE
TCGA-A7-A6VX	FEMALE	BLACK OR AFRICAN AMERICAN	68	Stage IIA	Stage I-II	Positive	Positive	Negative	FALSE	FALSE	FALSE	Non-TNBC	ER Positive	LumB	0.999998	BRCA1-like	TRUE
TCGA-A7-A6VY	FEMALE	BLACK OR AFRICAN AMERICAN	48	Stage IIB	Stage I-II	Negative	Negative	Negative	FALSE	FALSE	TRUE	TNBC	TNBC	Basal	0.955404	BRCA1-like	TRUE
TCGA-A8-A06N	FEMALE		66	Stage IIIB	Stage III-IV	Positive	Negative	Negative	FALSE	FALSE	FALSE	Non-TNBC	ER Positive	LumB	0.00223811	non-BRCA1-like	TRUE
TCGA-A8-A06O	FEMALE		60	Stage I	Stage I-II	Positive	Positive	Negative	FALSE	FALSE	FALSE	Non-TNBC	ER Positive	LumB	0.0899839	non-BRCA1-like	TRUE
TCGA-A8-A06P	FEMALE		63	Stage IIIA	Stage III-IV	Positive	Positive	Negative	FALSE	FALSE	FALSE	Non-TNBC	ER Positive	LumA	0.116815	non-BRCA1-like	TRUE
TCGA-A8-A06Q	FEMALE		63	Stage IIIA	Stage III-IV	Positive	Positive	Negative	FALSE	FALSE	FALSE	Non-TNBC	ER Positive	LumB	0.102627	non-BRCA1-like	TRUE
TCGA-A8-A06R	FEMALE		69	Stage IIB	Stage I-II	Positive	Negative	Positive	FALSE	FALSE	FALSE	Non-TNBC	HER2 Positive	LumB	0.67158	BRCA1-like	TRUE
TCGA-A8-A06T	FEMALE		75	Stage IIIA	Stage III-IV	Positive	Positive	Positive	FALSE	FALSE	FALSE	Non-TNBC	HER2 Positive	LumB	0.0803196	non-BRCA1-like	TRUE
TCGA-A8-A06U	FEMALE		80	Stage IIB	Stage I-II	Positive	Positive	Positive	FALSE	FALSE	FALSE	Non-TNBC	HER2 Positive	LumB	0.0678307	non-BRCA1-like	TRUE
TCGA-A8-A06X	FEMALE		77	Stage IIB	Stage I-II	Positive	Negative	Positive	FALSE	FALSE	FALSE	Non-TNBC	HER2 Positive	LumB	0.987932	BRCA1-like	TRUE
TCGA-A8-A06Y	FEMALE		66	Stage IIA	Stage I-II	Positive	Positive	Negative	FALSE	FALSE	FALSE	Non-TNBC	ER Positive	LumA	0.0481771	non-BRCA1-like	TRUE
TCGA-A8-A06Z	FEMALE		84	Stage IIB	Stage I-II	Positive	Positive	Negative	FALSE	FALSE	FALSE	Non-TNBC	ER Positive	LumB	0.342773	non-BRCA1-like	TRUE
TCGA-A8-A075	FEMALE		42	Stage IIB	Stage I-II	Positive	Positive	Positive	FALSE	FALSE	FALSE	Non-TNBC	HER2 Positive	LumB	0.321337	non-BRCA1-like	TRUE
TCGA-A8-A076	FEMALE		66	Stage IIA	Stage I-II	Positive	Positive	Positive	FALSE	FALSE	FALSE	Non-TNBC	HER2 Positive	LumB	0.385819	non-BRCA1-like	TRUE
TCGA-A8-A079	FEMALE		69	Stage IIIB	Stage III-IV	Positive	Positive	Negative	FALSE	FALSE	FALSE	Non-TNBC	ER Positive	LumB	0.0210569	non-BRCA1-like	TRUE
TCGA-A8-A07B	FEMALE		69	Stage IIA	Stage I-II	Positive	Positive	Positive	FALSE	FALSE	FALSE	Non-TNBC	HER2 Positive	LumB	0.669785	BRCA1-like	TRUE
TCGA-A8-A07E	FEMALE		81	Stage X		Positive	Positive	Negative	FALSE	FALSE	FALSE	Non-TNBC	ER Positive	LumA	0.297115	non-BRCA1-like	TRUE
TCGA-A8-A07F	FEMALE		65	Stage IIB	Stage I-II	Positive	Positive	Negative	FALSE	FALSE	FALSE	Non-TNBC	ER Positive	LumA	0.0771594	non-BRCA1-like	TRUE
TCGA-A8-A07G	FEMALE		65	Stage IIA	Stage I-II	Positive	Positive	Negative	FALSE	FALSE	FALSE	Non-TNBC	ER Positive	LumA	0.168312	non-BRCA1-like	TRUE
TCGA-A8-A07I	FEMALE		69	Stage IIIA	Stage III-IV	Positive	Negative	Positive	FALSE	TRUE	FALSE	Non-TNBC	HER2 Positive	LumB	0.061756	non-BRCA1-like	FALSE
TCGA-A8-A07J	FEMALE		35	Stage IIB	Stage I-II	Positive	Positive	Negative	FALSE	FALSE	FALSE	Non-TNBC	ER Positive	LumA	0.887792	BRCA1-like	TRUE
TCGA-A8-A07L	FEMALE		58	Stage IIIA	Stage III-IV	Positive	Positive	Negative	FALSE	FALSE	FALSE	Non-TNBC	ER Positive	LumB	0.737051	BRCA1-like	TRUE
TCGA-A8-A07O	FEMALE		51	Stage IIA	Stage I-II	Negative	Negative	Negative	FALSE	FALSE	FALSE	TNBC	TNBC	Basal	0.997323	BRCA1-like	TRUE
TCGA-A8-A07P	FEMALE		68	Stage IIB	Stage I-II	Positive	Positive	Positive	FALSE	FALSE	FALSE	Non-TNBC	HER2 Positive	LumB	0.0414948	non-BRCA1-like	TRUE
TCGA-A8-A07R	FEMALE		80	Stage IIIC	Stage III-IV	Negative	Negative	Positive	FALSE	FALSE	FALSE	Non-TNBC	HER2 Positive	Basal	1	BRCA1-like	TRUE
TCGA-A8-A07S	FEMALE		73	Stage IIA	Stage I-II	Positive	Negative	Negative	FALSE	FALSE	FALSE	Non-TNBC	ER Positive	LumB	0.152289	non-BRCA1-like	TRUE
TCGA-A8-A07U	FEMALE		66	Stage IIIA	Stage III-IV	Negative	Positive	Negative	FALSE	FALSE	FALSE	Non-TNBC	Other	Basal	0.975793	BRCA1-like	TRUE
TCGA-A8-A07W	FEMALE		76	Stage IV	Stage III-IV	Positive	Positive	Negative	FALSE	FALSE	FALSE	Non-TNBC	ER Positive	LumB	0.374499	non-BRCA1-like	TRUE
TCGA-A8-A07Z	FEMALE		85	Stage IIA	Stage I-II	Positive	Positive	Negative	FALSE	FALSE	FALSE	Non-TNBC	ER Positive	LumA	0.00265213	non-BRCA1-like	TRUE
TCGA-A8-A081	FEMALE		80	Stage IIA	Stage I-II	Positive	Positive	Negative	FALSE	FALSE	FALSE	Non-TNBC	ER Positive	LumB	0.994845	BRCA1-like	TRUE
TCGA-A8-A082	FEMALE		58	Stage IIB	Stage I-II	Positive	Positive	Negative	FALSE	FALSE	FALSE	Non-TNBC	ER Positive	LumB	0.0520122	non-BRCA1-like	TRUE
TCGA-A8-A083	FEMALE		67	Stage IIB	Stage I-II	Positive	Positive	Negative	FALSE	FALSE	FALSE	Non-TNBC	ER Positive	LumA	0.000657246	non-BRCA1-like	TRUE
TCGA-A8-A084	FEMALE		81	Stage IIB	Stage I-II	Positive	Negative	Negative	FALSE	FALSE	FALSE	Non-TNBC	ER Positive	LumB	0.74479	BRCA1-like	TRUE
TCGA-A8-A086	FEMALE		59	Stage IIA	Stage I-II	Positive	Positive	Negative	FALSE	FALSE	FALSE	Non-TNBC	ER Positive	LumA	0.00490946	non-BRCA1-like	TRUE
TCGA-A8-A08A	FEMALE		89	Stage I	Stage I-II	Positive	Positive	Negative	FALSE	FALSE	FALSE	Non-TNBC	ER Positive	LumB	0.129525	non-BRCA1-like	TRUE
TCGA-A8-A08B	FEMALE		52	Stage IIA	Stage I-II	Positive	Negative	Positive	FALSE	TRUE	FALSE	Non-TNBC	HER2 Positive	LumB	0.71842	BRCA1-like	TRUE
TCGA-A8-A08C	FEMALE		65	Stage IIA	Stage I-II	Positive	Positive	Positive	FALSE	FALSE	FALSE	Non-TNBC	HER2 Positive	LumB	0.975371	BRCA1-like	TRUE
TCGA-A8-A08F	FEMALE		59	Stage IIIC	Stage III-IV	Positive	Positive	Negative	FALSE	FALSE	FALSE	Non-TNBC	ER Positive	LumB	0.84727	BRCA1-like	TRUE
TCGA-A8-A08G	FEMALE		41	Stage IIA	Stage I-II	Positive	Positive	Positive	FALSE	FALSE	FALSE	Non-TNBC	HER2 Positive	LumB	0.0148253	non-BRCA1-like	TRUE
TCGA-A8-A08H	FEMALE		66	Stage IIA	Stage I-II	Positive	Positive	Positive	FALSE	FALSE	FALSE	Non-TNBC	HER2 Positive	LumB	0.153431	non-BRCA1-like	TRUE
TCGA-A8-A08I	FEMALE		53	Stage IIA	Stage I-II	Positive	Positive	Negative	FALSE	FALSE	FALSE	Non-TNBC	ER Positive	LumB	0.257504	non-BRCA1-like	TRUE
TCGA-A8-A08J	FEMALE		52	Stage IV	Stage III-IV	Positive	Negative	Negative	FALSE	FALSE	FALSE	Non-TNBC	ER Positive	LumB	0.0434242	non-BRCA1-like	TRUE
TCGA-A8-A08L	FEMALE		89	Stage IIIA	Stage III-IV	Positive	Negative	Negative	FALSE	TRUE	FALSE	Non-TNBC	ER Positive	LumB	1	BRCA1-like	TRUE
TCGA-A8-A08O	FEMALE		45	Stage IV	Stage III-IV	Positive	Positive	Negative	FALSE	FALSE	FALSE	Non-TNBC	ER Positive	LumA	0.0401504	non-BRCA1-like	TRUE
TCGA-A8-A08P	FEMALE		70	Stage IIIA	Stage III-IV	Positive	Positive	Positive	FALSE	FALSE	FALSE	Non-TNBC	HER2 Positive	LumB	0.851137	BRCA1-like	TRUE
TCGA-A8-A08R	FEMALE		52	Stage IIB	Stage I-II	Negative	Negative	Negative	FALSE	FALSE	FALSE	TNBC	TNBC	Basal	1	BRCA1-like	TRUE
TCGA-A8-A08S	FEMALE		71	Stage IIA	Stage I-II	Positive	Positive	Positive	FALSE	FALSE	FALSE	Non-TNBC	HER2 Positive	LumB	0.00273761	non-BRCA1-like	TRUE
TCGA-A8-A08T	FEMALE		64	Stage IV	Stage III-IV	Positive	Positive	Positive	FALSE	FALSE	FALSE	Non-TNBC	HER2 Positive	LumB	0.535939	BRCA1-like	TRUE
TCGA-A8-A08X	FEMALE		43	Stage IIIC	Stage III-IV	Negative	Negative	Positive	FALSE	FALSE	FALSE	Non-TNBC	HER2 Positive	Her2	0.901383	BRCA1-like	TRUE
TCGA-A8-A08Z	FEMALE		76	Stage IIIB	Stage III-IV	Positive	Positive	Negative	FALSE	FALSE	FALSE	Non-TNBC	ER Positive	LumB	0.0827608	non-BRCA1-like	TRUE
TCGA-A8-A090	FEMALE		74	Stage IIA	Stage I-II	Positive	Positive	Positive	FALSE	FALSE	FALSE	Non-TNBC	HER2 Positive	LumB	0.100014	non-BRCA1-like	TRUE
TCGA-A8-A091	FEMALE		61	Stage IIA	Stage I-II	Positive	Negative	Negative	FALSE	FALSE	FALSE	Non-TNBC	ER Positive	LumA	0.252351	non-BRCA1-like	TRUE
TCGA-A8-A092	FEMALE		48	Stage IIIA	Stage III-IV	Positive	Positive	Negative	FALSE	FALSE	FALSE	Non-TNBC	ER Positive	LumB	0.757882	BRCA1-like	TRUE
TCGA-A8-A093	FEMALE		61	Stage IIA	Stage I-II	Positive	Positive	Negative	FALSE	FALSE	FALSE	Non-TNBC	ER Positive	LumA	0.221966	non-BRCA1-like	TRUE
TCGA-A8-A094	FEMALE		75	Stage IIA	Stage I-II	Positive	Negative	Negative	FALSE	FALSE	FALSE	Non-TNBC	ER Positive	LumB	0.0585689	non-BRCA1-like	TRUE
TCGA-A8-A095	FEMALE		45	Stage I	Stage I-II	Positive	Positive	Negative	FALSE	FALSE	FALSE	Non-TNBC	ER Positive	LumB	0.0226507	non-BRCA1-like	TRUE
TCGA-A8-A096	FEMALE		73	Stage IIA	Stage I-II	Positive	Positive	Negative	FALSE	FALSE	FALSE	Non-TNBC	ER Positive	LumB	0.0910351	non-BRCA1-like	TRUE
TCGA-A8-A097	FEMALE		65	Stage IIB	Stage I-II	Positive	Positive	Positive	FALSE	FALSE	FALSE	Non-TNBC	HER2 Positive	LumB	0.0248518	non-BRCA1-like	TRUE
TCGA-A8-A099	FEMALE		76	Stage X		Positive	Positive	Positive	FALSE	FALSE	FALSE	Non-TNBC	HER2 Positive	LumB	0.0231745	non-BRCA1-like	TRUE
TCGA-A8-A09A	FEMALE		40	Stage X		Positive	Positive	Negative	FALSE	FALSE	FALSE	Non-TNBC	ER Positive	LumA	0.951967	BRCA1-like	TRUE
TCGA-A8-A09B	FEMALE		58	Stage IIIB	Stage III-IV	Positive	Positive	Negative	FALSE	FALSE	FALSE	Non-TNBC	ER Positive	LumA	0.113411	non-BRCA1-like	TRUE
TCGA-A8-A09C	FEMALE		69	Stage X		Positive	Positive	Negative	FALSE	FALSE	FALSE	Non-TNBC	ER Positive	LumB	0.246736	non-BRCA1-like	TRUE
TCGA-A8-A09D	FEMALE		47	Stage IIB	Stage I-II	Positive	Positive	Negative	FALSE	FALSE	FALSE	Non-TNBC	ER Positive	LumB	0.0199839	non-BRCA1-like	TRUE
TCGA-A8-A09E	FEMALE		73	Stage IIIB	Stage III-IV	Positive	Positive	Positive	FALSE	FALSE	FALSE	Non-TNBC	HER2 Positive	LumB	0.443907	non-BRCA1-like	TRUE
TCGA-A8-A09G	FEMALE		79	Stage IIIC	Stage III-IV	Positive	Negative	Positive	FALSE	FALSE	FALSE	Non-TNBC	HER2 Positive	Her2	0.156063	non-BRCA1-like	TRUE
TCGA-A8-A09I	FEMALE		84	Stage IIA	Stage I-II	Positive	Positive	Positive	FALSE	FALSE	FALSE	Non-TNBC	HER2 Positive	LumB	0.0139109	non-BRCA1-like	TRUE
TCGA-A8-A09K	FEMALE		68	Stage IIA	Stage I-II	Positive	Positive	Negative	FALSE	FALSE	FALSE	Non-TNBC	ER Positive	LumB	0.936644	BRCA1-like	TRUE
TCGA-A8-A09M	FEMALE		75	Stage IIIC	Stage III-IV	Positive	Positive	Negative	FALSE	FALSE	FALSE	Non-TNBC	ER Positive	LumB	0.935281	BRCA1-like	TRUE
TCGA-A8-A09N	FEMALE		57	Stage IIIC	Stage III-IV	Positive	Positive	Positive	FALSE	FALSE	FALSE	Non-TNBC	HER2 Positive	LumB	0.198129	non-BRCA1-like	TRUE
TCGA-A8-A09Q	FEMALE		83	Stage IIIB	Stage III-IV	Positive	Positive	Negative	FALSE	FALSE	FALSE	Non-TNBC	ER Positive	LumB	0.896915	BRCA1-like	TRUE
TCGA-A8-A09R	FEMALE		82	Stage IIB	Stage I-II	Positive	Positive	Negative	FALSE	FALSE	FALSE	Non-TNBC	ER Positive	LumB	0.0141846	non-BRCA1-like	TRUE
TCGA-A8-A09T	FEMALE		68	Stage X		Positive	Positive	Negative	FALSE	FALSE	FALSE	Non-TNBC	ER Positive	LumA	0.116854	non-BRCA1-like	TRUE
TCGA-A8-A09V	FEMALE		51	Stage IIA	Stage I-II	Positive	Positive	Negative	FALSE	FALSE	FALSE	Non-TNBC	ER Positive	LumA	0.233014	non-BRCA1-like	TRUE
TCGA-A8-A09W	FEMALE		70	Stage IIIB	Stage III-IV	Positive	Positive	Negative	FALSE	FALSE	FALSE	Non-TNBC	ER Positive	LumB	0.101653	non-BRCA1-like	TRUE
TCGA-A8-A09X	FEMALE		62	Stage IIIC	Stage III-IV	Negative	Negative	Negative	FALSE	FALSE	FALSE	TNBC	TNBC	LumB	0.0345426	non-BRCA1-like	TRUE
TCGA-A8-A09Z	FEMALE		83	Stage IIB	Stage I-II	Positive	Negative	Negative	FALSE	FALSE	FALSE	Non-TNBC	ER Positive	LumB	0.126122	non-BRCA1-like	TRUE
TCGA-A8-A0A1	FEMALE		84	Stage IIA	Stage I-II	Positive	Positive	Negative	FALSE	FALSE	FALSE	Non-TNBC	ER Positive	LumB	0.00606074	non-BRCA1-like	TRUE
TCGA-A8-A0A2	FEMALE		66	Stage IIA	Stage I-II	Positive	Positive	Negative	FALSE	FALSE	FALSE	Non-TNBC	ER Positive	LumA	0.00590383	non-BRCA1-like	TRUE
TCGA-A8-A0A4	FEMALE		73	Stage IIA	Stage I-II	Positive	Positive	Negative	FALSE	FALSE	FALSE	Non-TNBC	ER Positive	LumA	0.000463778	non-BRCA1-like	TRUE
TCGA-A8-A0A6	FEMALE		64	Stage IIIC	Stage III-IV	Positive	Positive	Negative	FALSE	FALSE	FALSE	Non-TNBC	ER Positive	LumA	0.0938828	non-BRCA1-like	TRUE
TCGA-A8-A0A7	FEMALE		57	Stage IIB	Stage I-II	Negative	Negative	Positive	FALSE	FALSE	FALSE	Non-TNBC	HER2 Positive	LumB	0.210333	non-BRCA1-like	TRUE
TCGA-A8-A0A9	FEMALE		80	Stage IIA	Stage I-II	Positive	Positive	Negative	FALSE	FALSE	FALSE	Non-TNBC	ER Positive	LumB	0.00013144	non-BRCA1-like	TRUE
TCGA-A8-A0AB	FEMALE		54	Stage IIA	Stage I-II	Positive	Positive	Positive	FALSE	FALSE	FALSE	Non-TNBC	HER2 Positive	LumA	0.45578	non-BRCA1-like	TRUE
TCGA-A8-A0AD	FEMALE		83	Stage I	Stage I-II	Positive	Positive	Negative	FALSE	FALSE	FALSE	Non-TNBC	ER Positive	LumB	0.0199013	non-BRCA1-like	TRUE
TCGA-AC-A23C	FEMALE	WHITE	62	Stage IIB	Stage I-II	Positive	Positive	Positive	FALSE	FALSE	FALSE	Non-TNBC	HER2 Positive	LumA	0.636628	BRCA1-like	TRUE
TCGA-AC-A23E	FEMALE	WHITE	50	Stage IIB	Stage I-II	Positive	Positive		FALSE	FALSE	FALSE	Non-TNBC	Other	LumA	0.135254	non-BRCA1-like	TRUE
TCGA-AC-A23G	FEMALE	WHITE	76	Stage IIA	Stage I-II	Positive	Positive	Positive	FALSE	FALSE	FALSE	Non-TNBC	HER2 Positive	LumA	0.0612472	non-BRCA1-like	TRUE
TCGA-AC-A23H	FEMALE	WHITE	90	Stage IIA	Stage I-II	Positive	Negative	Positive	FALSE	TRUE	TRUE	Non-TNBC	HER2 Positive	Normal	0.365911	non-BRCA1-like	FALSE
TCGA-AC-A2B8	FEMALE	WHITE	84	Stage IIB	Stage I-II	Positive	Positive	Negative	FALSE	FALSE	FALSE	Non-TNBC	ER Positive	LumA	0.129005	non-BRCA1-like	TRUE
TCGA-AC-A2BK	FEMALE	BLACK OR AFRICAN AMERICAN	78	Stage IIIA	Stage III-IV	Negative	Negative	Negative	FALSE	FALSE	FALSE	TNBC	TNBC	Basal	1	BRCA1-like	TRUE
TCGA-AC-A2BM	FEMALE	BLACK OR AFRICAN AMERICAN	41	Stage IIB	Stage I-II	Positive	Positive		FALSE	FALSE	FALSE	Non-TNBC	Other	LumB	0.0479337	non-BRCA1-like	TRUE
TCGA-AC-A2FB	FEMALE	WHITE	65	Stage IIA	Stage I-II	Positive	Positive	Positive	FALSE	FALSE	FALSE	Non-TNBC	HER2 Positive	LumA	0.144959	non-BRCA1-like	TRUE
TCGA-AC-A2FF	FEMALE	ASIAN	40	Stage IIB	Stage I-II	Positive	Positive		FALSE	FALSE	FALSE	Non-TNBC	Other	LumA	0.151183	non-BRCA1-like	TRUE
TCGA-AC-A2FG	FEMALE	WHITE	79	Stage IIB	Stage I-II	Positive	Negative		FALSE	FALSE	FALSE	Non-TNBC	Other	LumA	0.156377	non-BRCA1-like	TRUE
TCGA-AC-A2FK	FEMALE	WHITE	45	Stage IIIC	Stage III-IV	Positive	Positive		FALSE	FALSE	FALSE	Non-TNBC	Other	LumA	0.151936	non-BRCA1-like	TRUE
TCGA-AC-A2FO	FEMALE	WHITE	65	Stage IIB	Stage I-II	Positive	Negative	Negative	FALSE	FALSE	FALSE	Non-TNBC	ER Positive	LumA	0.17397	non-BRCA1-like	TRUE
TCGA-AC-A2QH	FEMALE	WHITE	58	Stage IIB	Stage I-II	Negative	Negative	Negative	FALSE	FALSE	FALSE	TNBC	TNBC	Basal	0.527328	BRCA1-like	TRUE
TCGA-AC-A2QI	FEMALE	WHITE	76	Stage IIIA	Stage III-IV	Positive	Negative	Negative	FALSE	FALSE	FALSE	Non-TNBC	ER Positive	LumA	0.0886579	non-BRCA1-like	TRUE
TCGA-AC-A2QJ	FEMALE	WHITE	48	Stage IIIB	Stage III-IV	Negative	Negative	Negative	FALSE	FALSE	FALSE	TNBC	TNBC	Basal	0.447837	non-BRCA1-like	TRUE
TCGA-AC-A3BB	FEMALE	BLACK OR AFRICAN AMERICAN	46	Stage IIIA	Stage III-IV	Positive	Positive	Negative	FALSE	FALSE	FALSE	Non-TNBC	ER Positive	LumA	0.0755078	non-BRCA1-like	TRUE
TCGA-AC-A3HN	FEMALE	WHITE	87	Stage IIB	Stage I-II	Positive	Positive	Negative	FALSE	FALSE	FALSE	Non-TNBC	ER Positive	LumA	0.023095	non-BRCA1-like	TRUE
TCGA-AC-A3OD	FEMALE	WHITE	68	Stage IIB	Stage I-II	Positive	Positive	Negative	FALSE	FALSE	FALSE	Non-TNBC	ER Positive	LumA	0.729819	BRCA1-like	TRUE
TCGA-AC-A3QP	FEMALE	WHITE	79	Stage IIB	Stage I-II	Positive	Positive		FALSE	FALSE	FALSE	Non-TNBC	Other	LumA	0.118956	non-BRCA1-like	TRUE
TCGA-AC-A3TN	FEMALE	WHITE	75	Stage IIB	Stage I-II	Positive	Positive	Positive	FALSE	FALSE	FALSE	Non-TNBC	HER2 Positive	LumA	0.218736	non-BRCA1-like	TRUE
TCGA-AC-A3W5	FEMALE	BLACK OR AFRICAN AMERICAN	65	Stage IIA	Stage I-II	Positive	Positive		FALSE	FALSE	FALSE	Non-TNBC	Other	Her2	0.061809	non-BRCA1-like	TRUE
TCGA-AC-A3W6	FEMALE	WHITE	90	Stage IIIA	Stage III-IV	Positive	Positive	Negative	FALSE	FALSE	FALSE	Non-TNBC	ER Positive	LumB	0.103006	non-BRCA1-like	TRUE
TCGA-AC-A3YI	FEMALE	WHITE	74	Stage IIIC	Stage III-IV	Positive	Positive	Positive	FALSE	FALSE	FALSE	Non-TNBC	HER2 Positive	LumA	0.160997	non-BRCA1-like	TRUE
TCGA-AC-A3YJ	FEMALE	WHITE	66	Stage IIA	Stage I-II	Positive	Positive		FALSE	FALSE	FALSE	Non-TNBC	Other	LumA	0.179306	non-BRCA1-like	TRUE
TCGA-AC-A62Y	FEMALE	WHITE	79	Stage IIB	Stage I-II	Positive	Positive	Negative	FALSE	FALSE	FALSE	Non-TNBC	ER Positive	LumB	0.040931	non-BRCA1-like	TRUE
TCGA-AC-A6IV	FEMALE	WHITE	47	Stage IIB	Stage I-II	Positive	Positive		FALSE	FALSE	FALSE	Non-TNBC	Other	LumA	0.0888954	non-BRCA1-like	TRUE
TCGA-AN-A03X	FEMALE	WHITE	74	Stage IIA	Stage I-II	Positive	Positive	Positive	FALSE	FALSE	FALSE	Non-TNBC	HER2 Positive	LumB	0.0315233	non-BRCA1-like	TRUE
TCGA-AN-A03Y	FEMALE	WHITE	66	Stage IIA	Stage I-II	Positive	Positive	Negative	FALSE	FALSE	FALSE	Non-TNBC	ER Positive	LumB	0.0372756	non-BRCA1-like	TRUE
TCGA-AN-A041	FEMALE	WHITE	29	Stage IIB	Stage I-II	Positive	Negative	Positive	FALSE	FALSE	FALSE	Non-TNBC	HER2 Positive	LumB	0.8231	BRCA1-like	TRUE
TCGA-AN-A046	FEMALE	WHITE	68	Stage IIA	Stage I-II	Positive	Positive	Negative	TRUE	TRUE	FALSE	Non-TNBC	ER Positive	LumA	0.122428	non-BRCA1-like	FALSE
TCGA-AN-A049	FEMALE	WHITE	62	Stage IIA	Stage I-II	Positive	Positive	Negative	FALSE	FALSE	FALSE	Non-TNBC	ER Positive	LumB	0.646901	BRCA1-like	TRUE
TCGA-AN-A04A	FEMALE	WHITE	36	Stage IIIA	Stage III-IV	Positive	Positive	Negative	FALSE	FALSE	FALSE	Non-TNBC	ER Positive	LumA	0.0283286	non-BRCA1-like	TRUE
TCGA-AN-A04C	FEMALE	WHITE	51	Stage IIB	Stage I-II	Negative	Negative	Positive	FALSE	FALSE	FALSE	Non-TNBC	HER2 Positive	LumB	0.968039	BRCA1-like	TRUE
TCGA-AN-A04D	FEMALE	WHITE	58	Stage IIB	Stage I-II	Negative	Negative	Negative	FALSE	FALSE	FALSE	TNBC	TNBC	Basal	1	BRCA1-like	TRUE
TCGA-AN-A0AJ	FEMALE	WHITE	79	Stage IIB	Stage I-II	Positive	Positive	Positive	FALSE	FALSE	FALSE	Non-TNBC	HER2 Positive	LumB	0.0321679	non-BRCA1-like	TRUE
TCGA-AN-A0AK	FEMALE	WHITE	76	Stage IIA	Stage I-II	Positive	Negative	Positive	FALSE	FALSE	FALSE	Non-TNBC	HER2 Positive	LumB	0.781715	BRCA1-like	TRUE
TCGA-AN-A0AL	FEMALE	WHITE	41	Stage IIIB	Stage III-IV	Negative	Negative	Negative	FALSE	FALSE	FALSE	TNBC	TNBC	Basal	0.987971	BRCA1-like	TRUE
TCGA-AN-A0AM	FEMALE	WHITE	56	Stage IIA	Stage I-II	Positive	Negative	Negative	FALSE	FALSE	FALSE	Non-TNBC	ER Positive	LumB	0.173483	non-BRCA1-like	TRUE
TCGA-AN-A0AR	FEMALE	WHITE	55	Stage IIA	Stage I-II	Negative	Negative	Negative	FALSE	FALSE	FALSE	TNBC	TNBC	Basal	1	BRCA1-like	TRUE
TCGA-AN-A0AS	FEMALE	WHITE	70	Stage IIIA	Stage III-IV	Positive	Negative	Negative	FALSE	FALSE	FALSE	Non-TNBC	ER Positive	LumB	0.55866	BRCA1-like	TRUE
TCGA-AN-A0AT	FEMALE	WHITE	62	Stage IIA	Stage I-II	Negative	Negative	Negative	FALSE	TRUE	FALSE	TNBC	TNBC	Basal	0.9493	BRCA1-like	TRUE
TCGA-AN-A0FD	FEMALE	WHITE	71	Stage IIA	Stage I-II	Positive	Positive	Positive	FALSE	FALSE	FALSE	Non-TNBC	HER2 Positive	LumA	0.313044	non-BRCA1-like	TRUE
TCGA-AN-A0FF	FEMALE	WHITE	32	Stage IA	Stage I-II	Positive	Positive	Negative	FALSE	FALSE	FALSE	Non-TNBC	ER Positive	LumB	0.200653	non-BRCA1-like	TRUE
TCGA-AN-A0FJ	FEMALE	WHITE	59	Stage IV	Stage III-IV	Positive	Negative	Positive	FALSE	FALSE	FALSE	Non-TNBC	HER2 Positive	Basal	1	BRCA1-like	TRUE
TCGA-AN-A0FK	FEMALE	WHITE	88	Stage IIIB	Stage III-IV	Positive	Positive	Positive	FALSE	FALSE	FALSE	Non-TNBC	HER2 Positive	LumB	0.113702	non-BRCA1-like	TRUE
TCGA-AN-A0FL	FEMALE	WHITE	62	Stage IIA	Stage I-II	Negative	Negative	Positive	FALSE	FALSE	FALSE	Non-TNBC	HER2 Positive	Basal	1	BRCA1-like	TRUE
TCGA-AN-A0FN	FEMALE	WHITE	61	Stage IA	Stage I-II	Positive	Positive	Positive	FALSE	FALSE	FALSE	Non-TNBC	HER2 Positive	LumA	0.107367	non-BRCA1-like	TRUE
TCGA-AN-A0FS	FEMALE	WHITE	55	Stage IA	Stage I-II	Positive	Negative	Positive	FALSE	FALSE	FALSE	Non-TNBC	HER2 Positive	LumA	0.20424	non-BRCA1-like	TRUE
TCGA-AN-A0FT	FEMALE	WHITE	63	Stage IIB	Stage I-II	Positive	Positive	Positive	FALSE	FALSE	FALSE	Non-TNBC	HER2 Positive	LumB	0.712649	BRCA1-like	TRUE
TCGA-AN-A0FV	FEMALE	WHITE	58	Stage IIA	Stage I-II	Negative	Negative	Positive	FALSE	FALSE	FALSE	Non-TNBC	HER2 Positive	Her2	0.176767	non-BRCA1-like	TRUE
TCGA-AN-A0FW	FEMALE	WHITE	67	Stage IIIA	Stage III-IV	Positive		Negative	FALSE	FALSE	FALSE	Non-TNBC	ER Positive	LumB	0.0809205	non-BRCA1-like	TRUE
TCGA-AN-A0FX	FEMALE	WHITE	52	Stage IIA	Stage I-II	Negative	Negative	Positive	FALSE	FALSE	FALSE	Non-TNBC	HER2 Positive	Normal	0.999999	BRCA1-like	TRUE
TCGA-AN-A0FY	FEMALE	WHITE	55	Stage IA	Stage I-II	Positive	Positive	Negative	FALSE	FALSE	FALSE	Non-TNBC	ER Positive	LumB	0.949244	BRCA1-like	TRUE
TCGA-AN-A0FZ	FEMALE	WHITE	45	Stage IIIA	Stage III-IV	Positive	Negative	Positive	FALSE	FALSE	FALSE	Non-TNBC	HER2 Positive	LumB	0.879789	BRCA1-like	TRUE
TCGA-AN-A0G0	FEMALE	WHITE	56	Stage IIA	Stage I-II	Negative	Negative	Negative	FALSE	FALSE	FALSE	TNBC	TNBC	Basal	0.67127	BRCA1-like	TRUE
TCGA-AN-A0XL	FEMALE	WHITE	61	Stage IIA	Stage I-II	Positive	Positive	Negative	FALSE	FALSE	FALSE	Non-TNBC	ER Positive	LumA	0.218895	non-BRCA1-like	TRUE
TCGA-AN-A0XN	FEMALE	WHITE	68	Stage IIIA	Stage III-IV	Negative	Positive	Negative	FALSE	FALSE	FALSE	Non-TNBC	Other	LumB	0.780889	BRCA1-like	TRUE
TCGA-AN-A0XO	FEMALE	WHITE	59	Stage IIIA	Stage III-IV	Positive	Negative	Negative	FALSE	FALSE	FALSE	Non-TNBC	ER Positive	LumA	0.0564926	non-BRCA1-like	TRUE
TCGA-AN-A0XP	FEMALE	WHITE	69	Stage IIIA	Stage III-IV	Positive	Positive	Positive	FALSE	FALSE	FALSE	Non-TNBC	HER2 Positive	LumA	0.0852245	non-BRCA1-like	TRUE
TCGA-AN-A0XR	FEMALE	WHITE	55	Stage IIIA	Stage III-IV	Positive	Negative	Negative	FALSE	FALSE	FALSE	Non-TNBC	ER Positive	LumB	0.0945286	non-BRCA1-like	TRUE
TCGA-AN-A0XS	FEMALE	WHITE	63	Stage IIIA	Stage III-IV	Negative	Positive	Negative	FALSE	FALSE	FALSE	Non-TNBC	Other	LumA	0.105802	non-BRCA1-like	TRUE
TCGA-AN-A0XT	FEMALE	WHITE	54	Stage IIIA	Stage III-IV	Positive	Negative	Negative	FALSE	FALSE	FALSE	Non-TNBC	ER Positive	LumA	0.937713	BRCA1-like	TRUE
TCGA-AN-A0XU	FEMALE	WHITE	54	Stage IIA	Stage I-II	Negative	Negative	Negative	TRUE	FALSE	TRUE	TNBC	TNBC	Basal	0.996375	BRCA1-like	TRUE
TCGA-AN-A0XV	FEMALE	WHITE	67	Stage IIIA	Stage III-IV	Positive	Positive	Positive	FALSE	FALSE	FALSE	Non-TNBC	HER2 Positive	LumA	0.111299	non-BRCA1-like	TRUE
TCGA-AN-A0XW	FEMALE	WHITE	36	Stage IIIA	Stage III-IV	Positive	Positive	Positive	FALSE	FALSE	FALSE	Non-TNBC	HER2 Positive	LumB	0.149014	non-BRCA1-like	TRUE
TCGA-AO-A03L	FEMALE	ASIAN	34	Stage IIIA	Stage III-IV	Positive	Positive	Positive	FALSE	FALSE	FALSE	Non-TNBC	HER2 Positive	LumB	0.00515666	non-BRCA1-like	TRUE
TCGA-AO-A03M	FEMALE	WHITE	29	Stage I	Stage I-II	Positive	Positive	Negative	FALSE	FALSE	FALSE	Non-TNBC	ER Positive	LumB	0.750315	BRCA1-like	TRUE
TCGA-AO-A03N	FEMALE	WHITE	59	Stage IIB	Stage I-II	Positive	Positive	Negative	FALSE	FALSE	FALSE	Non-TNBC	ER Positive	LumB	0.0613913	non-BRCA1-like	TRUE
TCGA-AO-A03O	FEMALE	BLACK OR AFRICAN AMERICAN	69	Stage IIA	Stage I-II	Positive	Positive	Negative	FALSE	FALSE	FALSE	Non-TNBC	ER Positive	LumB	0.359507	non-BRCA1-like	TRUE
TCGA-AO-A03P	FEMALE	BLACK OR AFRICAN AMERICAN	54	Stage IIB	Stage I-II	Positive	Positive	Negative	FALSE	FALSE	FALSE	Non-TNBC	ER Positive	LumB	0.0223915	non-BRCA1-like	TRUE
TCGA-AO-A03R	FEMALE	WHITE	57	Stage IIB	Stage I-II	Positive	Positive	Negative	FALSE	FALSE	FALSE	Non-TNBC	ER Positive	LumB	0.0589464	non-BRCA1-like	TRUE
TCGA-AO-A03T	FEMALE	WHITE	42	Stage IIB	Stage I-II	Positive	Positive	Negative	FALSE	FALSE	FALSE	Non-TNBC	ER Positive	LumA	0.216271	non-BRCA1-like	TRUE
TCGA-AO-A03U	FEMALE	WHITE	31	Stage I	Stage I-II	Negative	Negative	Negative	FALSE	FALSE	FALSE	TNBC	TNBC	Normal	0.151229	non-BRCA1-like	TRUE
TCGA-AO-A03V	FEMALE	WHITE	41	Stage I	Stage I-II	Positive	Positive	Negative	FALSE	FALSE	FALSE	Non-TNBC	ER Positive	LumA	0.555122	BRCA1-like	TRUE
TCGA-AO-A0J2	FEMALE	WHITE	41	Stage IA	Stage I-II	Negative	Negative		FALSE	FALSE	FALSE			Her2	0.745797	BRCA1-like	FALSE
TCGA-AO-A0J3	FEMALE	WHITE	67	Stage IIB	Stage I-II	Positive	Positive		FALSE	FALSE	FALSE	Non-TNBC	Other	LumB	0.129613	non-BRCA1-like	TRUE
TCGA-AO-A0J4	FEMALE	BLACK OR AFRICAN AMERICAN	41	Stage IA	Stage I-II	Negative	Negative	Negative	FALSE	FALSE	FALSE	TNBC	TNBC	Basal	0.996329	BRCA1-like	TRUE
TCGA-AO-A0J5	FEMALE	WHITE	48	Stage IV	Stage III-IV	Positive	Negative		FALSE	FALSE	FALSE	Non-TNBC	Other	LumB	0.207425	non-BRCA1-like	TRUE
TCGA-AO-A0J6	FEMALE	WHITE	61	Stage IIA	Stage I-II	Negative	Negative	Negative	FALSE	FALSE	FALSE	TNBC	TNBC	Basal	0.952751	BRCA1-like	TRUE
TCGA-AO-A0J7	FEMALE	WHITE	71	Stage IIB	Stage I-II	Positive	Positive	Negative	FALSE	FALSE	FALSE	Non-TNBC	ER Positive	LumB	0.00564544	non-BRCA1-like	TRUE
TCGA-AO-A0J8	FEMALE	WHITE	61	Stage IIA	Stage I-II	Positive	Positive	Negative	FALSE	FALSE	FALSE	Non-TNBC	ER Positive	LumB	0.0221649	non-BRCA1-like	TRUE
TCGA-AO-A0J9	FEMALE	WHITE	61	Stage IIIC	Stage III-IV	Positive	Positive		FALSE	FALSE	FALSE	Non-TNBC	Other	LumA	0.00349952	non-BRCA1-like	TRUE
TCGA-AO-A0JA	FEMALE	BLACK OR AFRICAN AMERICAN	36	Stage IIIC	Stage III-IV	Positive	Positive	Negative	FALSE	FALSE	FALSE	Non-TNBC	ER Positive	LumB	0.0203431	non-BRCA1-like	TRUE
TCGA-AO-A0JB	FEMALE	WHITE	50	Stage IIIA	Stage III-IV	Positive	Positive	Negative	FALSE	FALSE	TRUE	Non-TNBC	ER Positive	Normal	0.991242	BRCA1-like	TRUE
TCGA-AO-A0JC	FEMALE	WHITE	64	Stage IIA	Stage I-II	Positive	Positive	Negative	FALSE	FALSE	FALSE	Non-TNBC	ER Positive	LumB	0.0924834	non-BRCA1-like	TRUE
TCGA-AO-A0JD	FEMALE	WHITE	59	Stage IIIA	Stage III-IV	Positive	Positive	Negative	FALSE	FALSE	FALSE	Non-TNBC	ER Positive	LumB	0.0129671	non-BRCA1-like	TRUE
TCGA-AO-A0JE	FEMALE	BLACK OR AFRICAN AMERICAN	53	Stage IIIA	Stage III-IV	Negative	Negative	Positive	FALSE	FALSE	FALSE	Non-TNBC	HER2 Positive	Her2	0.033742	non-BRCA1-like	TRUE
TCGA-AO-A0JF	FEMALE	WHITE	68	Stage IIA	Stage I-II	Positive	Positive	Negative	FALSE	FALSE	FALSE	Non-TNBC	ER Positive	LumA	0.157526	non-BRCA1-like	TRUE
TCGA-AO-A0JG	FEMALE	WHITE	49	Stage IIIA	Stage III-IV	Positive	Positive	Negative	FALSE	FALSE	FALSE	Non-TNBC	ER Positive	LumA	0.2908	non-BRCA1-like	TRUE
TCGA-AO-A0JI	FEMALE	WHITE	56	Stage IIA	Stage I-II	Positive	Negative	Negative	FALSE	FALSE	FALSE	Non-TNBC	ER Positive	LumA	0.0125238	non-BRCA1-like	TRUE
TCGA-AO-A0JJ	FEMALE	WHITE	54	Stage IIB	Stage I-II	Positive	Positive	Negative	FALSE	FALSE	FALSE	Non-TNBC	ER Positive	LumA	0.0531573	non-BRCA1-like	TRUE
TCGA-AO-A0JL	FEMALE	WHITE	59	Stage IIIA	Stage III-IV	Negative	Negative	Negative	FALSE	FALSE	FALSE	TNBC	TNBC	Basal	0.993294	BRCA1-like	TRUE
TCGA-AO-A0JM	FEMALE		40	Stage IIB	Stage I-II	Positive	Positive	Positive	FALSE	FALSE	FALSE	Non-TNBC	HER2 Positive	LumB	0.0311132	non-BRCA1-like	TRUE
TCGA-AO-A124	FEMALE	WHITE	38	Stage IIA	Stage I-II	Negative	Negative	Negative	FALSE	TRUE	FALSE	TNBC	TNBC	Basal	1	BRCA1-like	TRUE
TCGA-AO-A125	FEMALE	BLACK OR AFRICAN AMERICAN	72	Stage IIA	Stage I-II	Positive	Positive	Negative	FALSE	FALSE	FALSE	Non-TNBC	ER Positive	LumB	0.27829	non-BRCA1-like	TRUE
TCGA-AO-A126	FEMALE	ASIAN	39	Stage IIA	Stage I-II	Positive	Positive	Negative	FALSE	FALSE	FALSE	Non-TNBC	ER Positive	LumB	0.203612	non-BRCA1-like	TRUE
TCGA-AO-A128	FEMALE	WHITE	61	Stage IIA	Stage I-II	Negative	Negative	Negative	FALSE	FALSE	FALSE	TNBC	TNBC	Basal	0.802876	BRCA1-like	TRUE
TCGA-AO-A129	FEMALE	WHITE	29	Stage IIB	Stage I-II	Negative	Negative	Negative	FALSE	FALSE	FALSE	TNBC	TNBC	Basal	0.999999	BRCA1-like	TRUE
TCGA-AO-A12A	FEMALE	WHITE	47	Stage IIA	Stage I-II	Positive	Positive	Negative	FALSE	FALSE	FALSE	Non-TNBC	ER Positive	LumA	0.0482678	non-BRCA1-like	TRUE
TCGA-AO-A12B	FEMALE	WHITE	63	Stage IIA	Stage I-II	Positive	Positive	Negative	FALSE	FALSE	FALSE	Non-TNBC	ER Positive	LumB	0.01951	non-BRCA1-like	TRUE
TCGA-AO-A12D	FEMALE	WHITE	43	Stage IIA	Stage I-II	Negative	Negative	Positive	FALSE	FALSE	FALSE	Non-TNBC	HER2 Positive	Her2	0.80048	BRCA1-like	TRUE
TCGA-AO-A12E	FEMALE	WHITE	51	Stage IIB	Stage I-II	Positive	Positive	Negative	FALSE	FALSE	FALSE	Non-TNBC	ER Positive	LumA	0.00423384	non-BRCA1-like	TRUE
TCGA-AO-A12F	FEMALE	WHITE	36	Stage IIA	Stage I-II	Negative	Negative	Negative	FALSE	FALSE	FALSE	TNBC	TNBC	Basal	1	BRCA1-like	TRUE
TCGA-AO-A12G	FEMALE	WHITE	75	Stage IIA	Stage I-II	Positive	Positive	Positive	FALSE	FALSE	FALSE	Non-TNBC	HER2 Positive	LumA	0.283388	non-BRCA1-like	TRUE
TCGA-AO-A12H	FEMALE	BLACK OR AFRICAN AMERICAN	69	Stage IIA	Stage I-II	Positive	Positive	Negative	FALSE	FALSE	FALSE	Non-TNBC	ER Positive	LumB	0.137081	non-BRCA1-like	TRUE
TCGA-AO-A1KO	FEMALE	WHITE	46	Stage IIB	Stage I-II	Positive	Positive	Negative	FALSE	FALSE	FALSE	Non-TNBC	ER Positive	Normal	0.195733	non-BRCA1-like	TRUE
TCGA-AO-A1KP	FEMALE	WHITE	77	Stage IIA	Stage I-II	Positive	Positive	Negative	FALSE	FALSE	FALSE	Non-TNBC	ER Positive	LumB	0.0500165	non-BRCA1-like	TRUE
TCGA-AO-A1KR	FEMALE	WHITE	51	Stage IIA	Stage I-II	Negative	Negative	Negative	TRUE	FALSE	FALSE	TNBC	TNBC	Basal	0.999999	BRCA1-like	TRUE
TCGA-AO-A1KS	FEMALE	WHITE	69	Stage IIA	Stage I-II	Positive	Positive		FALSE	FALSE	FALSE	Non-TNBC	Other	LumB	0.0203474	non-BRCA1-like	TRUE
TCGA-AO-A1KT	FEMALE	WHITE	78	Stage IIA	Stage I-II	Positive	Positive		FALSE	FALSE	FALSE	Non-TNBC	Other	LumB	0.0751446	non-BRCA1-like	TRUE
TCGA-AQ-A04H	FEMALE	WHITE	61	Stage IIIA	Stage III-IV	Positive	Positive		FALSE	FALSE	FALSE	Non-TNBC	Other	LumB	0.579168	BRCA1-like	TRUE
TCGA-AQ-A04J	FEMALE	WHITE	45	Stage IIA	Stage I-II	Negative	Negative	Negative	FALSE	FALSE	FALSE	TNBC	TNBC	Basal	0.99033	BRCA1-like	TRUE
TCGA-AQ-A04L	FEMALE	WHITE	48	Stage IIA	Stage I-II	Positive	Negative	Positive	FALSE	FALSE	FALSE	Non-TNBC	HER2 Positive	LumB	0.991365	BRCA1-like	TRUE
TCGA-AQ-A0Y5	FEMALE	WHITE	70	Stage IIIA	Stage III-IV	Positive	Positive	Positive	FALSE	FALSE	FALSE	Non-TNBC	HER2 Positive	LumA	0.235686	non-BRCA1-like	TRUE
TCGA-AQ-A1H2	FEMALE	WHITE	84	Stage IIIA	Stage III-IV	Positive	Positive		FALSE	FALSE	FALSE	Non-TNBC	Other	LumB	0.00414007	non-BRCA1-like	TRUE
TCGA-AQ-A1H3	FEMALE	WHITE	49	Stage IIIC	Stage III-IV	Positive	Positive	Negative	FALSE	FALSE	FALSE	Non-TNBC	ER Positive	LumA	0.246718	non-BRCA1-like	TRUE
TCGA-AQ-A54N	FEMALE	BLACK OR AFRICAN AMERICAN	51	Stage IIA	Stage I-II	Negative	Negative		FALSE	FALSE	FALSE			Basal	0.99999	BRCA1-like	FALSE
TCGA-AR-A0TP	FEMALE	WHITE	43	Stage IIA	Stage I-II	Positive	Negative	Negative	FALSE	FALSE	TRUE	Non-TNBC	ER Positive	Basal	1	BRCA1-like	TRUE
TCGA-AR-A0TQ	FEMALE	WHITE	27	Stage IIIA	Stage III-IV	Positive	Negative		FALSE	FALSE	FALSE	Non-TNBC	Other	LumB	0.0571407	non-BRCA1-like	TRUE
TCGA-AR-A0TR	FEMALE	WHITE	68	Stage IIB	Stage I-II	Positive	Positive		FALSE	FALSE	FALSE	Non-TNBC	Other	LumA	0.0145193	non-BRCA1-like	TRUE
TCGA-AR-A0TS	FEMALE	WHITE	46	Stage IIB	Stage I-II	Negative	Negative	Negative	FALSE	FALSE	FALSE	TNBC	TNBC	Basal	0.96611	BRCA1-like	TRUE
TCGA-AR-A0TT	FEMALE	BLACK OR AFRICAN AMERICAN	53	Stage IIIA	Stage III-IV	Positive	Negative	Negative	FALSE	FALSE	FALSE	Non-TNBC	ER Positive	LumB	0.486101	non-BRCA1-like	TRUE
TCGA-AR-A0TV	FEMALE		66	Stage IIA	Stage I-II	Positive	Positive		FALSE	FALSE	FALSE	Non-TNBC	Other	LumB	0.990254	BRCA1-like	TRUE
TCGA-AR-A0TW	FEMALE	WHITE	50	Stage IIIA	Stage III-IV	Positive	Positive		FALSE	FALSE	FALSE	Non-TNBC	Other	LumB	0.110816	non-BRCA1-like	TRUE
TCGA-AR-A0TX	FEMALE		64	Stage IIA	Stage I-II	Positive	Positive	Positive	FALSE	FALSE	FALSE	Non-TNBC	HER2 Positive	Her2	0.295931	non-BRCA1-like	TRUE
TCGA-AR-A0TY	FEMALE	WHITE	54	Stage IIA	Stage I-II	Positive	Negative	Negative	FALSE	FALSE	FALSE	Non-TNBC	ER Positive	LumB	0.940565	BRCA1-like	TRUE
TCGA-AR-A0TZ	FEMALE	WHITE	43	Stage IIIA	Stage III-IV	Positive	Positive		FALSE	FALSE	FALSE	Non-TNBC	Other	LumB	4.84e-05	non-BRCA1-like	TRUE
TCGA-AR-A0U0	FEMALE	WHITE	73	Stage IIB	Stage I-II	Negative	Negative		FALSE	FALSE	FALSE			Basal	0.964009	BRCA1-like	FALSE
TCGA-AR-A0U1	FEMALE	WHITE	36	Stage IIB	Stage I-II	Negative	Negative	Negative	FALSE	FALSE	FALSE	TNBC	TNBC		0.98793	BRCA1-like	TRUE
TCGA-AR-A0U2	FEMALE	WHITE	47	Stage IIIA	Stage III-IV	Positive	Positive	Negative	FALSE	FALSE	FALSE	Non-TNBC	ER Positive	LumB	0.0170557	non-BRCA1-like	TRUE
TCGA-AR-A0U3	FEMALE	WHITE	59	Stage IIB	Stage I-II	Positive	Positive	Negative	FALSE	FALSE	FALSE	Non-TNBC	ER Positive	LumB	0.213531	non-BRCA1-like	TRUE
TCGA-AR-A0U4	FEMALE	WHITE	54	Stage IIA	Stage I-II	Negative	Negative	Negative	FALSE	FALSE	FALSE	TNBC	TNBC	Basal	0.986498	BRCA1-like	TRUE
TCGA-AR-A1AH	FEMALE	WHITE	51	Stage IIB	Stage I-II	Positive	Negative	Negative	FALSE	FALSE	FALSE	Non-TNBC	ER Positive	Basal	0.994659	BRCA1-like	TRUE
TCGA-AR-A1AI	FEMALE	WHITE	47	Stage IIA	Stage I-II	Negative	Negative		FALSE	TRUE	FALSE			Basal	0.999996	BRCA1-like	FALSE
TCGA-AR-A1AJ	FEMALE	WHITE	83	Stage I	Stage I-II	Positive	Negative	Negative	FALSE	FALSE	FALSE	Non-TNBC	ER Positive	Basal	0.775155	BRCA1-like	TRUE
TCGA-AR-A1AK	FEMALE	WHITE	70	Stage I	Stage I-II	Positive	Positive	Negative	FALSE	FALSE	FALSE	Non-TNBC	ER Positive	LumA	0.0263563	non-BRCA1-like	TRUE
TCGA-AR-A1AL	FEMALE	WHITE	60	Stage IIIA	Stage III-IV	Positive	Positive	Negative	FALSE	FALSE	FALSE	Non-TNBC	ER Positive	LumA	0.176827	non-BRCA1-like	TRUE
TCGA-AR-A1AM	FEMALE	WHITE	52	Stage IIIA	Stage III-IV	Positive	Positive		FALSE	FALSE	FALSE	Non-TNBC	Other	LumA	0.188019	non-BRCA1-like	TRUE
TCGA-AR-A1AN	FEMALE	WHITE	46	Stage IIA	Stage I-II	Positive	Positive	Negative	FALSE	FALSE	FALSE	Non-TNBC	ER Positive	LumB	0.887108	BRCA1-like	TRUE
TCGA-AR-A1AO	FEMALE	WHITE	47	Stage IIA	Stage I-II	Positive	Negative	Negative	FALSE	FALSE	FALSE	Non-TNBC	ER Positive	Normal	0.37079	non-BRCA1-like	TRUE
TCGA-AR-A1AP	FEMALE	WHITE	80	Stage I	Stage I-II	Positive	Positive		FALSE	FALSE	FALSE	Non-TNBC	Other	LumA	0.157226	non-BRCA1-like	TRUE
TCGA-AR-A1AQ	FEMALE	WHITE	49	Stage IIA	Stage I-II	Negative	Negative		FALSE	FALSE	FALSE			Basal	0.995374	BRCA1-like	FALSE
TCGA-AR-A1AR	FEMALE	WHITE	50	Stage IIIA	Stage III-IV	Negative	Negative	Negative	FALSE	FALSE	FALSE	TNBC	TNBC	Basal	0.97794	BRCA1-like	TRUE
TCGA-AR-A1AS	FEMALE	ASIAN	54	Stage IIB	Stage I-II	Positive	Positive	Negative	FALSE	FALSE	FALSE	Non-TNBC	ER Positive	LumB	0.555859	BRCA1-like	TRUE
TCGA-AR-A1AU	FEMALE	WHITE	39	Stage IIIA	Stage III-IV	Positive	Positive		FALSE	FALSE	FALSE	Non-TNBC	Other	LumA	0.309372	non-BRCA1-like	TRUE
TCGA-AR-A1AW	FEMALE	WHITE	65	Stage IIA	Stage I-II	Positive	Positive		FALSE	FALSE	FALSE	Non-TNBC	Other	LumB	0.358176	non-BRCA1-like	TRUE
TCGA-AR-A1AX	FEMALE	WHITE	64	Stage I	Stage I-II	Positive	Positive	Positive	FALSE	FALSE	FALSE	Non-TNBC	HER2 Positive	LumA	0.241617	non-BRCA1-like	TRUE
TCGA-AR-A1AY	FEMALE	WHITE	65	Stage I	Stage I-II	Negative	Negative	Negative	FALSE	FALSE	FALSE	TNBC	TNBC	Basal	1	BRCA1-like	TRUE
TCGA-AR-A24H	FEMALE	WHITE	65	Stage IIA	Stage I-II	Positive	Positive	Negative	FALSE	FALSE	FALSE	Non-TNBC	ER Positive	LumB	0.0493863	non-BRCA1-like	TRUE
TCGA-AR-A24K	FEMALE	WHITE	46	Stage IIA	Stage I-II	Positive	Positive		FALSE	FALSE	FALSE	Non-TNBC	Other	LumB	0.866392	BRCA1-like	TRUE
TCGA-AR-A24L	FEMALE	WHITE	26	Stage IIB	Stage I-II	Positive	Positive		FALSE	FALSE	FALSE	Non-TNBC	Other	LumA	0.100459	non-BRCA1-like	TRUE
TCGA-AR-A24M	FEMALE	WHITE	38	Stage IIIA	Stage III-IV	Positive	Positive	Negative	FALSE	FALSE	FALSE	Non-TNBC	ER Positive	LumA	0.0737354	non-BRCA1-like	TRUE
TCGA-AR-A24N	FEMALE	WHITE	54	Stage I	Stage I-II	Positive	Positive		FALSE	FALSE	FALSE	Non-TNBC	Other	LumB	0.169519	non-BRCA1-like	TRUE
TCGA-AR-A24O	FEMALE	WHITE	43	Stage IIIA	Stage III-IV	Positive	Positive	Negative	FALSE	FALSE	FALSE	Non-TNBC	ER Positive	LumA	0.170864	non-BRCA1-like	TRUE
TCGA-AR-A24P	FEMALE	WHITE	47	Stage I	Stage I-II	Positive	Positive		FALSE	FALSE	FALSE	Non-TNBC	Other	LumA	0.0239866	non-BRCA1-like	TRUE
TCGA-AR-A24Q	FEMALE	WHITE	49	Stage IIB	Stage I-II	Positive	Negative	Negative	FALSE	FALSE	FALSE	Non-TNBC	ER Positive	Basal	0.999992	BRCA1-like	TRUE
TCGA-AR-A24R	FEMALE	WHITE	45	Stage IIIA	Stage III-IV	Positive	Positive	Negative	FALSE	FALSE	FALSE	Non-TNBC	ER Positive	LumB	0.00632512	non-BRCA1-like	TRUE
TCGA-AR-A24S	FEMALE	WHITE	61	Stage I	Stage I-II	Positive	Positive	Negative	FALSE	FALSE	FALSE	Non-TNBC	ER Positive	LumB	0.992885	BRCA1-like	TRUE
TCGA-AR-A24T	FEMALE	WHITE	46	Stage IIIC	Stage III-IV	Positive	Positive		FALSE	FALSE	FALSE	Non-TNBC	Other	LumA	0.0672165	non-BRCA1-like	TRUE
TCGA-AR-A24U	FEMALE	WHITE	47	Stage IIA	Stage I-II	Negative	Negative	Positive	FALSE	FALSE	FALSE	Non-TNBC	HER2 Positive	Her2	0.698705	BRCA1-like	TRUE
TCGA-AR-A24V	FEMALE	WHITE	52	Stage IIB	Stage I-II	Positive	Positive	Negative	FALSE	FALSE	FALSE	Non-TNBC	ER Positive	LumA	0.00333537	non-BRCA1-like	TRUE
TCGA-AR-A24W	FEMALE	WHITE	55	Stage IIB	Stage I-II	Positive	Positive	Negative	FALSE	FALSE	FALSE	Non-TNBC	ER Positive	LumA	0.0359361	non-BRCA1-like	TRUE
TCGA-AR-A24X	FEMALE	WHITE	52	Stage IIA	Stage I-II	Positive	Positive		FALSE	FALSE	FALSE	Non-TNBC	Other	LumA	0.127077	non-BRCA1-like	TRUE
TCGA-AR-A24Z	FEMALE	WHITE	57	Stage IIA	Stage I-II	Positive	Positive	Negative	FALSE	FALSE	FALSE	Non-TNBC	ER Positive	LumB	0.831949	BRCA1-like	TRUE
TCGA-AR-A250	FEMALE	WHITE	58	Stage IIA	Stage I-II	Positive	Negative		FALSE	FALSE	FALSE	Non-TNBC	Other	LumB	0.168057	non-BRCA1-like	TRUE
TCGA-AR-A251	FEMALE	WHITE	51	Stage IIIA	Stage III-IV	Positive	Negative		FALSE	FALSE	FALSE	Non-TNBC	Other	Basal	1	BRCA1-like	TRUE
TCGA-AR-A252	FEMALE	WHITE	50	Stage I	Stage I-II	Positive	Positive	Negative	FALSE	FALSE	FALSE	Non-TNBC	ER Positive	LumA	0.15376	non-BRCA1-like	TRUE
TCGA-AR-A254	FEMALE	WHITE	50	Stage IIIA	Stage III-IV	Positive	Positive	Positive	FALSE	FALSE	FALSE	Non-TNBC	HER2 Positive	LumB	0.060891	non-BRCA1-like	TRUE
TCGA-AR-A255	FEMALE	WHITE	62	Stage I	Stage I-II	Positive	Positive	Positive	FALSE	FALSE	FALSE	Non-TNBC	HER2 Positive	LumA	0.23853	non-BRCA1-like	TRUE
TCGA-AR-A256	FEMALE	WHITE	45	Stage IIA	Stage I-II	Negative	Negative	Negative	FALSE	FALSE	FALSE	TNBC	TNBC	Basal	0.999998	BRCA1-like	TRUE
TCGA-AR-A2LE	FEMALE	WHITE	69	Stage I	Stage I-II	Positive	Negative		FALSE	FALSE	FALSE	Non-TNBC	Other	LumA	0.203826	non-BRCA1-like	TRUE
TCGA-AR-A2LK	FEMALE	WHITE	62	Stage III	Stage III-IV	Positive	Positive		FALSE	FALSE	FALSE	Non-TNBC	Other	LumB	0.000549406	non-BRCA1-like	TRUE
TCGA-AR-A2LL	FEMALE	WHITE	70	Stage IIB	Stage I-II	Positive	Positive		FALSE	FALSE	FALSE	Non-TNBC	Other	LumB	0.0857544	non-BRCA1-like	TRUE
TCGA-AR-A2LM	FEMALE	WHITE	49	Stage II	Stage I-II	Positive	Positive		FALSE	FALSE	FALSE	Non-TNBC	Other	LumA	0.0943188	non-BRCA1-like	TRUE
TCGA-AR-A2LN	FEMALE	WHITE	65	Stage IIA	Stage I-II	Positive	Positive	Negative	FALSE	FALSE	FALSE	Non-TNBC	ER Positive	LumA	0.0957227	non-BRCA1-like	TRUE
TCGA-AR-A2LO	FEMALE	WHITE	46	Stage IIB	Stage I-II	Positive	Positive		FALSE	FALSE	FALSE	Non-TNBC	Other	LumA	0.139803	non-BRCA1-like	TRUE
TCGA-AR-A2LQ	FEMALE	WHITE	59	Stage IIB	Stage I-II	Positive	Positive	Negative	FALSE	FALSE	FALSE	Non-TNBC	ER Positive	LumA	0.226024	non-BRCA1-like	TRUE
TCGA-AR-A2LR	FEMALE	WHITE	49	Stage I	Stage I-II	Negative	Negative	Negative	FALSE	FALSE	FALSE	TNBC	TNBC	Basal	1	BRCA1-like	TRUE
TCGA-AR-A5QM	FEMALE	WHITE	62	Stage IIA	Stage I-II	Positive	Positive		FALSE	FALSE	FALSE	Non-TNBC	Other	LumA	0.000563486	non-BRCA1-like	TRUE
TCGA-AR-A5QN	FEMALE	WHITE	68	Stage IIIC	Stage III-IV	Positive	Positive	Positive	FALSE	FALSE	FALSE	Non-TNBC	HER2 Positive	LumA	0.11359	non-BRCA1-like	TRUE
TCGA-AR-A5QP	FEMALE	WHITE	54	Stage IIB	Stage I-II	Positive	Positive		FALSE	FALSE	FALSE	Non-TNBC	Other	LumA	0.351068	non-BRCA1-like	TRUE
TCGA-AR-A5QQ	FEMALE	WHITE	68	Stage IIIA	Stage III-IV	Negative	Negative	Negative	FALSE	FALSE	FALSE	TNBC	TNBC	Basal	0.12412	non-BRCA1-like	TRUE
TCGA-B6-A0I1	FEMALE	BLACK OR AFRICAN AMERICAN	73	Stage IIA	Stage I-II	Negative	Negative		FALSE	FALSE	FALSE			Basal	0.988458	BRCA1-like	FALSE
TCGA-B6-A0I2	FEMALE	WHITE	45	Stage IA	Stage I-II				FALSE	FALSE	FALSE			Basal	0.999991	BRCA1-like	FALSE
TCGA-B6-A0I5	FEMALE	WHITE	49	Stage IIB	Stage I-II	Positive	Positive		FALSE	FALSE	FALSE	Non-TNBC	Other	LumA	0.0539428	non-BRCA1-like	TRUE
TCGA-B6-A0I6	FEMALE	BLACK OR AFRICAN AMERICAN	49	Stage IIA	Stage I-II	Negative	Negative		FALSE	FALSE	FALSE			Basal	0.999999	BRCA1-like	FALSE
TCGA-B6-A0I8	FEMALE	WHITE	46	Stage X					FALSE	FALSE	FALSE			LumB	0.315893	non-BRCA1-like	FALSE
TCGA-B6-A0I9	FEMALE	WHITE	62	Stage IV	Stage III-IV		Positive		FALSE	FALSE	FALSE	Non-TNBC	Other	LumB	0.257718	non-BRCA1-like	TRUE
TCGA-B6-A0IA	FEMALE	WHITE	51	Stage IIA	Stage I-II	Positive	Positive		FALSE	FALSE	FALSE	Non-TNBC	Other	LumA	0.948689	BRCA1-like	TRUE
TCGA-B6-A0IB	FEMALE	WHITE	64	Stage IV	Stage III-IV	Positive	Positive		FALSE	FALSE	FALSE	Non-TNBC	Other	LumB	0.86132	BRCA1-like	TRUE
TCGA-B6-A0IC	FEMALE	WHITE	90	Stage X		Positive	Positive		FALSE	FALSE	FALSE	Non-TNBC	Other	LumB	0.01479	non-BRCA1-like	TRUE
TCGA-B6-A0IE	FEMALE	BLACK OR AFRICAN AMERICAN	38	Stage IIIA	Stage III-IV	Negative	Negative		FALSE	FALSE	FALSE			LumA	0.874003	BRCA1-like	FALSE
TCGA-B6-A0IG	FEMALE	WHITE	50	Stage IIB	Stage I-II	Positive	Positive		FALSE	FALSE	FALSE	Non-TNBC	Other	LumB	0.115719	non-BRCA1-like	TRUE
TCGA-B6-A0IH	FEMALE	WHITE	81	Stage IIIA	Stage III-IV	Positive	Positive		FALSE	FALSE	FALSE	Non-TNBC	Other	LumA	0.576406	BRCA1-like	TRUE
TCGA-B6-A0IJ	FEMALE	BLACK OR AFRICAN AMERICAN	42	Stage IIB	Stage I-II	Positive	Positive		FALSE	FALSE	FALSE	Non-TNBC	Other	Basal	0.994142	BRCA1-like	TRUE
TCGA-B6-A0IK	FEMALE	WHITE	63	Stage IIIB	Stage III-IV	Negative	Negative		FALSE	FALSE	FALSE			LumB	0.5	non-BRCA1-like	FALSE
TCGA-B6-A0IM	FEMALE	BLACK OR AFRICAN AMERICAN	75	Stage IIB	Stage I-II	Positive	Positive		FALSE	FALSE	FALSE	Non-TNBC	Other	LumB	0.127933	non-BRCA1-like	TRUE
TCGA-B6-A0IN	FEMALE	WHITE	45	Stage X		Positive	Negative		FALSE	FALSE	FALSE	Non-TNBC	Other	LumB	0.562883	BRCA1-like	TRUE
TCGA-B6-A0IO	FEMALE	WHITE	66	Stage IIA	Stage I-II	Positive			FALSE	FALSE	FALSE	Non-TNBC	Other	LumB	0.644137	BRCA1-like	TRUE
TCGA-B6-A0IP	FEMALE	WHITE	74	Stage IA	Stage I-II	Positive	Positive		FALSE	FALSE	FALSE	Non-TNBC	Other	LumA	0.234852	non-BRCA1-like	TRUE
TCGA-B6-A0IQ	FEMALE	WHITE	40	Stage IIIA	Stage III-IV	Negative	Negative		FALSE	FALSE	FALSE			Basal	0.999998	BRCA1-like	FALSE
TCGA-B6-A0RE	FEMALE	BLACK OR AFRICAN AMERICAN	61	Stage X		Negative	Negative		FALSE	FALSE	FALSE			Basal	0.999993	BRCA1-like	FALSE
TCGA-B6-A0RG	FEMALE	WHITE	26	Stage IIB	Stage I-II	Negative	Negative		FALSE	FALSE	FALSE			LumA	0.945511	BRCA1-like	FALSE
TCGA-B6-A0RH	FEMALE	BLACK OR AFRICAN AMERICAN	51	Stage IIA	Stage I-II	Positive	Positive		FALSE	FALSE	FALSE	Non-TNBC	Other	LumB	0.746628	BRCA1-like	TRUE
TCGA-B6-A0RI	FEMALE	WHITE	44	Stage IIIB	Stage III-IV	Positive	Positive		FALSE	FALSE	FALSE	Non-TNBC	Other	LumA	0.069638	non-BRCA1-like	TRUE
TCGA-B6-A0RL	FEMALE	BLACK OR AFRICAN AMERICAN	60	Stage IIA	Stage I-II	Positive	Positive		FALSE	FALSE	FALSE	Non-TNBC	Other	LumB	0.0316493	non-BRCA1-like	TRUE
TCGA-B6-A0RM	FEMALE	BLACK OR AFRICAN AMERICAN	57	Stage X		Positive	Positive		FALSE	FALSE	FALSE	Non-TNBC	Other	LumB	0.17632	non-BRCA1-like	TRUE
TCGA-B6-A0RN	FEMALE	WHITE	60	Stage IA	Stage I-II	Negative	Negative		FALSE	FALSE	FALSE			LumA	0.100148	non-BRCA1-like	FALSE
TCGA-B6-A0RO	FEMALE	WHITE	71	Stage IIIB	Stage III-IV	Positive	Positive		FALSE	FALSE	FALSE	Non-TNBC	Other	LumA	0.141098	non-BRCA1-like	TRUE
TCGA-B6-A0RP	FEMALE	WHITE	73	Stage IIIB	Stage III-IV	Positive	Positive		FALSE	FALSE	FALSE	Non-TNBC	Other	LumA	0.759571	BRCA1-like	TRUE
TCGA-B6-A0RQ	FEMALE	WHITE	68	Stage IIB	Stage I-II	Positive	Positive		FALSE	FALSE	FALSE	Non-TNBC	Other	LumA	0.171024	non-BRCA1-like	TRUE
TCGA-B6-A0RS	FEMALE	WHITE	38	Stage IIA	Stage I-II	Negative	Negative		FALSE	FALSE	FALSE			Her2	0.999987	BRCA1-like	FALSE
TCGA-B6-A0RT	FEMALE	WHITE	39	Stage IIIA	Stage III-IV	Negative	Negative		FALSE	FALSE	FALSE			Basal	0.285165	non-BRCA1-like	FALSE
TCGA-B6-A0RU	FEMALE	WHITE	40	Stage IA	Stage I-II	Negative	Negative		FALSE	FALSE	FALSE			Basal	0.947435	BRCA1-like	FALSE
TCGA-B6-A0RV	FEMALE	WHITE	42	Stage IIIA	Stage III-IV	Positive	Positive		FALSE	FALSE	FALSE	Non-TNBC	Other	LumA	0.116091	non-BRCA1-like	TRUE
TCGA-B6-A0WS	FEMALE	BLACK OR AFRICAN AMERICAN	58	Stage X		Positive	Positive		FALSE	FALSE	FALSE	Non-TNBC	Other	LumA	0.357761	non-BRCA1-like	TRUE
TCGA-B6-A0WT	FEMALE	WHITE	61	Stage IIB	Stage I-II	Positive	Positive		FALSE	FALSE	FALSE	Non-TNBC	Other	LumA	0.257471	non-BRCA1-like	TRUE
TCGA-B6-A0WV	FEMALE	WHITE	67	Stage IIB	Stage I-II	Positive	Positive		FALSE	FALSE	FALSE	Non-TNBC	Other	LumB	0.0383809	non-BRCA1-like	TRUE
TCGA-B6-A0WW	FEMALE	BLACK OR AFRICAN AMERICAN	58	Stage X		Positive	Positive		FALSE	FALSE	FALSE	Non-TNBC	Other	LumB	0.103035	non-BRCA1-like	TRUE
TCGA-B6-A0WX	FEMALE	BLACK OR AFRICAN AMERICAN	40	Stage IIIA	Stage III-IV	Negative	Negative		FALSE	FALSE	FALSE			Normal	0.994288	BRCA1-like	FALSE
TCGA-B6-A0WY	FEMALE	WHITE	40	Stage IIIA	Stage III-IV	Positive	Negative		FALSE	FALSE	FALSE	Non-TNBC	Other	LumA	0.193665	non-BRCA1-like	TRUE
TCGA-B6-A0WZ	FEMALE	BLACK OR AFRICAN AMERICAN	50	Stage II	Stage I-II	Positive	Positive		FALSE	FALSE	FALSE	Non-TNBC	Other	LumB	0.068436	non-BRCA1-like	TRUE
TCGA-B6-A0X0	FEMALE	WHITE	54	Stage I	Stage I-II	Positive	Positive		FALSE	FALSE	FALSE	Non-TNBC	Other	LumA	0.174055	non-BRCA1-like	TRUE
TCGA-B6-A0X1	FEMALE	WHITE	48	Stage IIB	Stage I-II	Negative	Negative		TRUE	FALSE	FALSE			Basal	0.992316	BRCA1-like	FALSE
TCGA-B6-A0X4	FEMALE	WHITE	62	Stage IIB	Stage I-II	Positive	Positive		FALSE	FALSE	FALSE	Non-TNBC	Other	LumA	0.171067	non-BRCA1-like	TRUE
TCGA-B6-A0X5	FEMALE	BLACK OR AFRICAN AMERICAN	61	Stage IIB	Stage I-II	Positive	Positive		FALSE	FALSE	FALSE	Non-TNBC	Other	LumB	0.0766425	non-BRCA1-like	TRUE
TCGA-B6-A0X7	FEMALE	WHITE	62	Stage X		Positive	Positive		FALSE	FALSE	FALSE	Non-TNBC	Other	LumA	0.105337	non-BRCA1-like	TRUE
TCGA-B6-A1KC	FEMALE	WHITE	67	Stage IIB	Stage I-II	Positive	Negative	Negative	FALSE	FALSE	TRUE	Non-TNBC	ER Positive	LumB	0.965227	BRCA1-like	TRUE
TCGA-B6-A1KF	FEMALE	WHITE	68	Stage IIB	Stage I-II	Negative	Negative		FALSE	FALSE	FALSE			Basal	1	BRCA1-like	FALSE
TCGA-B6-A1KI	FEMALE	WHITE	63	Stage I	Stage I-II	Positive	Positive		FALSE	FALSE	FALSE	Non-TNBC	Other	LumA	0.0308646	non-BRCA1-like	TRUE
TCGA-B6-A1KN	FEMALE	WHITE	57	Stage IIIB	Stage III-IV	Negative	Negative		FALSE	FALSE	FALSE			LumB	0.0858079	non-BRCA1-like	FALSE
TCGA-B6-A2IU	FEMALE	WHITE	62	Stage IIA	Stage I-II	Positive	Positive		FALSE	FALSE	FALSE	Non-TNBC	Other	LumA	0.0268771	non-BRCA1-like	TRUE
TCGA-B6-A408	FEMALE	BLACK OR AFRICAN AMERICAN	55	Stage IIIC	Stage III-IV	Positive	Positive		FALSE	FALSE	FALSE	Non-TNBC	Other	LumA	0.0320832	non-BRCA1-like	TRUE
TCGA-BH-A0AU	FEMALE	WHITE	45	Stage IIA	Stage I-II	Positive	Positive	Positive	FALSE	FALSE	FALSE	Non-TNBC	HER2 Positive	LumA	0.512094	BRCA1-like	TRUE
TCGA-BH-A0AV	FEMALE	BLACK OR AFRICAN AMERICAN	52	Stage I	Stage I-II	Negative	Negative		FALSE	FALSE	FALSE			Basal	1	BRCA1-like	FALSE
TCGA-BH-A0AW	FEMALE	WHITE	56	Stage IIA	Stage I-II	Positive	Negative	Positive	FALSE	FALSE	FALSE	Non-TNBC	HER2 Positive	Her2	0.776325	BRCA1-like	TRUE
TCGA-BH-A0AY	FEMALE	WHITE	62	Stage IIA	Stage I-II	Positive	Positive	Negative	FALSE	FALSE	FALSE	Non-TNBC	ER Positive	LumA	0.229607	non-BRCA1-like	TRUE
TCGA-BH-A0AZ	FEMALE	WHITE	47	Stage IIIA	Stage III-IV	Positive	Positive	Negative	FALSE	FALSE	FALSE	Non-TNBC	ER Positive	LumA	0.0105787	non-BRCA1-like	TRUE
TCGA-BH-A0B0	FEMALE	BLACK OR AFRICAN AMERICAN	56	Stage I	Stage I-II	Positive	Positive	Negative	FALSE	FALSE	FALSE	Non-TNBC	ER Positive	LumA	0.119593	non-BRCA1-like	TRUE
TCGA-BH-A0B1	FEMALE	WHITE	66	Stage IIB	Stage I-II	Positive	Positive	Negative	FALSE	FALSE	FALSE	Non-TNBC	ER Positive	LumA	0.285324	non-BRCA1-like	TRUE
TCGA-BH-A0B3	FEMALE	WHITE	53	Stage IIB	Stage I-II	Negative	Negative	Negative	FALSE	FALSE	FALSE	TNBC	TNBC	LumA	0.999989	BRCA1-like	TRUE
TCGA-BH-A0B5	FEMALE	WHITE	40	Stage IIIA	Stage III-IV	Positive	Positive	Negative	FALSE	FALSE	FALSE	Non-TNBC	ER Positive	LumA	0.0293093	non-BRCA1-like	TRUE
TCGA-BH-A0B6	FEMALE	WHITE	47	Stage I	Stage I-II	Positive	Positive	Positive	FALSE	FALSE	FALSE	Non-TNBC	HER2 Positive	LumA	0.59381	BRCA1-like	TRUE
TCGA-BH-A0B7	FEMALE	WHITE	42	Stage IIB	Stage I-II	Positive	Positive	Positive	FALSE	FALSE	FALSE	Non-TNBC	HER2 Positive	Normal	0.265061	non-BRCA1-like	TRUE
TCGA-BH-A0B8	FEMALE	WHITE	64	Stage I	Stage I-II	Positive	Positive		FALSE	FALSE	FALSE	Non-TNBC	Other	Normal	0.073176	non-BRCA1-like	TRUE
TCGA-BH-A0B9	FEMALE	WHITE	44	Stage IA	Stage I-II	Negative	Negative	Negative	FALSE	FALSE	FALSE	TNBC	TNBC	Basal	0.993637	BRCA1-like	TRUE
TCGA-BH-A0BA	FEMALE	WHITE	51	Stage IIIC	Stage III-IV	Positive	Positive	Negative	FALSE	FALSE	FALSE	Non-TNBC	ER Positive	LumA	0.00835434	non-BRCA1-like	TRUE
TCGA-BH-A0BC	FEMALE	WHITE	60	Stage IIIC	Stage III-IV	Positive	Positive	Negative	FALSE	FALSE	FALSE	Non-TNBC	ER Positive	Normal	0.539096	BRCA1-like	TRUE
TCGA-BH-A0BD	FEMALE	WHITE	47	Stage IIA	Stage I-II	Positive	Positive	Negative	FALSE	FALSE	FALSE	Non-TNBC	ER Positive	LumB	0.155648	non-BRCA1-like	TRUE
TCGA-BH-A0BF	FEMALE	WHITE	56	Stage IIB	Stage I-II	Positive	Positive	Negative	FALSE	FALSE	FALSE	Non-TNBC	ER Positive	LumB	0.738121	BRCA1-like	TRUE
TCGA-BH-A0BG	FEMALE	WHITE	73	Stage I	Stage I-II	Negative	Negative	Negative	FALSE	FALSE	FALSE	TNBC	TNBC	Basal	0.968206	BRCA1-like	TRUE
TCGA-BH-A0BJ	FEMALE	WHITE	41	Stage IIB	Stage I-II	Positive	Positive	Negative	FALSE	FALSE	FALSE	Non-TNBC	ER Positive	Normal	0.0713435	non-BRCA1-like	TRUE
TCGA-BH-A0BL	FEMALE	WHITE	35	Stage I	Stage I-II	Negative	Negative	Negative	FALSE	FALSE	FALSE	TNBC	TNBC	Basal	0.994816	BRCA1-like	TRUE
TCGA-BH-A0BM	FEMALE	WHITE	54	Stage IIB	Stage I-II	Positive	Negative	Negative	FALSE	FALSE	FALSE	Non-TNBC	ER Positive	Normal	0.13061	non-BRCA1-like	TRUE
TCGA-BH-A0BO	FEMALE	WHITE	54	Stage I	Stage I-II	Positive	Positive	Negative	FALSE	FALSE	FALSE	Non-TNBC	ER Positive	LumA	0.154771	non-BRCA1-like	TRUE
TCGA-BH-A0BP	FEMALE	WHITE	76	Stage I	Stage I-II	Positive	Positive	Negative	FALSE	FALSE	FALSE	Non-TNBC	ER Positive	LumA	0.515599	BRCA1-like	TRUE
TCGA-BH-A0BQ	FEMALE	WHITE	39	Stage I	Stage I-II	Positive	Positive	Positive	FALSE	FALSE	FALSE	Non-TNBC	HER2 Positive	Normal	0.103532	non-BRCA1-like	TRUE
TCGA-BH-A0BR	FEMALE	WHITE	59	Stage I	Stage I-II	Positive	Positive	Negative	FALSE	FALSE	FALSE	Non-TNBC	ER Positive	LumB	0.435457	non-BRCA1-like	TRUE
TCGA-BH-A0BS	FEMALE	WHITE	55	Stage IIIA	Stage III-IV	Positive	Positive		FALSE	FALSE	FALSE	Non-TNBC	Other	Normal	0.153031	non-BRCA1-like	TRUE
TCGA-BH-A0BT	FEMALE	WHITE	56	Stage IIA	Stage I-II	Positive	Positive	Negative	FALSE	FALSE	FALSE	Non-TNBC	ER Positive	LumA	0.971724	BRCA1-like	TRUE
TCGA-BH-A0BV	FEMALE	WHITE	78	Stage IIB	Stage I-II	Positive	Positive	Negative	FALSE	FALSE	FALSE	Non-TNBC	ER Positive	LumA	0.0426086	non-BRCA1-like	TRUE
TCGA-BH-A0BW	FEMALE	BLACK OR AFRICAN AMERICAN	71	Stage I	Stage I-II	Negative	Negative		FALSE	FALSE	FALSE			Normal	0.931715	BRCA1-like	FALSE
TCGA-BH-A0BZ	FEMALE	WHITE	59	Stage IIIA	Stage III-IV	Positive	Positive	Negative	FALSE	FALSE	FALSE	Non-TNBC	ER Positive	LumA	0.133599	non-BRCA1-like	TRUE
TCGA-BH-A0C0	FEMALE	WHITE	62	Stage IIA	Stage I-II	Positive	Positive		FALSE	FALSE	FALSE	Non-TNBC	Other	LumA	0.959695	BRCA1-like	TRUE
TCGA-BH-A0C3	FEMALE	WHITE	47	Stage I	Stage I-II	Positive	Negative	Negative	FALSE	FALSE	FALSE	Non-TNBC	ER Positive	Normal	0.0846432	non-BRCA1-like	TRUE
TCGA-BH-A0C7	FEMALE	WHITE	48	Stage IIB	Stage I-II	Positive	Negative		FALSE	FALSE	FALSE	Non-TNBC	Other	LumB	0.620474	BRCA1-like	TRUE
TCGA-BH-A0DE	FEMALE	WHITE	62	Stage IIA	Stage I-II	Positive	Positive	Negative	FALSE	FALSE	FALSE	Non-TNBC	ER Positive	LumA	0.0484094	non-BRCA1-like	TRUE
TCGA-BH-A0DG	FEMALE	BLACK OR AFRICAN AMERICAN	30	Stage IIA	Stage I-II	Positive	Negative	Negative	FALSE	FALSE	FALSE	Non-TNBC	ER Positive	LumA	0.10133	non-BRCA1-like	TRUE
TCGA-BH-A0DH	FEMALE	WHITE	63	Stage IIB	Stage I-II	Positive	Positive	Negative	FALSE	FALSE	FALSE	Non-TNBC	ER Positive	LumA	0.0699108	non-BRCA1-like	TRUE
TCGA-BH-A0DI	FEMALE	WHITE	63	Stage IIB	Stage I-II	Positive	Positive	Negative	FALSE	FALSE	FALSE	Non-TNBC	ER Positive	LumA	0.419689	non-BRCA1-like	TRUE
TCGA-BH-A0DK	FEMALE	WHITE	49	Stage IIA	Stage I-II	Positive	Positive	Negative	FALSE	FALSE	FALSE	Non-TNBC	ER Positive	LumA	0.122815	non-BRCA1-like	TRUE
TCGA-BH-A0DL	FEMALE	WHITE	64	Stage IIA	Stage I-II	Positive	Negative	Negative	FALSE	FALSE	FALSE	Non-TNBC	ER Positive	LumA	0.618762	BRCA1-like	TRUE
TCGA-BH-A0DO	FEMALE	WHITE	78	Stage I	Stage I-II	Positive	Positive	Negative	FALSE	FALSE	FALSE	Non-TNBC	ER Positive	LumA	0.206827	non-BRCA1-like	TRUE
TCGA-BH-A0DP	FEMALE	WHITE	60	Stage IIB	Stage I-II	Positive	Positive	Negative	FALSE	FALSE	FALSE	Non-TNBC	ER Positive	LumA	0.0231361	non-BRCA1-like	TRUE
TCGA-BH-A0DQ	FEMALE	WHITE	42	Stage IIB	Stage I-II	Positive	Positive	Negative	FALSE	FALSE	FALSE	Non-TNBC	ER Positive	LumA	0.058016	non-BRCA1-like	TRUE
TCGA-BH-A0DS	FEMALE	WHITE	71	Stage IIIA	Stage III-IV	Positive	Positive	Negative	TRUE	FALSE	FALSE	Non-TNBC	ER Positive	LumA	0.245243	non-BRCA1-like	FALSE
TCGA-BH-A0DT	FEMALE	WHITE	41	Stage IIA	Stage I-II	Positive	Positive	Negative	FALSE	FALSE	FALSE	Non-TNBC	ER Positive	LumA	0.33237	non-BRCA1-like	TRUE
TCGA-BH-A0DV	FEMALE	WHITE	54	Stage IIIA	Stage III-IV	Positive	Positive	Negative	FALSE	FALSE	FALSE	Non-TNBC	ER Positive	LumA	0.145225	non-BRCA1-like	TRUE
TCGA-BH-A0DX	FEMALE	WHITE	62	Stage I	Stage I-II	Positive	Positive	Negative	FALSE	FALSE	FALSE	Non-TNBC	ER Positive	LumB	0.104756	non-BRCA1-like	TRUE
TCGA-BH-A0DZ	FEMALE	WHITE	43	Stage IIB	Stage I-II	Positive	Positive	Positive	FALSE	FALSE	FALSE	Non-TNBC	HER2 Positive	LumA	0.0530973	non-BRCA1-like	TRUE
TCGA-BH-A0E0	FEMALE	WHITE	38	Stage IIIC	Stage III-IV	Negative	Negative	Negative	FALSE	FALSE	FALSE	TNBC	TNBC	LumA	0.999997	BRCA1-like	TRUE
TCGA-BH-A0E1	FEMALE	WHITE	52	Stage IIB	Stage I-II	Positive	Positive		FALSE	FALSE	FALSE	Non-TNBC	Other	Normal	0.202736	non-BRCA1-like	TRUE
TCGA-BH-A0E2	FEMALE	BLACK OR AFRICAN AMERICAN	49	Stage IIIA	Stage III-IV	Positive	Positive	Negative	FALSE	FALSE	FALSE	Non-TNBC	ER Positive	LumA	0.170641	non-BRCA1-like	TRUE
TCGA-BH-A0E6	FEMALE	WHITE	69	Stage IA	Stage I-II	Negative	Negative		FALSE	FALSE	FALSE			Basal	0.996552	BRCA1-like	FALSE
TCGA-BH-A0E7	FEMALE	WHITE	79	Stage IIB	Stage I-II	Positive	Positive	Negative	FALSE	FALSE	FALSE	Non-TNBC	ER Positive	LumA	0.144964	non-BRCA1-like	TRUE
TCGA-BH-A0E9	FEMALE	WHITE	53	Stage IIB	Stage I-II	Positive	Positive	Negative	FALSE	FALSE	FALSE	Non-TNBC	ER Positive	LumA	0.275631	non-BRCA1-like	TRUE
TCGA-BH-A0EA	FEMALE	WHITE	72	Stage IIA	Stage I-II	Positive	Positive	Negative	FALSE	FALSE	FALSE	Non-TNBC	ER Positive	LumA	0.200687	non-BRCA1-like	TRUE
TCGA-BH-A0EB	FEMALE	WHITE	69	Stage IA	Stage I-II	Positive	Positive		FALSE	FALSE	FALSE	Non-TNBC	Other	LumA	0.0412823	non-BRCA1-like	TRUE
TCGA-BH-A0EE	FEMALE	WHITE	68	Stage IIB	Stage I-II	Negative	Negative	Positive	FALSE	FALSE	FALSE	Non-TNBC	HER2 Positive	Her2	0.199504	non-BRCA1-like	TRUE
TCGA-BH-A0EI	FEMALE	WHITE	51	Stage IIA	Stage I-II	Positive	Positive	Negative	FALSE	FALSE	FALSE	Non-TNBC	ER Positive	LumA	0.0624151	non-BRCA1-like	TRUE
TCGA-BH-A0GY	FEMALE	WHITE	67	Stage IIA	Stage I-II	Positive	Positive	Negative	FALSE	FALSE	FALSE	Non-TNBC	ER Positive	LumA	0.439133	non-BRCA1-like	TRUE
TCGA-BH-A0GZ	FEMALE	WHITE	62	Stage IIA	Stage I-II	Positive	Positive		FALSE	FALSE	FALSE	Non-TNBC	Other	LumA	0.0562517	non-BRCA1-like	TRUE
TCGA-BH-A0H0	FEMALE	WHITE	69	Stage IA	Stage I-II	Positive	Positive	Negative	FALSE	FALSE	FALSE	Non-TNBC	ER Positive	LumB	0.159478	non-BRCA1-like	TRUE
TCGA-BH-A0H3	FEMALE	WHITE	46	Stage I	Stage I-II	Positive	Positive		FALSE	FALSE	FALSE	Non-TNBC	Other	LumA	0.170978	non-BRCA1-like	TRUE
TCGA-BH-A0H5	FEMALE	WHITE	45	Stage I	Stage I-II	Positive	Positive		FALSE	FALSE	FALSE	Non-TNBC	Other	LumA	0.156403	non-BRCA1-like	TRUE
TCGA-BH-A0H6	FEMALE	WHITE	82	Stage I	Stage I-II	Positive	Positive	Negative	FALSE	FALSE	FALSE	Non-TNBC	ER Positive	LumA	0.192278	non-BRCA1-like	TRUE
TCGA-BH-A0H7	FEMALE	WHITE	65	Stage IIIA	Stage III-IV	Positive	Positive	Negative	FALSE	FALSE	FALSE	Non-TNBC	ER Positive	LumA	0.0625157	non-BRCA1-like	TRUE
TCGA-BH-A0H9	FEMALE	WHITE	69	Stage IIA	Stage I-II	Positive	Positive		FALSE	FALSE	FALSE	Non-TNBC	Other	LumA	0.106512	non-BRCA1-like	TRUE
TCGA-BH-A0HA	FEMALE	WHITE	31	Stage I	Stage I-II	Positive	Positive		FALSE	FALSE	FALSE	Non-TNBC	Other	Normal	0.217283	non-BRCA1-like	TRUE
TCGA-BH-A0HB	FEMALE	WHITE	55	Stage IA	Stage I-II	Positive	Positive		FALSE	FALSE	FALSE	Non-TNBC	Other	LumA	0.0876993	non-BRCA1-like	TRUE
TCGA-BH-A0HF	FEMALE	WHITE	77	Stage IA	Stage I-II	Positive	Positive	Negative	FALSE	TRUE	FALSE	Non-TNBC	ER Positive	LumA	0.0901021	non-BRCA1-like	FALSE
TCGA-BH-A0HI	FEMALE	WHITE	78	Stage IA	Stage I-II	Positive	Positive	Negative	FALSE	FALSE	FALSE	Non-TNBC	ER Positive	LumA	0.174795	non-BRCA1-like	TRUE
TCGA-BH-A0HK	FEMALE	WHITE	81	Stage IIB	Stage I-II	Positive	Negative	Negative	FALSE	FALSE	FALSE	Non-TNBC	ER Positive	LumA	0.150298	non-BRCA1-like	TRUE
TCGA-BH-A0HL	FEMALE	WHITE	56	Stage IIB	Stage I-II	Positive	Positive		FALSE	FALSE	FALSE	Non-TNBC	Other	LumB	0.330823	non-BRCA1-like	TRUE
TCGA-BH-A0HN	FEMALE	WHITE	67	Stage IA	Stage I-II	Positive	Positive		FALSE	FALSE	FALSE	Non-TNBC	Other	LumB	0.534576	BRCA1-like	TRUE
TCGA-BH-A0HO	FEMALE	WHITE	48	Stage IIA	Stage I-II	Positive	Positive	Negative	FALSE	FALSE	FALSE	Non-TNBC	ER Positive	LumA	0.178785	non-BRCA1-like	TRUE
TCGA-BH-A0HP	FEMALE	WHITE	65	Stage IIIA	Stage III-IV	Positive	Negative	Negative	FALSE	FALSE	FALSE	Non-TNBC	ER Positive	LumA	0.230485	non-BRCA1-like	TRUE
TCGA-BH-A0HQ	FEMALE	WHITE	56	Stage IIA	Stage I-II	Positive	Positive	Negative	FALSE	FALSE	FALSE	Non-TNBC	ER Positive	LumA	0.178917	non-BRCA1-like	TRUE
TCGA-BH-A0HU	FEMALE	WHITE	52	Stage IA	Stage I-II	Positive	Positive	Negative	FALSE	FALSE	FALSE	Non-TNBC	ER Positive	LumB	0.5	non-BRCA1-like	TRUE
TCGA-BH-A0HW	FEMALE	ASIAN	62	Stage IA	Stage I-II	Positive	Negative		FALSE	FALSE	FALSE	Non-TNBC	Other	LumB	0.028162	non-BRCA1-like	TRUE
TCGA-BH-A0HX	FEMALE	WHITE	54	Stage IIB	Stage I-II	Positive	Positive	Negative	FALSE	FALSE	FALSE	Non-TNBC	ER Positive	LumB	0.0032613	non-BRCA1-like	TRUE
TCGA-BH-A0HY	FEMALE	WHITE	60	Stage I	Stage I-II	Positive	Negative	Positive	FALSE	FALSE	FALSE	Non-TNBC	HER2 Positive	LumB	0.980851	BRCA1-like	TRUE
TCGA-BH-A0RX	FEMALE	WHITE	59	Stage IIA	Stage I-II	Negative	Negative	Negative	FALSE	FALSE	FALSE	TNBC	TNBC	Basal	0.559381	BRCA1-like	TRUE
TCGA-BH-A0W3	FEMALE	WHITE	58	Stage IIA	Stage I-II	Positive	Positive		FALSE	FALSE	FALSE	Non-TNBC	Other	LumB	0.00602824	non-BRCA1-like	TRUE
TCGA-BH-A0W4	FEMALE	WHITE	46	Stage IIA	Stage I-II	Positive	Positive	Negative	FALSE	FALSE	FALSE	Non-TNBC	ER Positive	LumA	0.148286	non-BRCA1-like	TRUE
TCGA-BH-A0W5	FEMALE	WHITE	77	Stage IIA	Stage I-II	Positive	Positive		FALSE	FALSE	FALSE	Non-TNBC	Other	LumA	0.0501994	non-BRCA1-like	TRUE
TCGA-BH-A0W7	FEMALE	WHITE	49	Stage I	Stage I-II	Positive	Positive	Negative	FALSE	FALSE	FALSE	Non-TNBC	ER Positive	LumA	0.00192105	non-BRCA1-like	TRUE
TCGA-BH-A0WA	FEMALE	WHITE	82	Stage I	Stage I-II	Negative	Negative	Negative	TRUE	FALSE	FALSE	TNBC	TNBC	Basal	1	BRCA1-like	TRUE
TCGA-BH-A18F	FEMALE	WHITE	50	Stage IIA	Stage I-II	Positive	Positive	Negative	FALSE	FALSE	FALSE	Non-TNBC	ER Positive	LumB	0.086808	non-BRCA1-like	TRUE
TCGA-BH-A18G	FEMALE	WHITE	81	Stage IA	Stage I-II	Negative	Negative	Negative	FALSE	FALSE	FALSE	TNBC	TNBC	Basal	0.264209	non-BRCA1-like	TRUE
TCGA-BH-A18H	FEMALE	WHITE	63	Stage IA	Stage I-II	Positive	Positive	Positive	FALSE	FALSE	FALSE	Non-TNBC	HER2 Positive	LumA	0.0819676	non-BRCA1-like	TRUE
TCGA-BH-A18I	FEMALE	WHITE	53	Stage IIA	Stage I-II	Positive	Positive	Positive	FALSE	FALSE	FALSE	Non-TNBC	HER2 Positive	LumA	0.0735832	non-BRCA1-like	TRUE
TCGA-BH-A18K	FEMALE	WHITE	46	Stage I	Stage I-II	Positive	Positive	Negative	FALSE	FALSE	FALSE	Non-TNBC	ER Positive	LumA	0.0166233	non-BRCA1-like	TRUE
TCGA-BH-A18L	FEMALE	WHITE	50	Stage IIIA	Stage III-IV	Positive	Positive	Negative	FALSE	FALSE	FALSE	Non-TNBC	ER Positive	LumA	0.000840933	non-BRCA1-like	TRUE
TCGA-BH-A18M	FEMALE	WHITE	39	Stage IIIA	Stage III-IV	Positive	Positive	Positive	FALSE	FALSE	FALSE	Non-TNBC	HER2 Positive	LumA	0.0110183	non-BRCA1-like	TRUE
TCGA-BH-A18N	FEMALE	WHITE	88	Stage IIA	Stage I-II	Positive	Positive	Negative	FALSE	FALSE	FALSE	Non-TNBC	ER Positive	LumA	0.00300551	non-BRCA1-like	TRUE
TCGA-BH-A18P	FEMALE	WHITE	60	Stage I	Stage I-II	Positive	Negative	Positive	FALSE	FALSE	FALSE	Non-TNBC	HER2 Positive	LumA	0.0931486	non-BRCA1-like	TRUE
TCGA-BH-A18Q	FEMALE	WHITE	56	Stage IIB	Stage I-II	Negative	Negative	Positive	FALSE	FALSE	FALSE	Non-TNBC	HER2 Positive	LumA	0.999998	BRCA1-like	TRUE
TCGA-BH-A18R	FEMALE	WHITE	50	Stage IIA	Stage I-II		Negative	Positive	FALSE	FALSE	FALSE	Non-TNBC	HER2 Positive	LumA	0.421736	non-BRCA1-like	TRUE
TCGA-BH-A18S	FEMALE	WHITE	79	Stage I	Stage I-II	Positive	Positive	Negative	FALSE	FALSE	FALSE	Non-TNBC	ER Positive	LumA	0.0566212	non-BRCA1-like	TRUE
TCGA-BH-A18T	FEMALE	WHITE	70	Stage IIA	Stage I-II	Negative	Negative	Positive	FALSE	FALSE	FALSE	Non-TNBC	HER2 Positive	Basal	1	BRCA1-like	TRUE
TCGA-BH-A18U	FEMALE	WHITE	72	Stage IIIA	Stage III-IV	Positive	Positive	Positive	FALSE	FALSE	FALSE	Non-TNBC	HER2 Positive	Normal	0.366152	non-BRCA1-like	TRUE
TCGA-BH-A1EN	FEMALE	WHITE	78	Stage IIA	Stage I-II	Negative	Negative	Positive	FALSE	FALSE	FALSE	Non-TNBC	HER2 Positive	LumA	0.053016	non-BRCA1-like	TRUE
TCGA-BH-A1EO	FEMALE	WHITE	68	Stage IIA	Stage I-II	Positive	Positive	Negative	FALSE	FALSE	FALSE	Non-TNBC	ER Positive	LumA	0.217897	non-BRCA1-like	TRUE
TCGA-BH-A1ES	FEMALE	WHITE	35	Stage IIB	Stage I-II	Positive	Positive	Negative	FALSE	FALSE	FALSE	Non-TNBC	ER Positive	LumB	0.00679031	non-BRCA1-like	TRUE
TCGA-BH-A1ET	FEMALE	WHITE	55	Stage I	Stage I-II	Positive	Positive	Negative	FALSE	FALSE	FALSE	Non-TNBC	ER Positive	LumA	0.103744	non-BRCA1-like	TRUE
TCGA-BH-A1EU	FEMALE	WHITE	83	Stage I	Stage I-II	Positive	Positive	Negative	FALSE	FALSE	FALSE	Non-TNBC	ER Positive	LumA	0.0252066	non-BRCA1-like	TRUE
TCGA-BH-A1EV	FEMALE	WHITE	45	Stage IIIA	Stage III-IV	Positive	Positive	Positive	FALSE	FALSE	FALSE	Non-TNBC	HER2 Positive	LumA	0.305632	non-BRCA1-like	TRUE
TCGA-BH-A1EW	FEMALE	WHITE	38	Stage IIA	Stage I-II	Negative	Negative	Negative	FALSE	FALSE	FALSE	TNBC	TNBC	LumA	0.730179	BRCA1-like	TRUE
TCGA-BH-A1EX	FEMALE	WHITE	67	Stage IIB	Stage I-II	Positive	Positive	Positive	FALSE	FALSE	FALSE	Non-TNBC	HER2 Positive	LumB	0.286368	non-BRCA1-like	TRUE
TCGA-BH-A1EY	FEMALE	WHITE	79	Stage IIA	Stage I-II	Positive	Positive	Negative	FALSE	FALSE	FALSE	Non-TNBC	ER Positive	LumB	0.0653104	non-BRCA1-like	TRUE
TCGA-BH-A1F0	FEMALE	WHITE	80	Stage IIA	Stage I-II	Negative		Negative	FALSE	FALSE	FALSE			LumA	0.622346	BRCA1-like	FALSE
TCGA-BH-A1F2	FEMALE	WHITE	53	Stage IIIB	Stage III-IV	Positive	Positive	Positive	FALSE	FALSE	FALSE	Non-TNBC	HER2 Positive	Normal	0.89373	BRCA1-like	TRUE
TCGA-BH-A1F5	FEMALE	WHITE	62	Stage IIA	Stage I-II	Positive	Positive	Negative	FALSE	FALSE	FALSE	Non-TNBC	ER Positive	LumA	0.0250421	non-BRCA1-like	TRUE
TCGA-BH-A1F6	FEMALE	WHITE	51			Negative	Negative	Negative	FALSE	FALSE	FALSE	TNBC	TNBC	LumA	0.985622	BRCA1-like	TRUE
TCGA-BH-A1F8	FEMALE	WHITE	90	Stage IIIB	Stage III-IV	Positive	Positive	Positive	FALSE	FALSE	FALSE	Non-TNBC	HER2 Positive	Normal	0.261647	non-BRCA1-like	TRUE
TCGA-BH-A1FB	FEMALE	WHITE	60	Stage IIB	Stage I-II	Positive	Positive	Negative	FALSE	FALSE	FALSE	Non-TNBC	ER Positive	LumA	0.193661	non-BRCA1-like	TRUE
TCGA-BH-A1FC	FEMALE	BLACK OR AFRICAN AMERICAN	78	Stage IIA	Stage I-II	Negative	Negative	Negative	FALSE	FALSE	FALSE	TNBC	TNBC	LumA	0.986399	BRCA1-like	TRUE
TCGA-BH-A1FD	FEMALE	WHITE	68	Stage I	Stage I-II	Positive	Positive	Negative	FALSE	FALSE	FALSE	Non-TNBC	ER Positive	LumA	0.823611	BRCA1-like	TRUE
TCGA-BH-A1FE	FEMALE	WHITE	31	Stage IIB	Stage I-II	Positive	Positive		FALSE	FALSE	FALSE	Non-TNBC	Other	Normal	0.700976	BRCA1-like	TRUE
TCGA-BH-A1FG	FEMALE	WHITE	88	Stage I	Stage I-II	Positive	Positive	Negative	FALSE	FALSE	FALSE	Non-TNBC	ER Positive	LumA	0.57387	BRCA1-like	TRUE
TCGA-BH-A1FJ	FEMALE	WHITE	66	Stage IIIA	Stage III-IV	Negative	Positive		FALSE	FALSE	FALSE	Non-TNBC	Other	LumA	0.076302	non-BRCA1-like	TRUE
TCGA-BH-A1FL	FEMALE	WHITE	69	Stage IIB	Stage I-II	Positive	Positive		FALSE	FALSE	FALSE	Non-TNBC	Other	LumA	0.0943912	non-BRCA1-like	TRUE
TCGA-BH-A1FM	FEMALE	WHITE	44	Stage IIIA	Stage III-IV	Positive	Negative		FALSE	FALSE	FALSE	Non-TNBC	Other	LumA	0.0963202	non-BRCA1-like	TRUE
TCGA-BH-A1FN	FEMALE	WHITE	34	Stage IIA	Stage I-II	Positive	Positive		FALSE	FALSE	FALSE	Non-TNBC	Other	Normal	0.999997	BRCA1-like	TRUE
TCGA-BH-A1FR	FEMALE	WHITE	73	Stage IIIB	Stage III-IV	Positive	Positive		FALSE	FALSE	FALSE	Non-TNBC	Other	LumA	0.156021	non-BRCA1-like	TRUE
TCGA-BH-A1FU	FEMALE	WHITE	44	Stage IA	Stage I-II	Negative	Negative		FALSE	FALSE	FALSE			LumA	0.279247	non-BRCA1-like	FALSE
TCGA-BH-A201	FEMALE	WHITE	64	Stage IA	Stage I-II	Positive	Positive	Negative	FALSE	FALSE	FALSE	Non-TNBC	ER Positive	LumA	0.238369	non-BRCA1-like	TRUE
TCGA-BH-A202	FEMALE	WHITE	60	Stage II	Stage I-II	Positive	Positive	Positive	FALSE	FALSE	FALSE	Non-TNBC	HER2 Positive	LumB	0.252638	non-BRCA1-like	TRUE
TCGA-BH-A203	FEMALE	WHITE	78	Stage IIB	Stage I-II				FALSE	FALSE	FALSE			Normal	0.623656	BRCA1-like	FALSE
TCGA-BH-A204	FEMALE	WHITE	80	Stage IIB	Stage I-II				FALSE	FALSE	FALSE			LumA	0.336913	non-BRCA1-like	FALSE
TCGA-BH-A208	FEMALE	WHITE	48	Stage IIB	Stage I-II				FALSE	FALSE	FALSE			Normal	0.761579	BRCA1-like	FALSE
TCGA-BH-A209	FEMALE	BLACK OR AFRICAN AMERICAN	77	Stage I	Stage I-II	Positive	Positive		FALSE	FALSE	FALSE	Non-TNBC	Other	Normal	0.807767	BRCA1-like	TRUE
TCGA-BH-A28O	FEMALE	WHITE	50	Stage IIIC	Stage III-IV	Positive	Positive	Negative	FALSE	FALSE	FALSE	Non-TNBC	ER Positive	LumA	0.154864	non-BRCA1-like	TRUE
TCGA-BH-A28Q	FEMALE	WHITE	46	Stage IIB	Stage I-II	Positive	Positive	Negative	FALSE	FALSE	FALSE	Non-TNBC	ER Positive	LumA	0.0402554	non-BRCA1-like	TRUE
TCGA-BH-A2L8	FEMALE	WHITE	45	Stage IIA	Stage I-II	Positive	Positive	Negative	TRUE	FALSE	FALSE	Non-TNBC	ER Positive	LumA	0.0395305	non-BRCA1-like	FALSE
TCGA-BH-A42T	FEMALE	BLACK OR AFRICAN AMERICAN	75	Stage IIA	Stage I-II	Positive	Positive	Positive	FALSE	FALSE	FALSE	Non-TNBC	HER2 Positive	LumB	0.84712	BRCA1-like	TRUE
TCGA-BH-A42U	FEMALE	BLACK OR AFRICAN AMERICAN	80	Stage IIA	Stage I-II	Negative	Negative	Negative	FALSE	FALSE	FALSE	TNBC	TNBC	LumA	0.136182	non-BRCA1-like	TRUE
TCGA-BH-A42V	FEMALE	BLACK OR AFRICAN AMERICAN	41	Stage IB	Stage I-II	Positive	Positive	Negative	FALSE	FALSE	FALSE	Non-TNBC	ER Positive	LumA	0.151556	non-BRCA1-like	TRUE
TCGA-C8-A12K	FEMALE	ASIAN	80	Stage IIB	Stage I-II				FALSE	FALSE	FALSE			Basal	0.990616	BRCA1-like	FALSE
TCGA-C8-A12L	FEMALE	ASIAN	67	Stage IIA	Stage I-II	Negative	Negative		FALSE	FALSE	FALSE			Her2	0.996725	BRCA1-like	FALSE
TCGA-C8-A12M	FEMALE	ASIAN	70	Stage IIA	Stage I-II	Positive	Negative	Negative	FALSE	FALSE	FALSE	Non-TNBC	ER Positive	LumB	0.277124	non-BRCA1-like	TRUE
TCGA-C8-A12N	FEMALE	ASIAN	58	Stage IIA	Stage I-II	Positive	Positive	Negative	FALSE	FALSE	FALSE	Non-TNBC	ER Positive	LumA	0.169527	non-BRCA1-like	TRUE
TCGA-C8-A12O	FEMALE	ASIAN	50	Stage IIA	Stage I-II	Positive	Positive	Negative	FALSE	FALSE	FALSE	Non-TNBC	ER Positive	LumB	0.0490955	non-BRCA1-like	TRUE
TCGA-C8-A12P	FEMALE	ASIAN	55	Stage IIB	Stage I-II	Negative	Negative	Positive	FALSE	FALSE	FALSE	Non-TNBC	HER2 Positive	Her2	0.164458	non-BRCA1-like	TRUE
TCGA-C8-A12Q	FEMALE	ASIAN	78	Stage IIIA	Stage III-IV	Negative	Negative	Positive	FALSE	FALSE	FALSE	Non-TNBC	HER2 Positive	Her2	0.81387	BRCA1-like	TRUE
TCGA-C8-A12T	FEMALE	ASIAN	43	Stage IIA	Stage I-II	Positive	Positive	Positive	TRUE	TRUE	FALSE	Non-TNBC	HER2 Positive	LumB	0.334093	non-BRCA1-like	FALSE
TCGA-C8-A12U	FEMALE	ASIAN	46	Stage IIB	Stage I-II	Positive	Positive	Negative	FALSE	FALSE	FALSE	Non-TNBC	ER Positive	LumB	0.430483	non-BRCA1-like	TRUE
TCGA-C8-A12V	FEMALE	ASIAN	55	Stage IIA	Stage I-II	Negative	Negative	Negative	FALSE	FALSE	FALSE	TNBC	TNBC	Basal	0.542431	BRCA1-like	TRUE
TCGA-C8-A12W	FEMALE	ASIAN	49	Stage IIIB	Stage III-IV	Positive	Positive	Negative	FALSE	FALSE	FALSE	Non-TNBC	ER Positive	LumB	0.5	non-BRCA1-like	TRUE
TCGA-C8-A12X	FEMALE	ASIAN	62	Stage IIB	Stage I-II	Positive	Positive	Negative	FALSE	FALSE	FALSE	Non-TNBC	ER Positive	LumB	0.979725	BRCA1-like	TRUE
TCGA-C8-A12Y	FEMALE	ASIAN	44	Stage IIB	Stage I-II				FALSE	FALSE	FALSE			LumA	0.141569	non-BRCA1-like	FALSE
TCGA-C8-A12Z	FEMALE	ASIAN	45	Stage IIB	Stage I-II	Negative	Negative	Positive	FALSE	FALSE	FALSE	Non-TNBC	HER2 Positive	Her2	0.452532	non-BRCA1-like	TRUE
TCGA-C8-A130	FEMALE	ASIAN	52	Stage IIIA	Stage III-IV	Positive	Positive		FALSE	FALSE	FALSE	Non-TNBC	Other	LumB	0.962675	BRCA1-like	TRUE
TCGA-C8-A131	FEMALE	ASIAN	82	Stage IIIA	Stage III-IV	Negative	Negative	Negative	FALSE	FALSE	FALSE	TNBC	TNBC	Basal	0.922173	BRCA1-like	TRUE
TCGA-C8-A132	FEMALE	ASIAN	56	Stage IIB	Stage I-II	Positive	Positive		FALSE	FALSE	FALSE	Non-TNBC	Other	LumA	0.129695	non-BRCA1-like	TRUE
TCGA-C8-A133	FEMALE	WHITE	65	Stage IIIA	Stage III-IV	Positive	Positive		FALSE	FALSE	FALSE	Non-TNBC	Other	LumA	0.163929	non-BRCA1-like	TRUE
TCGA-C8-A134	FEMALE	ASIAN	52	Stage IIA	Stage I-II	Negative	Negative		FALSE	FALSE	FALSE			Basal	0.999982	BRCA1-like	FALSE
TCGA-C8-A135	FEMALE	ASIAN	64	Stage IIB	Stage I-II	Negative	Negative	Positive	FALSE	FALSE	FALSE	Non-TNBC	HER2 Positive	Her2	0.406949	non-BRCA1-like	TRUE
TCGA-C8-A137	FEMALE	ASIAN	34	Stage IIB	Stage I-II	Negative	Negative	Positive	FALSE	FALSE	FALSE	Non-TNBC	HER2 Positive	Her2	0.0614193	non-BRCA1-like	TRUE
TCGA-C8-A138	FEMALE	ASIAN	54	Stage IIIA	Stage III-IV	Positive	Negative		FALSE	FALSE	FALSE	Non-TNBC	Other	Her2	0.028662	non-BRCA1-like	TRUE
TCGA-C8-A1HE	FEMALE	ASIAN	59	Stage IIA	Stage I-II	Positive	Positive		FALSE	FALSE	FALSE	Non-TNBC	Other	LumA	0.177759	non-BRCA1-like	TRUE
TCGA-C8-A1HF	FEMALE	ASIAN	48	Stage IIA	Stage I-II	Negative	Positive	Positive	FALSE	FALSE	FALSE	Non-TNBC	HER2 Positive	Her2	0.41816	non-BRCA1-like	TRUE
TCGA-C8-A1HG	FEMALE	ASIAN	50	Stage IIA	Stage I-II	Positive	Positive	Negative	FALSE	FALSE	FALSE	Non-TNBC	ER Positive	LumB	0.218695	non-BRCA1-like	TRUE
TCGA-C8-A1HI	FEMALE	ASIAN	40	Stage IIIA	Stage III-IV	Positive	Positive	Negative	FALSE	FALSE	FALSE	Non-TNBC	ER Positive	LumA	0.00595172	non-BRCA1-like	TRUE
TCGA-C8-A1HJ	FEMALE	ASIAN	53	Stage IIA	Stage I-II	Negative	Negative	Negative	FALSE	FALSE	FALSE	TNBC	TNBC	Basal	1	BRCA1-like	TRUE
TCGA-C8-A1HK	FEMALE	ASIAN	53	Stage IIB	Stage I-II	Negative	Negative	Positive	FALSE	FALSE	FALSE	Non-TNBC	HER2 Positive	Her2	0.00738148	non-BRCA1-like	TRUE
TCGA-C8-A1HL	FEMALE	ASIAN	38	Stage IIIA	Stage III-IV	Positive	Negative		FALSE	FALSE	FALSE	Non-TNBC	Other	LumB	0.108311	non-BRCA1-like	TRUE
TCGA-C8-A1HM	FEMALE	ASIAN	74	Stage IIA	Stage I-II	Positive	Positive	Negative	FALSE	FALSE	FALSE	Non-TNBC	ER Positive	LumB	0.954472	BRCA1-like	TRUE
TCGA-C8-A1HN	FEMALE	ASIAN	56	Stage IIA	Stage I-II	Positive	Positive		FALSE	FALSE	FALSE	Non-TNBC	Other	LumB	0.716683	BRCA1-like	TRUE
TCGA-C8-A1HO	FEMALE	ASIAN	34	Stage IIIC	Stage III-IV	Positive	Positive	Negative	FALSE	FALSE	FALSE	Non-TNBC	ER Positive	LumB	0.466899	non-BRCA1-like	TRUE
TCGA-C8-A26V	FEMALE	ASIAN	47	Stage IIIA	Stage III-IV	Positive	Positive	Negative	FALSE	FALSE	FALSE	Non-TNBC	ER Positive	LumB	0.388245	non-BRCA1-like	TRUE
TCGA-C8-A26W	FEMALE	ASIAN	58	Stage IIB	Stage I-II	Positive	Positive		FALSE	FALSE	FALSE	Non-TNBC	Other	LumB	0.962491	BRCA1-like	TRUE
TCGA-C8-A26X	FEMALE	ASIAN	58	Stage IIA	Stage I-II	Negative	Negative	Negative	FALSE	FALSE	FALSE	TNBC	TNBC	Her2	0.439486	non-BRCA1-like	TRUE
TCGA-C8-A26Y	FEMALE	ASIAN	90	Stage IIA	Stage I-II	Negative	Negative	Negative	FALSE	FALSE	FALSE	TNBC	TNBC	Her2	0.928152	BRCA1-like	TRUE
TCGA-C8-A26Z	FEMALE	ASIAN	59	Stage IIA	Stage I-II	Positive	Positive	Negative	FALSE	FALSE	FALSE	Non-TNBC	ER Positive	LumB	0.0269782	non-BRCA1-like	TRUE
TCGA-C8-A273	FEMALE	ASIAN	29	Stage IIB	Stage I-II	Positive	Positive	Negative	FALSE	FALSE	FALSE	Non-TNBC	ER Positive	LumB	0.386408	non-BRCA1-like	TRUE
TCGA-C8-A274	FEMALE	ASIAN	63	Stage IIA	Stage I-II	Positive	Positive	Negative	FALSE	FALSE	FALSE	Non-TNBC	ER Positive	LumB	0.0534326	non-BRCA1-like	TRUE
TCGA-C8-A275	FEMALE	ASIAN	56	Stage IIA	Stage I-II				FALSE	FALSE	FALSE			Her2	0.52913	BRCA1-like	FALSE
TCGA-C8-A278	FEMALE	ASIAN	61	Stage IIIA	Stage III-IV	Negative	Negative	Positive	FALSE	FALSE	FALSE	Non-TNBC	HER2 Positive	LumB	0.825985	BRCA1-like	TRUE
TCGA-C8-A27A	FEMALE	ASIAN	48	Stage IIB	Stage I-II	Positive	Positive	Negative	FALSE	FALSE	FALSE	Non-TNBC	ER Positive	LumB	0.670149	BRCA1-like	TRUE
TCGA-C8-A27B	FEMALE	ASIAN	48	Stage IIB	Stage I-II	Negative	Negative	Negative	FALSE	FALSE	FALSE	TNBC	TNBC	Basal	1	BRCA1-like	TRUE
TCGA-C8-A3M7	FEMALE	ASIAN	60	Stage IIIB	Stage III-IV	Negative	Negative	Negative	FALSE	FALSE	FALSE	TNBC	TNBC	LumA	0.184437	non-BRCA1-like	TRUE
TCGA-C8-A3M8	FEMALE	ASIAN	68	Stage IA	Stage I-II	Positive	Positive	Positive	FALSE	FALSE	FALSE	Non-TNBC	HER2 Positive	LumB	0.677359	BRCA1-like	TRUE
TCGA-D8-A13Y	FEMALE	WHITE	52	Stage IA	Stage I-II	Positive	Positive	Negative	FALSE	FALSE	FALSE	Non-TNBC	ER Positive	LumB	0.849944	BRCA1-like	TRUE
TCGA-D8-A13Z	FEMALE	WHITE	51			Negative	Negative	Negative	FALSE	FALSE	FALSE	TNBC	TNBC	Her2	0.977629	BRCA1-like	TRUE
TCGA-D8-A140	FEMALE	WHITE	62	Stage IIB	Stage I-II	Positive	Positive	Positive	FALSE	FALSE	FALSE	Non-TNBC	HER2 Positive	LumB	0.121872	non-BRCA1-like	TRUE
TCGA-D8-A141	FEMALE	WHITE	40			Positive	Positive	Negative	FALSE	FALSE	FALSE	Non-TNBC	ER Positive	LumA	0.126138	non-BRCA1-like	TRUE
TCGA-D8-A142	FEMALE	WHITE	74	Stage IIB	Stage I-II	Negative	Negative		FALSE	FALSE	FALSE			Basal	0.996747	BRCA1-like	FALSE
TCGA-D8-A143	FEMALE	WHITE	51	Stage IIA	Stage I-II	Negative	Negative	Negative	FALSE	FALSE	FALSE	TNBC	TNBC	Basal	1	BRCA1-like	TRUE
TCGA-D8-A145	FEMALE	WHITE	80	Stage IIA	Stage I-II	Positive	Positive		FALSE	FALSE	FALSE	Non-TNBC	Other	LumA	0.0359647	non-BRCA1-like	TRUE
TCGA-D8-A146	FEMALE	WHITE	57	Stage IIA	Stage I-II	Positive	Positive	Negative	FALSE	FALSE	FALSE	Non-TNBC	ER Positive	LumA	0.187682	non-BRCA1-like	TRUE
TCGA-D8-A147	FEMALE	WHITE	45			Negative	Negative	Negative	FALSE	FALSE	FALSE	TNBC	TNBC	Basal	0.999988	BRCA1-like	TRUE
TCGA-D8-A1J8	FEMALE	WHITE	77	Stage IIB	Stage I-II	Positive	Positive	Negative	FALSE	FALSE	FALSE	Non-TNBC	ER Positive	LumB	0.000595308	non-BRCA1-like	TRUE
TCGA-D8-A1J9	FEMALE	WHITE	48	Stage IA	Stage I-II	Positive	Negative	Positive	FALSE	FALSE	FALSE	Non-TNBC	HER2 Positive	LumB	0.734045	BRCA1-like	TRUE
TCGA-D8-A1JA	FEMALE	WHITE	60			Negative	Negative	Positive	FALSE	FALSE	FALSE	Non-TNBC	HER2 Positive	Her2	0.746233	BRCA1-like	TRUE
TCGA-D8-A1JB	FEMALE	WHITE	54	Stage IIB	Stage I-II	Positive	Positive		FALSE	FALSE	FALSE	Non-TNBC	Other	LumA	0.339907	non-BRCA1-like	TRUE
TCGA-D8-A1JC	FEMALE	WHITE	59	Stage IIIA	Stage III-IV	Positive	Positive	Negative	FALSE	FALSE	FALSE	Non-TNBC	ER Positive	LumB	0.0104923	non-BRCA1-like	TRUE
TCGA-D8-A1JD	FEMALE	WHITE	41	Stage IIB	Stage I-II	Positive	Positive	Negative	FALSE	FALSE	FALSE	Non-TNBC	ER Positive	LumB	0.210358	non-BRCA1-like	TRUE
TCGA-D8-A1JE	FEMALE	WHITE	62	Stage IIA	Stage I-II	Positive	Positive	Negative	FALSE	FALSE	FALSE	Non-TNBC	ER Positive	LumB	0.00114402	non-BRCA1-like	TRUE
TCGA-D8-A1JF	FEMALE	WHITE	79	Stage IIIA	Stage III-IV	Negative	Negative	Negative	FALSE	FALSE	FALSE	TNBC	TNBC	LumB	0.779991	BRCA1-like	TRUE
TCGA-D8-A1JG	FEMALE	WHITE	62	Stage IIA	Stage I-II	Negative	Negative		FALSE	FALSE	FALSE			Her2	0.221606	non-BRCA1-like	FALSE
TCGA-D8-A1JH	FEMALE	WHITE	56	Stage IA	Stage I-II	Positive	Positive	Negative	FALSE	FALSE	FALSE	Non-TNBC	ER Positive	LumA	0.0530109	non-BRCA1-like	TRUE
TCGA-D8-A1JI	FEMALE	WHITE	54	Stage IIA	Stage I-II	Positive	Positive	Negative	FALSE	FALSE	FALSE	Non-TNBC	ER Positive	LumB	0.0275691	non-BRCA1-like	TRUE
TCGA-D8-A1JJ	FEMALE	WHITE	54	Stage IIA	Stage I-II	Positive	Positive	Negative	FALSE	FALSE	FALSE	Non-TNBC	ER Positive	LumB	0.256652	non-BRCA1-like	TRUE
TCGA-D8-A1JK	FEMALE	WHITE	90	Stage IIA	Stage I-II	Negative	Positive	Negative	FALSE	FALSE	FALSE	Non-TNBC	Other	Her2	0.757895	BRCA1-like	TRUE
TCGA-D8-A1JL	FEMALE	WHITE	72	Stage IIA	Stage I-II	Negative	Negative	Negative	FALSE	FALSE	TRUE	TNBC	TNBC	Basal	1	BRCA1-like	TRUE
TCGA-D8-A1JM	FEMALE	WHITE	59	Stage IIB	Stage I-II	Positive	Negative	Negative	FALSE	FALSE	FALSE	Non-TNBC	ER Positive	Basal	0.999995	BRCA1-like	TRUE
TCGA-D8-A1JN	FEMALE	WHITE	80	Stage IIIC	Stage III-IV	Positive	Positive		FALSE	FALSE	FALSE	Non-TNBC	Other	LumB	0.12119	non-BRCA1-like	TRUE
TCGA-D8-A1JP	FEMALE	WHITE	73	Stage IA	Stage I-II	Positive	Positive	Negative	FALSE	TRUE	FALSE	Non-TNBC	ER Positive	LumB	0.99593	BRCA1-like	TRUE
TCGA-D8-A1JS	FEMALE	WHITE	77	Stage IA	Stage I-II	Positive	Positive	Negative	FALSE	FALSE	FALSE	Non-TNBC	ER Positive	LumA	0.232337	non-BRCA1-like	TRUE
TCGA-D8-A1JT	FEMALE	WHITE	70	Stage IIA	Stage I-II	Positive	Positive		FALSE	FALSE	FALSE	Non-TNBC	Other	LumB	0.00150286	non-BRCA1-like	TRUE
TCGA-D8-A1JU	FEMALE	WHITE	51	Stage IA	Stage I-II	Positive	Positive	Negative	FALSE	FALSE	FALSE	Non-TNBC	ER Positive	LumA	0.0852879	non-BRCA1-like	TRUE
TCGA-D8-A1X5	FEMALE	WHITE	81	Stage IIIC	Stage III-IV	Positive	Positive	Positive	FALSE	FALSE	FALSE	Non-TNBC	HER2 Positive	LumB	0.450675	non-BRCA1-like	TRUE
TCGA-D8-A1X6	FEMALE	WHITE	80	Stage IIIA	Stage III-IV	Positive	Positive	Negative	FALSE	FALSE	FALSE	Non-TNBC	ER Positive	LumB	0.0066057	non-BRCA1-like	TRUE
TCGA-D8-A1X7	FEMALE	WHITE	40	Stage IIA	Stage I-II	Positive	Positive	Negative	FALSE	FALSE	FALSE	Non-TNBC	ER Positive	LumB	0.186016	non-BRCA1-like	TRUE
TCGA-D8-A1X8	FEMALE	WHITE	62	Stage IIIA	Stage III-IV	Positive		Negative	FALSE	FALSE	FALSE	Non-TNBC	ER Positive	LumA	0.169965	non-BRCA1-like	TRUE
TCGA-D8-A1X9	FEMALE	WHITE	66	Stage IIB	Stage I-II	Positive	Positive		FALSE	FALSE	FALSE	Non-TNBC	Other	LumB	0.0702277	non-BRCA1-like	TRUE
TCGA-D8-A1XA	FEMALE	WHITE	64	Stage IA	Stage I-II	Positive	Positive		FALSE	FALSE	FALSE	Non-TNBC	Other	LumA	0.853059	BRCA1-like	TRUE
TCGA-D8-A1XB	FEMALE	WHITE	62	Stage IIB	Stage I-II	Positive	Positive	Negative	FALSE	FALSE	FALSE	Non-TNBC	ER Positive	LumA	0.0109982	non-BRCA1-like	TRUE
TCGA-D8-A1XC	FEMALE	WHITE	85	Stage IIIB	Stage III-IV	Positive	Positive	Negative	FALSE	FALSE	FALSE	Non-TNBC	ER Positive	LumB	0.140251	non-BRCA1-like	TRUE
TCGA-D8-A1XD	FEMALE	WHITE	36	Stage IIIA	Stage III-IV	Positive	Positive	Negative	FALSE	FALSE	FALSE	Non-TNBC	ER Positive	LumA	0.241303	non-BRCA1-like	TRUE
TCGA-D8-A1XF	FEMALE	WHITE	45	Stage IIA	Stage I-II	Positive	Positive	Negative	FALSE	FALSE	FALSE	Non-TNBC	ER Positive	LumB	0.892797	BRCA1-like	TRUE
TCGA-D8-A1XG	FEMALE	WHITE	86	Stage IIIB	Stage III-IV	Positive	Negative	Negative	FALSE	FALSE	FALSE	Non-TNBC	ER Positive	LumA	0.596766	BRCA1-like	TRUE
TCGA-D8-A1XJ	FEMALE	WHITE	76	Stage IIIA	Stage III-IV	Positive	Positive	Positive	FALSE	FALSE	FALSE	Non-TNBC	HER2 Positive	LumB	0.997437	BRCA1-like	TRUE
TCGA-D8-A1XK	FEMALE	WHITE	55	Stage IIB	Stage I-II	Negative	Negative	Negative	FALSE	FALSE	FALSE	TNBC	TNBC	Basal	0.999985	BRCA1-like	TRUE
TCGA-D8-A1XL	FEMALE	WHITE	34	Stage IIB	Stage I-II	Positive	Positive		FALSE	TRUE	FALSE	Non-TNBC	Other	LumB	0.99581	BRCA1-like	TRUE
TCGA-D8-A1XM	FEMALE	WHITE	57	Stage IA	Stage I-II	Positive	Positive	Negative	FALSE	FALSE	FALSE	Non-TNBC	ER Positive	LumA	0.0408781	non-BRCA1-like	TRUE
TCGA-D8-A1XO	FEMALE	WHITE	56	Stage IIB	Stage I-II	Positive	Positive	Negative	FALSE	FALSE	FALSE	Non-TNBC	ER Positive	LumA	0.780547	BRCA1-like	TRUE
TCGA-D8-A1XQ	FEMALE	WHITE	69	Stage IIA	Stage I-II	Negative	Negative	Negative	FALSE	FALSE	FALSE	TNBC	TNBC	Basal	0.999992	BRCA1-like	TRUE
TCGA-D8-A1XR	FEMALE	WHITE	56	Stage IIB	Stage I-II	Positive	Positive	Negative	FALSE	FALSE	FALSE	Non-TNBC	ER Positive	LumB	0.0457037	non-BRCA1-like	TRUE
TCGA-D8-A1XT	FEMALE	WHITE	61	Stage IIA	Stage I-II	Negative	Negative	Positive	FALSE	FALSE	FALSE	Non-TNBC	HER2 Positive	Her2	0.99697	BRCA1-like	TRUE
TCGA-D8-A1XU	FEMALE	WHITE	56	Stage IA	Stage I-II	Positive	Positive	Negative	FALSE	FALSE	FALSE	Non-TNBC	ER Positive	LumA	0.0645707	non-BRCA1-like	TRUE
TCGA-D8-A1XV	FEMALE	WHITE	84	Stage IIA	Stage I-II	Positive	Positive		FALSE	FALSE	FALSE	Non-TNBC	Other	LumB	0.170123	non-BRCA1-like	TRUE
TCGA-D8-A1XW	FEMALE	WHITE	53	Stage IIA	Stage I-II	Negative	Positive	Negative	FALSE	FALSE	FALSE	Non-TNBC	Other	Normal	0.999987	BRCA1-like	TRUE
TCGA-D8-A1XY	FEMALE	WHITE	74	Stage IIA	Stage I-II	Positive	Positive	Positive	FALSE	FALSE	FALSE	Non-TNBC	HER2 Positive	LumA	0.234225	non-BRCA1-like	TRUE
TCGA-D8-A1XZ	FEMALE	WHITE	81	Stage IIIA	Stage III-IV	Positive	Negative	Negative	FALSE	FALSE	FALSE	Non-TNBC	ER Positive	LumB	0.587995	BRCA1-like	TRUE
TCGA-D8-A1Y0	FEMALE	WHITE	65	Stage IIIA	Stage III-IV	Positive	Positive	Negative	FALSE	FALSE	FALSE	Non-TNBC	ER Positive	LumB	0.0555252	non-BRCA1-like	TRUE
TCGA-D8-A1Y1	FEMALE	WHITE	80	Stage IIIA	Stage III-IV	Positive	Positive	Negative	FALSE	FALSE	FALSE	Non-TNBC	ER Positive	LumB	0.00375872	non-BRCA1-like	TRUE
TCGA-D8-A1Y2	FEMALE	WHITE	71	Stage IIA	Stage I-II	Positive	Positive		FALSE	FALSE	FALSE	Non-TNBC	Other	LumB	0.0805553	non-BRCA1-like	TRUE
TCGA-D8-A1Y3	FEMALE	WHITE	61	Stage IIIA	Stage III-IV	Positive	Positive		FALSE	FALSE	TRUE	Non-TNBC	Other	LumB	0.934059	BRCA1-like	TRUE
TCGA-D8-A27E	FEMALE	WHITE	66	Stage IA	Stage I-II	Positive	Positive	Negative	FALSE	FALSE	FALSE	Non-TNBC	ER Positive	LumA	0.146614	non-BRCA1-like	TRUE
TCGA-D8-A27F	FEMALE	WHITE	40	Stage IIA	Stage I-II	Negative	Negative	Negative	FALSE	FALSE	TRUE	TNBC	TNBC	Basal	1	BRCA1-like	TRUE
TCGA-D8-A27G	FEMALE	WHITE	75	Stage IIA	Stage I-II	Positive	Positive		FALSE	TRUE	FALSE	Non-TNBC	Other	LumB	0.110951	non-BRCA1-like	FALSE
TCGA-D8-A27H	FEMALE	WHITE	72	Stage IIA	Stage I-II	Negative	Negative	Negative	FALSE	FALSE	TRUE	TNBC	TNBC	Basal	0.999999	BRCA1-like	TRUE
TCGA-D8-A27I	FEMALE	WHITE	58	Stage IIIA	Stage III-IV	Positive	Positive	Negative	FALSE	FALSE	FALSE	Non-TNBC	ER Positive	LumA	0.0428071	non-BRCA1-like	TRUE
TCGA-D8-A27K	FEMALE	WHITE	47	Stage IIB	Stage I-II	Positive	Positive	Negative	FALSE	FALSE	FALSE	Non-TNBC	ER Positive	LumA	0.20079	non-BRCA1-like	TRUE
TCGA-D8-A27L	FEMALE	WHITE	49	Stage IIIA	Stage III-IV	Positive	Positive	Negative	FALSE	FALSE	FALSE	Non-TNBC	ER Positive	LumA	0.101073	non-BRCA1-like	TRUE
TCGA-D8-A27M	FEMALE	WHITE	59	Stage IA	Stage I-II	Negative	Negative	Negative	TRUE	FALSE	FALSE	TNBC	TNBC	Basal	0.884849	BRCA1-like	TRUE
TCGA-D8-A27N	FEMALE	WHITE	36	Stage IIIA	Stage III-IV	Positive	Positive	Positive	FALSE	FALSE	FALSE	Non-TNBC	HER2 Positive	LumB	0.220532	non-BRCA1-like	TRUE
TCGA-D8-A27P	FEMALE	WHITE	64	Stage IA	Stage I-II	Positive	Positive	Negative	FALSE	FALSE	FALSE	Non-TNBC	ER Positive	LumA	0.185207	non-BRCA1-like	TRUE
TCGA-D8-A27R	FEMALE	WHITE	41	Stage IIIC	Stage III-IV	Positive	Positive		FALSE	FALSE	FALSE	Non-TNBC	Other	LumB	0.563637	BRCA1-like	TRUE
TCGA-D8-A27T	FEMALE	WHITE	53	Stage IIIC	Stage III-IV	Positive	Positive	Negative	FALSE	FALSE	FALSE	Non-TNBC	ER Positive	LumB	0.149247	non-BRCA1-like	TRUE
TCGA-D8-A27V	FEMALE	WHITE	62	Stage IIA	Stage I-II	Positive	Positive	Negative	FALSE	FALSE	FALSE	Non-TNBC	ER Positive	LumA	0.014752	non-BRCA1-like	TRUE
TCGA-D8-A27W	FEMALE	WHITE	55	Stage IIIB	Stage III-IV	Positive	Positive		FALSE	FALSE	FALSE	Non-TNBC	Other	LumB	0.00332954	non-BRCA1-like	TRUE
TCGA-D8-A3Z5	FEMALE	WHITE	54	Stage IIIC	Stage III-IV	Positive	Positive	Negative	FALSE	FALSE	FALSE	Non-TNBC	ER Positive	LumA	0.17625	non-BRCA1-like	TRUE
TCGA-D8-A3Z6	FEMALE	WHITE	56	Stage IIIC	Stage III-IV	Positive	Positive	Negative	FALSE	FALSE	FALSE	Non-TNBC	ER Positive	LumA	0.149223	non-BRCA1-like	TRUE
TCGA-D8-A4Z1	FEMALE	WHITE	68	Stage IA	Stage I-II	Positive	Positive	Negative	FALSE	FALSE	FALSE	Non-TNBC	ER Positive	LumA	0.144938	non-BRCA1-like	TRUE
TCGA-E2-A105	FEMALE	WHITE	79	Stage IIA	Stage I-II	Positive	Positive		FALSE	FALSE	FALSE	Non-TNBC	Other	LumB	0.0495086	non-BRCA1-like	TRUE
TCGA-E2-A107	FEMALE	WHITE	54	Stage IIIA	Stage III-IV	Positive	Negative		FALSE	FALSE	FALSE	Non-TNBC	Other	LumB	0.0041511	non-BRCA1-like	TRUE
TCGA-E2-A108	FEMALE	WHITE	64	Stage IIIA	Stage III-IV	Positive	Positive	Negative	FALSE	FALSE	FALSE	Non-TNBC	ER Positive	LumA	0.29244	non-BRCA1-like	TRUE
TCGA-E2-A109	FEMALE	WHITE	64	Stage IIA	Stage I-II	Positive	Negative		FALSE	FALSE	FALSE	Non-TNBC	Other	LumB	0.0594147	non-BRCA1-like	TRUE
TCGA-E2-A10A	FEMALE	WHITE	41	Stage IIB	Stage I-II	Positive	Positive	Positive	FALSE	FALSE	FALSE	Non-TNBC	HER2 Positive	LumB	0.061049	non-BRCA1-like	TRUE
TCGA-E2-A10B	FEMALE	WHITE	67	Stage IIB	Stage I-II	Positive	Positive		FALSE	FALSE	FALSE	Non-TNBC	Other	LumA	0.00500156	non-BRCA1-like	TRUE
TCGA-E2-A10C	FEMALE	WHITE	54	Stage IIB	Stage I-II	Positive	Positive	Negative	FALSE	FALSE	FALSE	Non-TNBC	ER Positive	LumB	0.205429	non-BRCA1-like	TRUE
TCGA-E2-A10E	FEMALE	WHITE	64	Stage IIA	Stage I-II	Positive	Positive		FALSE	FALSE	FALSE	Non-TNBC	Other	LumA	0.0236986	non-BRCA1-like	TRUE
TCGA-E2-A10F	FEMALE	WHITE	47	Stage IIA	Stage I-II	Positive	Positive		FALSE	FALSE	FALSE	Non-TNBC	Other	LumA	0.12353	non-BRCA1-like	TRUE
TCGA-E2-A14N	FEMALE	WHITE	37	Stage IIB	Stage I-II	Negative	Negative	Negative	FALSE	FALSE	FALSE	TNBC	TNBC	Basal	0.922374	BRCA1-like	TRUE
TCGA-E2-A14O	FEMALE	WHITE	76	Stage IIIA	Stage III-IV	Positive	Positive		FALSE	FALSE	FALSE	Non-TNBC	Other	LumB	0.0239759	non-BRCA1-like	TRUE
TCGA-E2-A14P	FEMALE	WHITE	79	Stage IIIC	Stage III-IV	Negative	Negative	Positive	FALSE	FALSE	FALSE	Non-TNBC	HER2 Positive	Her2	0.386193	non-BRCA1-like	TRUE
TCGA-E2-A14Q	FEMALE	WHITE	50	Stage IIB	Stage I-II	Positive	Positive	Negative	FALSE	FALSE	FALSE	Non-TNBC	ER Positive	LumA	0.0693342	non-BRCA1-like	TRUE
TCGA-E2-A14R	FEMALE	WHITE	62	Stage IIA	Stage I-II	Negative	Negative	Negative	FALSE	FALSE	FALSE	TNBC	TNBC	Basal	1	BRCA1-like	TRUE
TCGA-E2-A14S	FEMALE	WHITE	65	Stage I	Stage I-II	Positive	Positive		FALSE	FALSE	FALSE	Non-TNBC	Other	LumB	0.00425417	non-BRCA1-like	TRUE
TCGA-E2-A14T	FEMALE	WHITE	52	Stage IIA	Stage I-II	Positive	Positive	Negative	FALSE	FALSE	FALSE	Non-TNBC	ER Positive	LumA	0.0221976	non-BRCA1-like	TRUE
TCGA-E2-A14U	FEMALE	WHITE	74	Stage I	Stage I-II	Positive	Positive		FALSE	FALSE	FALSE	Non-TNBC	Other	LumA	0.138717	non-BRCA1-like	TRUE
TCGA-E2-A14V	FEMALE	WHITE	53	Stage IIB	Stage I-II	Positive	Positive	Positive	FALSE	FALSE	FALSE	Non-TNBC	HER2 Positive	LumB	0.202552	non-BRCA1-like	TRUE
TCGA-E2-A14X	FEMALE	BLACK OR AFRICAN AMERICAN	55	Stage IIIA	Stage III-IV	Negative	Negative	Negative	FALSE	FALSE	FALSE	TNBC	TNBC	Basal	0.967739	BRCA1-like	TRUE
TCGA-E2-A14Y	FEMALE	WHITE	35	Stage IIA	Stage I-II	Positive	Positive		FALSE	FALSE	FALSE	Non-TNBC	Other	Basal	0.5	non-BRCA1-like	TRUE
TCGA-E2-A14Z	FEMALE	WHITE	64	Stage I	Stage I-II	Positive	Positive	Negative	FALSE	FALSE	FALSE	Non-TNBC	ER Positive	LumA	0.418909	non-BRCA1-like	TRUE
TCGA-E2-A150	FEMALE	WHITE	48	Stage IIA	Stage I-II	Negative	Negative	Negative	FALSE	FALSE	FALSE	TNBC	TNBC	Basal	1	BRCA1-like	TRUE
TCGA-E2-A152	FEMALE	WHITE	56	Stage I	Stage I-II	Positive	Negative	Positive	FALSE	FALSE	FALSE	Non-TNBC	HER2 Positive	Her2	0.0178092	non-BRCA1-like	TRUE
TCGA-E2-A153	FEMALE	WHITE	51	Stage IIB	Stage I-II	Positive	Positive	Negative	FALSE	FALSE	FALSE	Non-TNBC	ER Positive	LumA	0.0245807	non-BRCA1-like	TRUE
TCGA-E2-A154	FEMALE	WHITE	68	Stage I	Stage I-II	Positive	Positive	Negative	FALSE	FALSE	FALSE	Non-TNBC	ER Positive	LumB	0.226349	non-BRCA1-like	TRUE
TCGA-E2-A155	FEMALE	WHITE	58	Stage IIB	Stage I-II	Positive	Negative	Negative	FALSE	FALSE	FALSE	Non-TNBC	ER Positive	LumB	0.969953	BRCA1-like	TRUE
TCGA-E2-A156	FEMALE	WHITE	61	Stage I	Stage I-II	Positive	Positive	Negative	FALSE	FALSE	FALSE	Non-TNBC	ER Positive	LumA	0.100475	non-BRCA1-like	TRUE
TCGA-E2-A158	FEMALE	WHITE	43	Stage IIA	Stage I-II	Negative	Negative	Negative	FALSE	FALSE	FALSE	TNBC	TNBC	Normal	1	BRCA1-like	TRUE
TCGA-E2-A159	FEMALE	WHITE	50	Stage IIA	Stage I-II	Negative	Negative		FALSE	FALSE	FALSE			Her2	0.98942	BRCA1-like	FALSE
TCGA-E2-A15A	FEMALE	WHITE	45	Stage IIIC	Stage III-IV	Positive	Positive	Negative	FALSE	FALSE	FALSE	Non-TNBC	ER Positive	LumB	0.564658	BRCA1-like	TRUE
TCGA-E2-A15C	FEMALE	WHITE	61	Stage I	Stage I-II	Positive	Positive		FALSE	FALSE	FALSE	Non-TNBC	Other	LumA	0.0996774	non-BRCA1-like	TRUE
TCGA-E2-A15D	FEMALE	WHITE	47	Stage IIA	Stage I-II	Positive	Positive		FALSE	FALSE	FALSE	Non-TNBC	Other	LumA	0.157821	non-BRCA1-like	TRUE
TCGA-E2-A15E	FEMALE	WHITE	40	Stage IIA	Stage I-II	Positive	Positive		FALSE	FALSE	FALSE	Non-TNBC	Other	LumB	0.136348	non-BRCA1-like	TRUE
TCGA-E2-A15F	FEMALE	WHITE	64	Stage I	Stage I-II	Positive	Positive	Negative	FALSE	FALSE	FALSE	Non-TNBC	ER Positive	LumA	0.101305	non-BRCA1-like	TRUE
TCGA-E2-A15G	FEMALE	WHITE	76	Stage IIA	Stage I-II	Positive	Positive	Negative	FALSE	FALSE	FALSE	Non-TNBC	ER Positive	LumA	0.0445089	non-BRCA1-like	TRUE
TCGA-E2-A15H	FEMALE	WHITE	38	Stage IIA	Stage I-II	Positive	Positive		FALSE	FALSE	FALSE	Non-TNBC	Other	LumA	0.126797	non-BRCA1-like	TRUE
TCGA-E2-A15I	FEMALE	WHITE	44	Stage IIA	Stage I-II	Positive	Positive		FALSE	FALSE	FALSE	Non-TNBC	Other	Normal	0.118473	non-BRCA1-like	TRUE
TCGA-E2-A15J	FEMALE	WHITE	51	Stage I	Stage I-II	Positive	Positive		FALSE	FALSE	FALSE	Non-TNBC	Other	LumB	0.230017	non-BRCA1-like	TRUE
TCGA-E2-A15K	FEMALE	WHITE	58	Stage IIB	Stage I-II	Positive	Positive		FALSE	FALSE	FALSE	Non-TNBC	Other	Normal	0.0601241	non-BRCA1-like	TRUE
TCGA-E2-A15L	FEMALE	BLACK OR AFRICAN AMERICAN	65	Stage IIA	Stage I-II	Positive	Positive		FALSE	FALSE	FALSE	Non-TNBC	Other	LumB	0.0051232	non-BRCA1-like	TRUE
TCGA-E2-A15M	FEMALE	WHITE	66	Stage IIA	Stage I-II	Positive	Positive	Negative	FALSE	FALSE	FALSE	Non-TNBC	ER Positive	LumA	0.0699878	non-BRCA1-like	TRUE
TCGA-E2-A15O	FEMALE	BLACK OR AFRICAN AMERICAN	89	Stage I	Stage I-II	Positive	Positive		FALSE	FALSE	FALSE	Non-TNBC	Other	LumB	0.00013175	non-BRCA1-like	TRUE
TCGA-E2-A15P	FEMALE	WHITE	61	Stage IA	Stage I-II	Positive	Positive	Negative	FALSE	FALSE	FALSE	Non-TNBC	ER Positive	LumA	0.0389631	non-BRCA1-like	TRUE
TCGA-E2-A15R	FEMALE	WHITE	64	Stage IIA	Stage I-II	Positive	Positive		FALSE	FALSE	FALSE	Non-TNBC	Other	LumB	0.0143649	non-BRCA1-like	TRUE
TCGA-E2-A15S	FEMALE	WHITE	34	Stage IIB	Stage I-II	Positive	Negative		FALSE	FALSE	FALSE	Non-TNBC	Other	LumB	0.25961	non-BRCA1-like	TRUE
TCGA-E2-A15T	FEMALE	WHITE	65	Stage IIA	Stage I-II	Positive	Positive		FALSE	FALSE	FALSE	Non-TNBC	Other	LumB	0.0858108	non-BRCA1-like	TRUE
TCGA-E2-A1AZ	FEMALE	WHITE	63	Stage IIB	Stage I-II	Negative	Negative		FALSE	FALSE	FALSE			Basal	0.98394	BRCA1-like	FALSE
TCGA-E2-A1B0	FEMALE	WHITE	50	Stage IIIA	Stage III-IV	Negative	Negative	Positive	FALSE	FALSE	FALSE	Non-TNBC	HER2 Positive	Her2	0.848122	BRCA1-like	TRUE
TCGA-E2-A1B1	FEMALE	WHITE	45	Stage IIB	Stage I-II	Positive	Positive		FALSE	FALSE	FALSE	Non-TNBC	Other	LumA	0.158479	non-BRCA1-like	TRUE
TCGA-E2-A1B4	FEMALE	WHITE	74	Stage IIIA	Stage III-IV	Positive	Positive	Negative	FALSE	FALSE	FALSE	Non-TNBC	ER Positive	LumA	0.141003	non-BRCA1-like	TRUE
TCGA-E2-A1B5	FEMALE	WHITE	46	Stage IIA	Stage I-II	Positive	Positive	Negative	FALSE	FALSE	FALSE	Non-TNBC	ER Positive	LumA	0.0202966	non-BRCA1-like	TRUE
TCGA-E2-A1B6	FEMALE	WHITE	44	Stage IIA	Stage I-II	Negative	Negative		FALSE	FALSE	FALSE			Basal	0.471403	non-BRCA1-like	FALSE
TCGA-E2-A1BC	FEMALE		63	Stage IA	Stage I-II	Positive	Positive	Negative	FALSE	FALSE	FALSE	Non-TNBC	ER Positive	Normal	0.0576229	non-BRCA1-like	TRUE
TCGA-E2-A1BD	FEMALE	WHITE	53	Stage IIA	Stage I-II	Positive	Positive		TRUE	FALSE	FALSE	Non-TNBC	Other	LumA	0.0759576	non-BRCA1-like	FALSE
TCGA-E2-A1IE	FEMALE	WHITE	61	Stage IIB	Stage I-II	Positive	Positive		FALSE	FALSE	FALSE	Non-TNBC	Other	LumB	0.877021	BRCA1-like	TRUE
TCGA-E2-A1IF	FEMALE	WHITE	74	Stage I	Stage I-II	Positive	Positive	Negative	FALSE	FALSE	FALSE	Non-TNBC	ER Positive	LumA	0.203486	non-BRCA1-like	TRUE
TCGA-E2-A1IG	FEMALE	WHITE	45	Stage IIB	Stage I-II	Positive	Positive	Negative	FALSE	FALSE	FALSE	Non-TNBC	ER Positive	Normal	0.179308	non-BRCA1-like	TRUE
TCGA-E2-A1IH	FEMALE	WHITE	80	Stage I	Stage I-II	Positive	Positive		FALSE	FALSE	FALSE	Non-TNBC	Other	LumB	0.143407	non-BRCA1-like	TRUE
TCGA-E2-A1II	FEMALE	WHITE	51	Stage I	Stage I-II	Negative	Positive	Negative	FALSE	FALSE	FALSE	Non-TNBC	Other	Basal	0.952358	BRCA1-like	TRUE
TCGA-E2-A1IJ	FEMALE	WHITE	57	Stage I	Stage I-II	Positive	Positive		FALSE	FALSE	FALSE	Non-TNBC	Other	LumA	0.130106	non-BRCA1-like	TRUE
TCGA-E2-A1IK	FEMALE	WHITE	71	Stage IIA	Stage I-II	Positive	Positive	Negative	FALSE	FALSE	FALSE	Non-TNBC	ER Positive	LumA	0.120748	non-BRCA1-like	TRUE
TCGA-E2-A1IL	FEMALE	WHITE	78	Stage IIA	Stage I-II	Positive	Positive	Negative	FALSE	FALSE	FALSE	Non-TNBC	ER Positive	LumA	0.102427	non-BRCA1-like	TRUE
TCGA-E2-A1IN	FEMALE	WHITE	60	Stage I	Stage I-II	Positive	Positive	Negative	FALSE	FALSE	FALSE	Non-TNBC	ER Positive	LumA	0.00609511	non-BRCA1-like	TRUE
TCGA-E2-A1IO	FEMALE	WHITE	37	Stage I	Stage I-II	Positive	Positive		FALSE	FALSE	FALSE	Non-TNBC	Other	LumA	0.822306	BRCA1-like	TRUE
TCGA-E2-A1IU	FEMALE	WHITE	60	Stage IA	Stage I-II	Positive	Positive	Negative	FALSE	FALSE	FALSE	Non-TNBC	ER Positive	LumA	0.0270258	non-BRCA1-like	TRUE
TCGA-E2-A1L6	FEMALE	WHITE	44	Stage IIA	Stage I-II	Positive	Positive	Negative	FALSE	FALSE	FALSE	Non-TNBC	ER Positive	LumA	0.0710374	non-BRCA1-like	TRUE
TCGA-E2-A1L7	FEMALE	WHITE	40	Stage IIIA	Stage III-IV	Negative	Negative	Negative	FALSE	FALSE	FALSE	TNBC	TNBC	Normal	0.989062	BRCA1-like	TRUE
TCGA-E2-A1L8	FEMALE	BLACK OR AFRICAN AMERICAN	52	Stage IIB	Stage I-II	Positive	Positive		FALSE	FALSE	FALSE	Non-TNBC	Other	LumA	0.0366225	non-BRCA1-like	TRUE
TCGA-E2-A1L9	FEMALE	WHITE	40	Stage IIA	Stage I-II	Positive	Positive	Negative	TRUE	FALSE	FALSE	Non-TNBC	ER Positive	LumA	0.0618612	non-BRCA1-like	FALSE
TCGA-E2-A1LA	FEMALE		59	Stage IIA	Stage I-II	Positive	Positive		FALSE	FALSE	FALSE	Non-TNBC	Other	LumB	0.751619	BRCA1-like	TRUE
TCGA-E2-A1LB	FEMALE	BLACK OR AFRICAN AMERICAN	41	Stage IIB	Stage I-II	Negative	Negative	Positive	FALSE	FALSE	FALSE	Non-TNBC	HER2 Positive	Normal	0.0558398	non-BRCA1-like	TRUE
TCGA-E2-A1LE	FEMALE	WHITE	71	Stage IIIC	Stage III-IV	Negative	Negative	Positive	FALSE	FALSE	FALSE	Non-TNBC	HER2 Positive	Her2	0.684452	BRCA1-like	TRUE
TCGA-E2-A1LG	FEMALE	BLACK OR AFRICAN AMERICAN	50	Stage IIA	Stage I-II	Negative	Negative		FALSE	FALSE	FALSE			Basal	0.309168	non-BRCA1-like	FALSE
TCGA-E2-A1LH	FEMALE	WHITE	59	Stage I	Stage I-II	Negative	Negative	Negative	FALSE	FALSE	FALSE	TNBC	TNBC	LumA	0.920862	BRCA1-like	TRUE
TCGA-E2-A1LI	FEMALE	WHITE	57	Stage IIB	Stage I-II	Negative	Negative		FALSE	FALSE	FALSE			Basal	0.999995	BRCA1-like	FALSE
TCGA-E2-A1LK	FEMALE	BLACK OR AFRICAN AMERICAN	84	Stage IIIC	Stage III-IV	Negative	Negative		FALSE	FALSE	FALSE			Basal	0.987916	BRCA1-like	FALSE
TCGA-E2-A1LL	FEMALE	BLACK OR AFRICAN AMERICAN	73	Stage IIIA	Stage III-IV	Negative	Negative	Negative	FALSE	FALSE	FALSE	TNBC	TNBC	Basal	0.538861	BRCA1-like	TRUE
TCGA-E2-A2P5	FEMALE	BLACK OR AFRICAN AMERICAN	78	Stage IIIC	Stage III-IV	Positive	Positive		FALSE	FALSE	FALSE	Non-TNBC	Other	LumB	0.516435	BRCA1-like	TRUE
TCGA-E2-A2P6	FEMALE		77	Stage IIB	Stage I-II	Positive	Positive		FALSE	FALSE	FALSE	Non-TNBC	Other	LumB	0.0879311	non-BRCA1-like	TRUE
TCGA-E2-A3DX	FEMALE	WHITE	43	Stage IIIC	Stage III-IV	Positive	Positive		FALSE	FALSE	FALSE	Non-TNBC	Other	LumA	0.16043	non-BRCA1-like	TRUE
TCGA-E2-A56Z	FEMALE	BLACK OR AFRICAN AMERICAN	69	Stage IIB	Stage I-II	Positive	Positive		FALSE	FALSE	FALSE	Non-TNBC	Other	LumB	0.013716	non-BRCA1-like	TRUE
TCGA-E2-A570	FEMALE	BLACK OR AFRICAN AMERICAN	47	Stage IB	Stage I-II	Positive	Positive		FALSE	FALSE	FALSE	Non-TNBC	Other	LumA	0.210643	non-BRCA1-like	TRUE
TCGA-E2-A573	FEMALE	BLACK OR AFRICAN AMERICAN	48	Stage IA	Stage I-II	Negative	Negative		FALSE	FALSE	FALSE			Basal	0.999998	BRCA1-like	FALSE
TCGA-E2-A574	FEMALE	BLACK OR AFRICAN AMERICAN	44	Stage IIA	Stage I-II	Negative	Negative		FALSE	FALSE	FALSE			Basal	0.999997	BRCA1-like	FALSE
TCGA-E9-A1N3	FEMALE	WHITE	70	Stage IIIA	Stage III-IV				FALSE	FALSE	FALSE			LumB	0.199325	non-BRCA1-like	FALSE
TCGA-E9-A1N4	FEMALE	WHITE	41	Stage IIIA	Stage III-IV	Positive	Positive	Positive	FALSE	FALSE	FALSE	Non-TNBC	HER2 Positive	LumA	0.218004	non-BRCA1-like	TRUE
TCGA-E9-A1N5	FEMALE	WHITE	45	Stage IIB	Stage I-II	Positive	Positive	Positive	FALSE	FALSE	FALSE	Non-TNBC	HER2 Positive	Normal	0.074773	non-BRCA1-like	TRUE
TCGA-E9-A1N6	FEMALE	WHITE	52	Stage IIB	Stage I-II	Positive	Positive	Positive	FALSE	FALSE	FALSE	Non-TNBC	HER2 Positive	Normal	0.28072	non-BRCA1-like	TRUE
TCGA-E9-A1N8	FEMALE	WHITE	48	Stage IIA	Stage I-II	Negative		Negative	FALSE	FALSE	FALSE			Basal	1	BRCA1-like	FALSE
TCGA-E9-A1N9	FEMALE	WHITE	58	Stage IIA	Stage I-II	Negative	Positive	Positive	FALSE	FALSE	FALSE	Non-TNBC	HER2 Positive	Normal	0.914354	BRCA1-like	TRUE
TCGA-E9-A1NA	FEMALE	WHITE	58	Stage IIA	Stage I-II	Positive	Positive	Positive	FALSE	FALSE	FALSE	Non-TNBC	HER2 Positive	LumA	0.248185	non-BRCA1-like	TRUE
TCGA-E9-A1NC	FEMALE	WHITE	61	Stage IIB	Stage I-II	Negative	Positive	Positive	TRUE	FALSE	FALSE	Non-TNBC	HER2 Positive	Basal	0.986225	BRCA1-like	TRUE
TCGA-E9-A1ND	FEMALE	WHITE	75	Stage IIB	Stage I-II	Negative	Negative	Positive	FALSE	FALSE	FALSE	Non-TNBC	HER2 Positive	Normal	0.885705	BRCA1-like	TRUE
TCGA-E9-A1NE	FEMALE	WHITE	28	Stage IIB	Stage I-II	Positive	Positive	Negative	FALSE	FALSE	FALSE	Non-TNBC	ER Positive	LumA	0.28036	non-BRCA1-like	TRUE
TCGA-E9-A1NF	FEMALE	WHITE	60	Stage IIA	Stage I-II	Positive	Positive	Negative	FALSE	FALSE	FALSE	Non-TNBC	ER Positive	LumA	0.216958	non-BRCA1-like	TRUE
TCGA-E9-A1NG	FEMALE	WHITE	62	Stage IIA	Stage I-II	Positive	Positive	Negative	FALSE	FALSE	FALSE	Non-TNBC	ER Positive	LumA	0.127979	non-BRCA1-like	TRUE
TCGA-E9-A1NH	FEMALE	WHITE	71	Stage IIB	Stage I-II	Positive	Positive	Negative	FALSE	FALSE	FALSE	Non-TNBC	ER Positive	LumA	0.428359	non-BRCA1-like	TRUE
TCGA-E9-A1NI	FEMALE	WHITE	51	Stage IIA	Stage I-II	Positive	Positive	Negative	FALSE	FALSE	FALSE	Non-TNBC	ER Positive	LumB	0.0129561	non-BRCA1-like	TRUE
TCGA-E9-A1QZ	FEMALE	WHITE	61	Stage IIA	Stage I-II				FALSE	FALSE	FALSE			LumA	0.140138	non-BRCA1-like	FALSE
TCGA-E9-A1R0	FEMALE	WHITE	58	Stage IIA	Stage I-II				FALSE	FALSE	FALSE			LumA	0.0680893	non-BRCA1-like	FALSE
TCGA-E9-A1R2	FEMALE	WHITE	51	Stage IIIC	Stage III-IV	Positive	Negative		FALSE	TRUE	FALSE	Non-TNBC	Other	LumA	0.518244	BRCA1-like	TRUE
TCGA-E9-A1R3	FEMALE	WHITE	70	Stage IIIC	Stage III-IV				FALSE	FALSE	FALSE			LumA	0.00456114	non-BRCA1-like	FALSE
TCGA-E9-A1R4	FEMALE	WHITE	66	Stage IA	Stage I-II				FALSE	FALSE	FALSE			LumB	0.00451785	non-BRCA1-like	FALSE
TCGA-E9-A1R5	FEMALE	WHITE	63	Stage IA	Stage I-II				FALSE	FALSE	FALSE			LumB	0.00413779	non-BRCA1-like	FALSE
TCGA-E9-A1R6	FEMALE	WHITE	63	Stage IIA	Stage I-II				FALSE	FALSE	FALSE			LumB	0.00307292	non-BRCA1-like	FALSE
TCGA-E9-A1R7	FEMALE	WHITE	64	Stage IIA	Stage I-II				FALSE	FALSE	FALSE			LumA	0.159935	non-BRCA1-like	FALSE
TCGA-E9-A1RA	FEMALE	WHITE	48	Stage IA	Stage I-II				FALSE	FALSE	FALSE			LumA	0.0752412	non-BRCA1-like	FALSE
TCGA-E9-A1RB	FEMALE	WHITE	40	Stage IIA	Stage I-II				FALSE	FALSE	FALSE			LumA	0.96763	BRCA1-like	FALSE
TCGA-E9-A1RC	FEMALE	WHITE	56	Stage IIIC	Stage III-IV				FALSE	FALSE	FALSE			LumA	0.00104789	non-BRCA1-like	FALSE
TCGA-E9-A1RD	FEMALE	WHITE	67	Stage IIA	Stage I-II				FALSE	FALSE	FALSE			LumA	0.0194238	non-BRCA1-like	FALSE
TCGA-E9-A1RE	FEMALE	WHITE	74	Stage IIIA	Stage III-IV				FALSE	FALSE	FALSE			LumB	0.00465505	non-BRCA1-like	FALSE
TCGA-E9-A1RF	FEMALE	WHITE	68	Stage IIIA	Stage III-IV				FALSE	FALSE	FALSE			LumA	0.0768022	non-BRCA1-like	FALSE
TCGA-E9-A1RG	FEMALE	WHITE	62	Stage IIIA	Stage III-IV				FALSE	FALSE	FALSE			LumB	0.0239074	non-BRCA1-like	FALSE
TCGA-E9-A1RH	FEMALE	WHITE	63	Stage IIA	Stage I-II				FALSE	FALSE	FALSE			LumA	0.962975	BRCA1-like	FALSE
TCGA-E9-A1RI	FEMALE	WHITE	43	Stage IIIA	Stage III-IV				FALSE	FALSE	FALSE			LumA	0.0850593	non-BRCA1-like	FALSE
TCGA-E9-A226	FEMALE	WHITE	45	Stage IIIA	Stage III-IV				FALSE	FALSE	FALSE			LumB	0.989033	BRCA1-like	FALSE
TCGA-E9-A227	FEMALE	WHITE	42	Stage IIB	Stage I-II	Positive	Positive	Negative	FALSE	FALSE	FALSE	Non-TNBC	ER Positive	LumA	0.180615	non-BRCA1-like	TRUE
TCGA-E9-A228	FEMALE	WHITE	58	Stage IIB	Stage I-II				FALSE	FALSE	FALSE			LumB	0.107708	non-BRCA1-like	FALSE
TCGA-E9-A229	FEMALE	WHITE	37	Stage IA	Stage I-II				FALSE	FALSE	FALSE			LumA	0.0830791	non-BRCA1-like	FALSE
TCGA-E9-A22A	FEMALE	WHITE	74	Stage IIA	Stage I-II	Positive	Negative	Negative	FALSE	FALSE	FALSE	Non-TNBC	ER Positive	LumB	0.685598	BRCA1-like	TRUE
TCGA-E9-A22B	FEMALE	WHITE	71	Stage IA	Stage I-II	Positive	Negative	Negative	FALSE	FALSE	FALSE	Non-TNBC	ER Positive	LumA	0.17819	non-BRCA1-like	TRUE
TCGA-E9-A22D	FEMALE	WHITE	38	Stage IIA	Stage I-II	Positive	Positive	Positive	FALSE	FALSE	FALSE	Non-TNBC	HER2 Positive	LumB	0.111366	non-BRCA1-like	TRUE
TCGA-E9-A22E	FEMALE	WHITE	56	Stage IIIA	Stage III-IV	Positive	Positive	Positive	FALSE	FALSE	FALSE	Non-TNBC	HER2 Positive	LumB	0.671768	BRCA1-like	TRUE
TCGA-E9-A22G	FEMALE	WHITE	47	Stage IIA	Stage I-II	Negative	Negative	Positive	FALSE	FALSE	FALSE	Non-TNBC	HER2 Positive	Basal	1	BRCA1-like	TRUE
TCGA-E9-A22H	FEMALE	WHITE	42	Stage IIB	Stage I-II	Positive	Positive	Positive	FALSE	FALSE	FALSE	Non-TNBC	HER2 Positive	LumB	0.150632	non-BRCA1-like	TRUE
TCGA-E9-A243	FEMALE	WHITE	52	Stage IIA	Stage I-II				FALSE	FALSE	FALSE			Basal	0.615636	BRCA1-like	FALSE
TCGA-E9-A244	FEMALE	WHITE	54	Stage IIA	Stage I-II				FALSE	FALSE	FALSE			Basal	0.999992	BRCA1-like	FALSE
TCGA-E9-A245	FEMALE	WHITE	47	Stage IIB	Stage I-II				FALSE	FALSE	FALSE			LumA	0.158019	non-BRCA1-like	FALSE
TCGA-E9-A247	FEMALE	WHITE	59	Stage IA	Stage I-II				FALSE	FALSE	FALSE			LumA	0.0614007	non-BRCA1-like	FALSE
TCGA-E9-A248	FEMALE	WHITE	51	Stage IIA	Stage I-II				FALSE	FALSE	FALSE			LumB	0.612974	BRCA1-like	FALSE
TCGA-E9-A249	FEMALE	WHITE	45	Stage IIA	Stage I-II				FALSE	FALSE	FALSE			LumB	0.0347876	non-BRCA1-like	FALSE
TCGA-E9-A24A	FEMALE	WHITE	69	Stage IIA	Stage I-II				FALSE	FALSE	FALSE			LumA	0.0547916	non-BRCA1-like	FALSE
TCGA-E9-A295	FEMALE	WHITE	71	Stage IIA	Stage I-II	Positive	Positive	Positive	FALSE	FALSE	FALSE	Non-TNBC	HER2 Positive	LumA	0.00159195	non-BRCA1-like	TRUE
TCGA-E9-A2JS	FEMALE	WHITE	72	Stage IIB	Stage I-II				FALSE	FALSE	FALSE			LumB	0.0335236	non-BRCA1-like	FALSE
TCGA-E9-A2JT	FEMALE	WHITE	63	Stage IIA	Stage I-II				FALSE	FALSE	FALSE			LumB	0.150348	non-BRCA1-like	FALSE
TCGA-E9-A3HO	FEMALE	WHITE	49	Stage IIA	Stage I-II				FALSE	TRUE	FALSE			LumB	0.847209	BRCA1-like	FALSE
TCGA-E9-A3Q9	FEMALE	WHITE	78	Stage IIIC	Stage III-IV	Positive	Positive		FALSE	FALSE	FALSE	Non-TNBC	Other	LumA	0.145855	non-BRCA1-like	TRUE
TCGA-E9-A3QA	FEMALE	WHITE	33	Stage IIA	Stage I-II				FALSE	FALSE	FALSE			Basal	0.754266	BRCA1-like	FALSE
TCGA-E9-A3X8	FEMALE	WHITE	48	Stage IIB	Stage I-II	Positive	Positive	Positive	FALSE	FALSE	FALSE	Non-TNBC	HER2 Positive	LumA	0.204709	non-BRCA1-like	TRUE
TCGA-E9-A54X	FEMALE	WHITE	85	Stage IA	Stage I-II	Positive	Positive	Negative	FALSE	FALSE	FALSE	Non-TNBC	ER Positive	LumB	0.00347788	non-BRCA1-like	TRUE
TCGA-E9-A54Y	FEMALE	WHITE	63	Stage IIIA	Stage III-IV	Positive	Positive	Negative	FALSE	FALSE	FALSE	Non-TNBC	ER Positive	LumB	0.0847749	non-BRCA1-like	TRUE
TCGA-E9-A5FK	FEMALE	WHITE	60	Stage IIIC	Stage III-IV	Positive	Positive	Negative	FALSE	FALSE	FALSE	Non-TNBC	ER Positive	LumA	0.0685412	non-BRCA1-like	TRUE
TCGA-E9-A5FL	FEMALE	WHITE	65	Stage IIB	Stage I-II	Negative	Negative	Negative	FALSE	FALSE	FALSE	TNBC	TNBC	Basal	0.442895	non-BRCA1-like	TRUE
TCGA-E9-A5UO	FEMALE	WHITE	41	Stage IIA	Stage I-II				FALSE	FALSE	FALSE			LumB	0.00226605	non-BRCA1-like	FALSE
TCGA-E9-A5UP	FEMALE	WHITE	63	Stage IIA	Stage I-II				FALSE	FALSE	FALSE			LumB	0.0211407	non-BRCA1-like	FALSE
TCGA-EW-A1IW	FEMALE	WHITE	80	Stage IIB	Stage I-II	Positive	Positive	Positive	FALSE	FALSE	FALSE	Non-TNBC	HER2 Positive	LumA	0.0327185	non-BRCA1-like	TRUE
TCGA-EW-A1IX	FEMALE	ASIAN	48	Stage IIA	Stage I-II	Positive	Positive	Negative	FALSE	FALSE	FALSE	Non-TNBC	ER Positive	LumA	0.156348	non-BRCA1-like	TRUE
TCGA-EW-A1IY	FEMALE	ASIAN	38	Stage I	Stage I-II	Positive	Positive	Negative	FALSE	FALSE	FALSE	Non-TNBC	ER Positive	LumB	0.0137329	non-BRCA1-like	TRUE
TCGA-EW-A1IZ	FEMALE	WHITE	53	Stage IIIA	Stage III-IV	Positive	Positive	Negative	FALSE	FALSE	FALSE	Non-TNBC	ER Positive	LumA	0.275439	non-BRCA1-like	TRUE
TCGA-EW-A1J1	FEMALE	WHITE	38	Stage IIB	Stage I-II	Positive	Positive	Negative	FALSE	FALSE	FALSE	Non-TNBC	ER Positive	LumA	0.684416	BRCA1-like	TRUE
TCGA-EW-A1J2	FEMALE	BLACK OR AFRICAN AMERICAN	50	Stage IIB	Stage I-II	Positive	Positive	Negative	FALSE	FALSE	FALSE	Non-TNBC	ER Positive	LumA	0.118449	non-BRCA1-like	TRUE
TCGA-EW-A1J3	FEMALE	WHITE	61	Stage IA	Stage I-II	Positive	Positive	Positive	FALSE	FALSE	FALSE	Non-TNBC	HER2 Positive	LumB	0.00674469	non-BRCA1-like	TRUE
TCGA-EW-A1J5	FEMALE	WHITE	59	Stage IIB	Stage I-II	Positive	Positive	Negative	FALSE	FALSE	FALSE	Non-TNBC	ER Positive	LumA	0.105976	non-BRCA1-like	TRUE
TCGA-EW-A1J6	FEMALE	WHITE	70	Stage I	Stage I-II	Positive	Positive	Negative	FALSE	FALSE	FALSE	Non-TNBC	ER Positive	LumB	0.918678	BRCA1-like	TRUE
TCGA-EW-A1OV	FEMALE	WHITE	56	Stage IIB	Stage I-II	Negative	Negative	Negative	FALSE	FALSE	FALSE	TNBC	TNBC	Her2	0.874187	BRCA1-like	TRUE
TCGA-EW-A1OW	FEMALE	BLACK OR AFRICAN AMERICAN	58	Stage IIA	Stage I-II	Negative	Negative	Negative	FALSE	FALSE	FALSE	TNBC	TNBC	Basal	1	BRCA1-like	TRUE
TCGA-EW-A1OX	FEMALE	WHITE	43	Stage IIA	Stage I-II	Positive	Positive	Negative	FALSE	FALSE	FALSE	Non-TNBC	ER Positive	LumB	0.140651	non-BRCA1-like	TRUE
TCGA-EW-A1OY	FEMALE	WHITE	63	Stage IIA	Stage I-II	Positive	Positive	Negative	FALSE	FALSE	FALSE	Non-TNBC	ER Positive	LumB	0.142983	non-BRCA1-like	TRUE
TCGA-EW-A1OZ	FEMALE	BLACK OR AFRICAN AMERICAN	56	Stage IIA	Stage I-II	Positive	Negative		FALSE	FALSE	FALSE	Non-TNBC	Other	LumB	0.431717	non-BRCA1-like	TRUE
TCGA-EW-A1P3	FEMALE	WHITE	48	Stage IIA	Stage I-II	Positive	Positive	Negative	FALSE	FALSE	FALSE	Non-TNBC	ER Positive	LumA	0.130092	non-BRCA1-like	TRUE
TCGA-EW-A1P4	FEMALE	WHITE	43	Stage IIA	Stage I-II	Negative	Negative	Negative	FALSE	FALSE	FALSE	TNBC	TNBC	Basal	0.995957	BRCA1-like	TRUE
TCGA-EW-A1P5	FEMALE	WHITE	77	Stage IIB	Stage I-II	Positive	Positive	Negative	FALSE	FALSE	FALSE	Non-TNBC	ER Positive	LumA	9.34e-05	non-BRCA1-like	TRUE
TCGA-EW-A1P6	FEMALE	WHITE	64	Stage IIB	Stage I-II	Positive	Positive	Negative	FALSE	FALSE	FALSE	Non-TNBC	ER Positive	LumA	0.217111	non-BRCA1-like	TRUE
TCGA-EW-A1P7	FEMALE	WHITE	59	Stage IIA	Stage I-II	Negative	Negative		FALSE	FALSE	FALSE			Normal	0.492636	non-BRCA1-like	FALSE
TCGA-EW-A1PA	FEMALE	WHITE	59	Stage IIB	Stage I-II	Positive	Positive	Negative	FALSE	FALSE	FALSE	Non-TNBC	ER Positive	LumA	0.717451	BRCA1-like	TRUE
TCGA-EW-A1PB	FEMALE	BLACK OR AFRICAN AMERICAN	70	Stage IIIA	Stage III-IV	Negative	Negative	Negative	FALSE	FALSE	TRUE	TNBC	TNBC	Basal	0.983671	BRCA1-like	TRUE
TCGA-EW-A1PC	FEMALE	BLACK OR AFRICAN AMERICAN	66	Stage IIB	Stage I-II	Positive	Positive	Negative	FALSE	FALSE	FALSE	Non-TNBC	ER Positive	LumB	0.983404	BRCA1-like	TRUE
TCGA-EW-A1PE	FEMALE	WHITE	56	Stage IIA	Stage I-II	Positive	Positive	Negative	FALSE	TRUE	FALSE	Non-TNBC	ER Positive	LumA	0.141677	non-BRCA1-like	FALSE
TCGA-EW-A1PF	FEMALE	WHITE	50	Stage IA	Stage I-II	Positive	Positive	Negative	FALSE	FALSE	FALSE	Non-TNBC	ER Positive	LumA	0.349412	non-BRCA1-like	TRUE
TCGA-EW-A1PG	FEMALE	WHITE	53	Stage IIB	Stage I-II	Positive	Positive		FALSE	FALSE	FALSE	Non-TNBC	Other	LumA	0.121979	non-BRCA1-like	TRUE
TCGA-EW-A1PH	FEMALE	WHITE	52	Stage IIA	Stage I-II	Negative	Negative	Negative	FALSE	FALSE	FALSE	TNBC	TNBC	Basal	1	BRCA1-like	TRUE
TCGA-EW-A2FR	FEMALE	BLACK OR AFRICAN AMERICAN	59	Stage IIIC	Stage III-IV	Negative	Negative		TRUE	FALSE	FALSE			Her2	0.235361	non-BRCA1-like	FALSE
TCGA-EW-A2FS	FEMALE	BLACK OR AFRICAN AMERICAN	41	Stage IIB	Stage I-II	Positive	Negative	Negative	FALSE	FALSE	FALSE	Non-TNBC	ER Positive	LumA	0.399171	non-BRCA1-like	TRUE
TCGA-EW-A2FV	FEMALE	WHITE	39	Stage IIIC	Stage III-IV	Positive	Positive	Negative	FALSE	FALSE	FALSE	Non-TNBC	ER Positive	LumA	0.305317	non-BRCA1-like	TRUE
TCGA-EW-A2FW	FEMALE	WHITE	52	Stage IIA	Stage I-II	Positive	Positive	Negative	FALSE	FALSE	FALSE	Non-TNBC	ER Positive	LumB	0.013848	non-BRCA1-like	TRUE
TCGA-EW-A3E8	FEMALE	WHITE	60	Stage IIB	Stage I-II	Positive	Negative	Negative	FALSE	FALSE	FALSE	Non-TNBC	ER Positive	LumA	0.138563	non-BRCA1-like	TRUE
TCGA-EW-A3U0	FEMALE	BLACK OR AFRICAN AMERICAN	61	Stage IIIA	Stage III-IV	Negative	Negative	Negative	FALSE	FALSE	FALSE	TNBC	TNBC	Basal	0.990994	BRCA1-like	TRUE
TCGA-EW-A423	FEMALE	WHITE	75	Stage IIA	Stage I-II	Positive	Positive	Negative	FALSE	FALSE	FALSE	Non-TNBC	ER Positive	LumB	0.782115	BRCA1-like	TRUE
TCGA-EW-A424	FEMALE	WHITE	51	Stage IIIA	Stage III-IV	Positive	Positive	Positive	FALSE	FALSE	FALSE	Non-TNBC	HER2 Positive	LumA	0.356338	non-BRCA1-like	TRUE
TCGA-GI-A2C8	FEMALE	WHITE	63	Stage IIIB	Stage III-IV	Positive	Positive	Negative	FALSE	FALSE	FALSE	Non-TNBC	ER Positive	LumA	0.332949	non-BRCA1-like	TRUE
TCGA-GI-A2C9	FEMALE	BLACK OR AFRICAN AMERICAN	58	Stage IIB	Stage I-II	Negative	Negative	Negative	FALSE	FALSE	TRUE	TNBC	TNBC	Normal	1	BRCA1-like	TRUE
TCGA-GM-A2DB	FEMALE	WHITE	62	Stage IIA	Stage I-II	Negative	Negative	Negative	FALSE	FALSE	FALSE	TNBC	TNBC	Her2	0.153333	non-BRCA1-like	TRUE
TCGA-GM-A2DC	FEMALE	WHITE	57	Stage IIA	Stage I-II	Positive	Positive		FALSE	FALSE	FALSE	Non-TNBC	Other	LumA	0.0491758	non-BRCA1-like	TRUE
TCGA-GM-A2DD	FEMALE	WHITE	53	Stage I	Stage I-II	Negative	Negative		FALSE	FALSE	FALSE			Her2	0.532752	BRCA1-like	FALSE
TCGA-GM-A2DF	FEMALE	BLACK OR AFRICAN AMERICAN	53	Stage IIA	Stage I-II	Negative	Negative	Negative	FALSE	FALSE	TRUE	TNBC	TNBC	Basal	0.977253	BRCA1-like	TRUE
TCGA-GM-A2DH	FEMALE	WHITE	58	Stage I	Stage I-II	Negative	Negative	Negative	FALSE	FALSE	FALSE	TNBC	TNBC	LumB	0.974016	BRCA1-like	TRUE
TCGA-GM-A2DI	FEMALE	WHITE	52	Stage I	Stage I-II	Negative	Negative		FALSE	FALSE	FALSE			LumA	0.0861987	non-BRCA1-like	FALSE
TCGA-GM-A2DK	FEMALE	WHITE	58	Stage I	Stage I-II	Positive	Negative	Negative	FALSE	FALSE	FALSE	Non-TNBC	ER Positive	LumA	0.154754	non-BRCA1-like	TRUE
TCGA-GM-A2DL	FEMALE	WHITE	50	Stage I	Stage I-II	Positive	Positive	Negative	FALSE	FALSE	FALSE	Non-TNBC	ER Positive	LumB	0.104286	non-BRCA1-like	TRUE
TCGA-GM-A2DM	FEMALE	WHITE	57	Stage IIA	Stage I-II	Positive	Positive	Negative	FALSE	FALSE	FALSE	Non-TNBC	ER Positive	LumA	0.154061	non-BRCA1-like	TRUE
TCGA-GM-A2DN	FEMALE	WHITE	58	Stage IIA	Stage I-II	Positive	Positive	Negative	FALSE	FALSE	FALSE	Non-TNBC	ER Positive	LumA	0.110092	non-BRCA1-like	TRUE
TCGA-GM-A2DO	FEMALE	BLACK OR AFRICAN AMERICAN	54	Stage I	Stage I-II	Positive	Positive	Negative	FALSE	FALSE	FALSE	Non-TNBC	ER Positive	LumB	0.114058	non-BRCA1-like	TRUE
TCGA-GM-A3NW	FEMALE	WHITE	63	Stage IIA	Stage I-II	Negative	Positive		FALSE	FALSE	FALSE	Non-TNBC	Other	LumA	0.00867482	non-BRCA1-like	TRUE
TCGA-GM-A3NY	FEMALE	WHITE	72	Stage IIB	Stage I-II	Positive	Positive	Negative	FALSE	FALSE	FALSE	Non-TNBC	ER Positive	LumA	0.143953	non-BRCA1-like	TRUE
TCGA-GM-A3XG	FEMALE	WHITE	46	Stage IIIA	Stage III-IV	Positive	Positive	Negative	FALSE	FALSE	FALSE	Non-TNBC	ER Positive	LumA	0.155373	non-BRCA1-like	TRUE
TCGA-GM-A3XL	FEMALE	BLACK OR AFRICAN AMERICAN	49	Stage IIA	Stage I-II	Negative	Negative		FALSE	FALSE	TRUE			Basal	0.999995	BRCA1-like	FALSE
TCGA-GM-A3XN	FEMALE	WHITE	44	Stage IIIA	Stage III-IV	Positive	Positive	Negative	FALSE	FALSE	FALSE	Non-TNBC	ER Positive	LumA	0.0327538	non-BRCA1-like	TRUE
TCGA-GM-A4E0	FEMALE	WHITE	67	Stage IIIC	Stage III-IV	Positive	Positive		FALSE	FALSE	FALSE	Non-TNBC	Other	LumA	0.0823001	non-BRCA1-like	TRUE
TCGA-GM-A5PV	FEMALE	WHITE	63	Stage IIB	Stage I-II	Positive	Positive		FALSE	FALSE	FALSE	Non-TNBC	Other	LumA	0.0885431	non-BRCA1-like	TRUE
TCGA-GM-A5PX	FEMALE	WHITE	65	Stage IIB	Stage I-II	Positive	Positive	Negative	FALSE	FALSE	FALSE	Non-TNBC	ER Positive	LumA	0.292896	non-BRCA1-like	TRUE
TCGA-JL-A3YW	FEMALE	ASIAN	49	Stage IIB	Stage I-II	Positive	Positive	Positive	FALSE	FALSE	FALSE	Non-TNBC	HER2 Positive	Her2	0.372103	non-BRCA1-like	TRUE
TCGA-JL-A3YX	FEMALE	ASIAN	46	Stage IIA	Stage I-II	Positive	Positive	Positive	FALSE	FALSE	FALSE	Non-TNBC	HER2 Positive	LumA	0.170077	non-BRCA1-like	TRUE
TCGA-LD-A66U	FEMALE	WHITE	44	Stage IIB	Stage I-II	Positive	Positive	Negative	FALSE	FALSE	FALSE	Non-TNBC	ER Positive	LumA	0.00789663	non-BRCA1-like	TRUE
TCGA-LD-A74U	FEMALE	WHITE	79	Stage IIIC	Stage III-IV	Positive	Negative	Negative	FALSE	FALSE	FALSE	Non-TNBC	ER Positive	LumA	0.113331	non-BRCA1-like	TRUE
TCGA-LD-A7W6	FEMALE	WHITE	54	Stage IIB	Stage I-II	Positive	Positive	Negative	FALSE	FALSE	FALSE	Non-TNBC	ER Positive	LumA	0.10155	non-BRCA1-like	TRUE
TCGA-LL-A440	FEMALE	WHITE	61	Stage IA	Stage I-II	Positive	Positive		FALSE	FALSE	FALSE	Non-TNBC	Other	LumA	0.140403	non-BRCA1-like	TRUE
TCGA-LL-A441	FEMALE	BLACK OR AFRICAN AMERICAN	62	Stage IA	Stage I-II	Negative	Negative	Negative	FALSE	FALSE	FALSE	TNBC	TNBC	Normal	0.93842	BRCA1-like	TRUE
TCGA-LL-A442	FEMALE	BLACK OR AFRICAN AMERICAN	56	Stage IIA	Stage I-II	Positive	Positive		FALSE	FALSE	FALSE	Non-TNBC	Other	LumB	0.149709	non-BRCA1-like	TRUE
TCGA-LL-A50Y	FEMALE	WHITE	84	Stage IIA	Stage I-II	Positive	Positive		FALSE	FALSE	FALSE	Non-TNBC	Other	LumA	0.198285	non-BRCA1-like	TRUE
TCGA-LL-A5YL	FEMALE	WHITE	64	Stage IIB	Stage I-II	Positive	Negative	Positive	FALSE	FALSE	FALSE	Non-TNBC	HER2 Positive	LumB	0.033926	non-BRCA1-like	TRUE
TCGA-LL-A5YM	FEMALE	BLACK OR AFRICAN AMERICAN	88	Stage IIIB	Stage III-IV	Positive	Positive		FALSE	FALSE	FALSE	Non-TNBC	Other	LumB	0.0497881	non-BRCA1-like	TRUE
TCGA-LL-A5YN	FEMALE	BLACK OR AFRICAN AMERICAN	46	Stage IIA	Stage I-II	Positive	Positive		FALSE	FALSE	FALSE	Non-TNBC	Other	LumA	0.743598	BRCA1-like	TRUE
TCGA-LL-A5YO	FEMALE	BLACK OR AFRICAN AMERICAN	50	Stage IA	Stage I-II	Negative	Negative	Negative	FALSE	FALSE	FALSE	TNBC	TNBC	Her2	0.293455	non-BRCA1-like	TRUE
TCGA-LL-A5YP	FEMALE	BLACK OR AFRICAN AMERICAN	49	Stage IIB	Stage I-II	Positive	Negative	Negative	TRUE	FALSE	FALSE	Non-TNBC	ER Positive	Basal	0.99599	BRCA1-like	TRUE
TCGA-LQ-A4E4	FEMALE	WHITE	73	Stage IIIA	Stage III-IV	Positive	Positive		FALSE	FALSE	FALSE	Non-TNBC	Other	LumB	0.114165	non-BRCA1-like	TRUE
TCGA-MS-A51U	FEMALE	WHITE	44	Stage IIB	Stage I-II	Positive	Positive	Negative	FALSE	FALSE	FALSE	Non-TNBC	ER Positive	LumA	0.0515601	non-BRCA1-like	TRUE
TCGA-OK-A5Q2	FEMALE		59	Stage II	Stage I-II	Positive	Positive	Negative	FALSE	FALSE	FALSE	Non-TNBC	ER Positive	LumA	0.171525	non-BRCA1-like	TRUE
TCGA-OL-A5D6	FEMALE	BLACK OR AFRICAN AMERICAN	71	Stage IIA	Stage I-II	Negative	Negative		FALSE	FALSE	FALSE			LumA	0.0677466	non-BRCA1-like	FALSE
TCGA-OL-A5D7	FEMALE	BLACK OR AFRICAN AMERICAN	70	Stage IIA	Stage I-II	Negative	Negative		FALSE	FALSE	FALSE			Basal	0.991414	BRCA1-like	FALSE
TCGA-OL-A5D8	FEMALE	BLACK OR AFRICAN AMERICAN	40	Stage IIB	Stage I-II	Positive	Positive		FALSE	FALSE	FALSE	Non-TNBC	Other	LumA	0.313865	non-BRCA1-like	TRUE
TCGA-OL-A5DA	FEMALE	WHITE	61	Stage IIA	Stage I-II	Positive	Positive		FALSE	FALSE	FALSE	Non-TNBC	Other	LumA	0.453597	non-BRCA1-like	TRUE
TCGA-OL-A5RU	FEMALE	BLACK OR AFRICAN AMERICAN	63	Stage IIA	Stage I-II	Positive	Positive		FALSE	FALSE	FALSE	Non-TNBC	Other	LumA	0.153135	non-BRCA1-like	TRUE
TCGA-OL-A5RV	FEMALE	BLACK OR AFRICAN AMERICAN	43	Stage IIIC	Stage III-IV	Positive	Positive		FALSE	FALSE	FALSE	Non-TNBC	Other	LumA	0.113149	non-BRCA1-like	TRUE
TCGA-OL-A5RW	FEMALE	BLACK OR AFRICAN AMERICAN	40	Stage IIA	Stage I-II	Negative	Negative		FALSE	FALSE	TRUE			Basal	1	BRCA1-like	FALSE
TCGA-OL-A5RX	FEMALE	BLACK OR AFRICAN AMERICAN	51	Stage IA	Stage I-II	Positive	Positive		FALSE	FALSE	FALSE	Non-TNBC	Other	LumA	0.172931	non-BRCA1-like	TRUE
TCGA-OL-A5RY	FEMALE	BLACK OR AFRICAN AMERICAN	52	Stage IIA	Stage I-II	Positive	Negative		FALSE	FALSE	FALSE	Non-TNBC	Other	Normal	0.162053	non-BRCA1-like	TRUE
TCGA-OL-A5RZ	FEMALE	BLACK OR AFRICAN AMERICAN	57	Stage IA	Stage I-II	Positive	Negative		FALSE	FALSE	FALSE	Non-TNBC	Other	Her2	0.885509	BRCA1-like	TRUE
TCGA-OL-A5S0	FEMALE	BLACK OR AFRICAN AMERICAN	66	Stage IIB	Stage I-II	Positive	Negative		FALSE	FALSE	FALSE	Non-TNBC	Other	Basal	0.999999	BRCA1-like	TRUE
TCGA-OL-A66H	FEMALE	BLACK OR AFRICAN AMERICAN	74	Stage IB	Stage I-II	Positive	Positive		FALSE	FALSE	FALSE	Non-TNBC	Other	LumA	0.209605	non-BRCA1-like	TRUE
TCGA-OL-A66I	FEMALE	BLACK OR AFRICAN AMERICAN	36	Stage IIA	Stage I-II	Negative	Negative		FALSE	FALSE	FALSE			Basal	0.849952	BRCA1-like	FALSE
TCGA-OL-A66J	FEMALE	WHITE	80	Stage I	Stage I-II	Positive	Positive		FALSE	FALSE	FALSE	Non-TNBC	Other	LumA	0.424656	non-BRCA1-like	TRUE
TCGA-OL-A66K	FEMALE	WHITE	72	Stage IIA	Stage I-II	Positive	Positive		FALSE	FALSE	FALSE	Non-TNBC	Other	LumA	0.274248	non-BRCA1-like	TRUE
TCGA-OL-A66L	FEMALE	BLACK OR AFRICAN AMERICAN	71	Stage IA	Stage I-II	Positive	Positive		FALSE	FALSE	FALSE	Non-TNBC	Other	LumA	0.0901095	non-BRCA1-like	TRUE
TCGA-OL-A66N	FEMALE	WHITE	59	Stage IIIC	Stage III-IV	Positive	Negative		FALSE	FALSE	FALSE	Non-TNBC	Other	LumA	0.0116716	non-BRCA1-like	TRUE
TCGA-OL-A66O	FEMALE	BLACK OR AFRICAN AMERICAN	39	Stage IIB	Stage I-II	Positive	Positive		FALSE	FALSE	FALSE	Non-TNBC	Other	LumB	0.027374	non-BRCA1-like	TRUE
TCGA-OL-A66P	FEMALE	BLACK OR AFRICAN AMERICAN	75	Stage IIA	Stage I-II	Negative	Negative		FALSE	FALSE	FALSE			Her2	0.542414	BRCA1-like	FALSE
TCGA-S3-A6ZG	FEMALE	BLACK OR AFRICAN AMERICAN	71	Stage IIB	Stage I-II	Positive	Positive	Negative	FALSE	FALSE	FALSE	Non-TNBC	ER Positive	LumB	0.000628735	non-BRCA1-like	TRUE

## Sheet: TableS2B
Supplemental Table 2B. SVM_BRCA1-like status in METABRIC breast tumors.
SAMPLE_ID	ER_STATUS	HER2_STATUS	PR_STATUS	AGE_AT_DIAGNOSIS	TUMOR_STAGE	Stage	TNBC	BRCA1mut	BRCA2mut	Clinical_Subtype	CLAUDIN_SUBTYPE	BRCA1_Prob	SVM_BRCA1	keptforAnalysis
MB-0000	+	-	-	75.65	2	Stage0-2	Non-TNBC	FALSE	FALSE	ER Positive	claudin-low	0.110032	non-BRCA1-like	TRUE
MB-0002	+	-	+	43.19	1	Stage0-2	Non-TNBC	FALSE	FALSE	ER Positive	LumA	0.139935	non-BRCA1-like	TRUE
MB-0005	+	-	+	48.87	2	Stage0-2	Non-TNBC	FALSE	FALSE	ER Positive	LumB	0.0475291	non-BRCA1-like	TRUE
MB-0006	+	-	+	47.68	2	Stage0-2	Non-TNBC	FALSE	FALSE	ER Positive	LumB	0.0305498	non-BRCA1-like	TRUE
MB-0008	+	-	+	76.97	2	Stage0-2	Non-TNBC	FALSE	FALSE	ER Positive	LumB	0.902177	BRCA1-like	TRUE
MB-0010	+	-	+	78.77	4	Stage3-4	Non-TNBC	FALSE	FALSE	ER Positive	LumB	0.130995	non-BRCA1-like	TRUE
MB-0014	+	-	+	56.45	2	Stage0-2	Non-TNBC	FALSE	FALSE	ER Positive	LumB	0.10384	non-BRCA1-like	TRUE
MB-0020	-	-	-	70	3	Stage3-4	TNBC	FALSE	FALSE	TNBC	Normal	0.157509	non-BRCA1-like	TRUE
MB-0022	+	-	-	89.08	2	Stage0-2	Non-TNBC	FALSE	FALSE	ER Positive	claudin-low	0.0934664	non-BRCA1-like	TRUE
MB-0025								FALSE	FALSE			0.0387796	non-BRCA1-like	FALSE
MB-0028	+	-	-	86.41	2	Stage0-2	Non-TNBC	FALSE	FALSE	ER Positive	LumB	0.243325	non-BRCA1-like	TRUE
MB-0035	+	-	-	84.22	2	Stage0-2	Non-TNBC	FALSE	FALSE	ER Positive	Her2	0.139926	non-BRCA1-like	TRUE
MB-0036	+	-	+	85.49	4	Stage3-4	Non-TNBC	FALSE	FALSE	ER Positive	LumA	0.0639851	non-BRCA1-like	TRUE
MB-0039	+	-	+	70.91	1	Stage0-2	Non-TNBC	FALSE	FALSE	ER Positive	LumB	0.0224233	non-BRCA1-like	TRUE
MB-0045	-	-	+	45.27	2	Stage0-2	Non-TNBC	FALSE	FALSE	Other	claudin-low	0.36968	non-BRCA1-like	TRUE
MB-0046	+	+	+	83.02	2	Stage0-2	Non-TNBC	FALSE	FALSE	HER2 Positive	LumA	0.0529265	non-BRCA1-like	TRUE
MB-0048	+	+	+	51.46	2	Stage0-2	Non-TNBC	FALSE	FALSE	HER2 Positive	claudin-low	0.264695	non-BRCA1-like	TRUE
MB-0050	+	-	+	44.64	2	Stage0-2	Non-TNBC	FALSE	FALSE	ER Positive	Normal	0.155818	non-BRCA1-like	TRUE
MB-0053	+	-	-	70.02	2	Stage0-2	Non-TNBC	FALSE	FALSE	ER Positive	LumB	0.291999	non-BRCA1-like	TRUE
MB-0054	+	-	+	66.91	2	Stage0-2	Non-TNBC	FALSE	FALSE	ER Positive	LumB	0.155182	non-BRCA1-like	TRUE
MB-0056	+	-	+	62.62	1	Stage0-2	Non-TNBC	FALSE	FALSE	ER Positive	LumB	0.0114442	non-BRCA1-like	TRUE
MB-0059	+	-	+	75.58	1	Stage0-2	Non-TNBC	FALSE	FALSE	ER Positive	LumA	0.0202366	non-BRCA1-like	TRUE
MB-0060	+	-	+	45.43	2	Stage0-2	Non-TNBC	FALSE	FALSE	ER Positive	LumB	0.871397	BRCA1-like	TRUE
MB-0062	-	-	-	52.14	1	Stage0-2	TNBC	FALSE	TRUE	TNBC	Basal	0.912183	BRCA1-like	TRUE
MB-0064	+	-	+	69.13	1	Stage0-2	Non-TNBC	FALSE	FALSE	ER Positive	LumB	0.192524	non-BRCA1-like	TRUE
MB-0066	+	-	+	61.49	2	Stage0-2	Non-TNBC	FALSE	FALSE	ER Positive	LumB	0.0822568	non-BRCA1-like	TRUE
MB-0068	+	-	+	51.01	2	Stage0-2	Non-TNBC	FALSE	FALSE	ER Positive	LumA	0.0689717	non-BRCA1-like	TRUE
MB-0071	+	-	-	68.42	2	Stage0-2	Non-TNBC	FALSE	FALSE	ER Positive	LumB	0.571484	BRCA1-like	TRUE
MB-0079	-	-	-	50.42	2	Stage0-2	TNBC	FALSE	FALSE	TNBC	Her2	0.5	non-BRCA1-like	TRUE
MB-0081	+	-	+	49.61	2	Stage0-2	Non-TNBC	FALSE	FALSE	ER Positive	claudin-low	0.128133	non-BRCA1-like	TRUE
MB-0083	+	-	+	64.85	1	Stage0-2	Non-TNBC	FALSE	FALSE	ER Positive	LumB	0.0159387	non-BRCA1-like	TRUE
MB-0093	+	-	+	43.55	2	Stage0-2	Non-TNBC	FALSE	FALSE	ER Positive	LumB	0.047511	non-BRCA1-like	TRUE
MB-0095	+	-	+	80.5	3	Stage3-4	Non-TNBC	FALSE	FALSE	ER Positive	LumB	0.125738	non-BRCA1-like	TRUE
MB-0097	+	-	+	78.19	2	Stage0-2	Non-TNBC	FALSE	FALSE	ER Positive	LumA	1.63011e-05	non-BRCA1-like	TRUE
MB-0099	+	-	+	51.58	2	Stage0-2	Non-TNBC	FALSE	FALSE	ER Positive	LumB	0.0958165	non-BRCA1-like	TRUE
MB-0100	-	-	-	68.68	2	Stage0-2	TNBC	FALSE	FALSE	TNBC	Basal	0.941207	BRCA1-like	TRUE
MB-0101	+	-	+	46.89	2	Stage0-2	Non-TNBC	FALSE	FALSE	ER Positive	Normal	0.113883	non-BRCA1-like	TRUE
MB-0102	+	-	+	51.38	2	Stage0-2	Non-TNBC	FALSE	FALSE	ER Positive	LumB	0.0493576	non-BRCA1-like	TRUE
MB-0106	+	-	+	49.87	3	Stage3-4	Non-TNBC	FALSE	FALSE	ER Positive	LumA	0.124971	non-BRCA1-like	TRUE
MB-0107	+	-	+	65.59	2	Stage0-2	Non-TNBC	FALSE	FALSE	ER Positive	LumB	0.365779	non-BRCA1-like	TRUE
MB-0108	+	-	-	43.15	1	Stage0-2	Non-TNBC	FALSE	FALSE	ER Positive	claudin-low	0.335475	non-BRCA1-like	TRUE
MB-0109	+	-	+	82.53	2	Stage0-2	Non-TNBC	FALSE	FALSE	ER Positive	Basal	0.538866	BRCA1-like	TRUE
MB-0110	-	-	-	45.73	0	Stage0-2	TNBC	FALSE	FALSE	TNBC	claudin-low	0.00819341	non-BRCA1-like	TRUE
MB-0111	+	-	+	54.23	2	Stage0-2	Non-TNBC	FALSE	FALSE	ER Positive	LumA	0.325254	non-BRCA1-like	TRUE
MB-0112	+	-	-	83.89	3	Stage3-4	Non-TNBC	FALSE	FALSE	ER Positive	LumA	0.156381	non-BRCA1-like	TRUE
MB-0113	-	+	-	36.96	2	Stage0-2	Non-TNBC	FALSE	FALSE	HER2 Positive	Her2	0.171159	non-BRCA1-like	TRUE
MB-0114	+	-	+	48.59	2	Stage0-2	Non-TNBC	FALSE	FALSE	ER Positive	LumA	0.11927	non-BRCA1-like	TRUE
MB-0115	-	-	-	39.84	2	Stage0-2	TNBC	FALSE	FALSE	TNBC	Basal	0.999655	BRCA1-like	TRUE
MB-0116	+	-	+	42.55	3	Stage3-4	Non-TNBC	FALSE	FALSE	ER Positive	Normal	0.0650325	non-BRCA1-like	TRUE
MB-0117	+	-	-	60.07	2	Stage0-2	Non-TNBC	FALSE	FALSE	ER Positive	LumA	0.107805	non-BRCA1-like	TRUE
MB-0119	+	-	-	82.73	2	Stage0-2	Non-TNBC	FALSE	FALSE	ER Positive	LumB	0.0685653	non-BRCA1-like	TRUE
MB-0120	+	+	-	72.1	2	Stage0-2	Non-TNBC	FALSE	FALSE	HER2 Positive	LumB	0.738242	BRCA1-like	TRUE
MB-0121	+	-	-	78.73	2	Stage0-2	Non-TNBC	FALSE	FALSE	ER Positive	LumA	0.0269766	non-BRCA1-like	TRUE
MB-0122	+	-	+	58.95	2	Stage0-2	Non-TNBC	FALSE	FALSE	ER Positive	LumA	0.098399	non-BRCA1-like	TRUE
MB-0123	+	-	+	76.89	2	Stage0-2	Non-TNBC	FALSE	FALSE	ER Positive	LumB	0.00339245	non-BRCA1-like	TRUE
MB-0124	+	-	+	43.46	3	Stage3-4	Non-TNBC	FALSE	FALSE	ER Positive	LumA	0.0510595	non-BRCA1-like	TRUE
MB-0125	+	-	+	73.98	2	Stage0-2	Non-TNBC	FALSE	FALSE	ER Positive	LumB	0.159478	non-BRCA1-like	TRUE
MB-0126	+	-	+	61.95	2	Stage0-2	Non-TNBC	FALSE	FALSE	ER Positive	LumA	0.104133	non-BRCA1-like	TRUE
MB-0127	-	-	-	52.11	2	Stage0-2	TNBC	FALSE	FALSE	TNBC	Normal	0.2827	non-BRCA1-like	TRUE
MB-0128	+	-	+	57.4	1	Stage0-2	Non-TNBC	FALSE	FALSE	ER Positive	claudin-low	0.101034	non-BRCA1-like	TRUE
MB-0129	-	+	-	63.53	2	Stage0-2	Non-TNBC	FALSE	FALSE	HER2 Positive	Her2	0.78695	BRCA1-like	TRUE
MB-0130	+	+	-	56.75	1	Stage0-2	Non-TNBC	FALSE	FALSE	HER2 Positive	LumA	0.0798203	non-BRCA1-like	TRUE
MB-0131	+	-	-	69.16	2	Stage0-2	Non-TNBC	FALSE	FALSE	ER Positive	LumA	0.154523	non-BRCA1-like	TRUE
MB-0133	+	-	-	58.89	2	Stage0-2	Non-TNBC	FALSE	FALSE	ER Positive	LumA	0.102649	non-BRCA1-like	TRUE
MB-0134	+	-	-	73.11	2	Stage0-2	Non-TNBC	FALSE	FALSE	ER Positive	LumB	0.123622	non-BRCA1-like	TRUE
MB-0135	+	-	+	74.09	2	Stage0-2	Non-TNBC	FALSE	FALSE	ER Positive	LumB	0.0215103	non-BRCA1-like	TRUE
MB-0136	+	-	+	72.3	1	Stage0-2	Non-TNBC	FALSE	FALSE	ER Positive	LumA	0.183225	non-BRCA1-like	TRUE
MB-0138	+	-	+	51.33	1	Stage0-2	Non-TNBC	FALSE	FALSE	ER Positive	LumA	0.0829591	non-BRCA1-like	TRUE
MB-0139	+	-	+	47.62	2	Stage0-2	Non-TNBC	FALSE	FALSE	ER Positive	LumA	0.156205	non-BRCA1-like	TRUE
MB-0140	+	-	-	74.07	2	Stage0-2	Non-TNBC	FALSE	FALSE	ER Positive	LumB	0.0404141	non-BRCA1-like	TRUE
MB-0142	+	-	+	57.99	1	Stage0-2	Non-TNBC	FALSE	FALSE	ER Positive	LumA	0.0579111	non-BRCA1-like	TRUE
MB-0143	+	-	-	85.39	2	Stage0-2	Non-TNBC	FALSE	FALSE	ER Positive	LumA	0.0715851	non-BRCA1-like	TRUE
MB-0144	+	-	+	79.73	null		Non-TNBC	FALSE	FALSE	ER Positive	LumB	0.162677	non-BRCA1-like	FALSE
MB-0145	+	-	+	62.4	1	Stage0-2	Non-TNBC	FALSE	FALSE	ER Positive	LumA	0.146708	non-BRCA1-like	TRUE
MB-0146	+	-	-	81	2	Stage0-2	Non-TNBC	FALSE	FALSE	ER Positive	LumB	0.10413	non-BRCA1-like	TRUE
MB-0147	+	-	+	79.28	2	Stage0-2	Non-TNBC	FALSE	FALSE	ER Positive	LumA	0.0359073	non-BRCA1-like	TRUE
MB-0148	-	+	-	53.16	1	Stage0-2	Non-TNBC	FALSE	FALSE	HER2 Positive	Her2	0.187021	non-BRCA1-like	TRUE
MB-0149	-	-	-	77.13	2	Stage0-2	TNBC	FALSE	FALSE	TNBC	Basal	0.999991	BRCA1-like	TRUE
MB-0150	+	-	-	70.22	2	Stage0-2	Non-TNBC	FALSE	FALSE	ER Positive	Basal	0.241619	non-BRCA1-like	TRUE
MB-0151	+	-	+	67.7	3	Stage3-4	Non-TNBC	FALSE	FALSE	ER Positive	LumB	0.00878884	non-BRCA1-like	TRUE
MB-0152	-	+	-	63.77	1	Stage0-2	Non-TNBC	FALSE	FALSE	HER2 Positive	Her2	0.465429	non-BRCA1-like	TRUE
MB-0153	-	-	-	67.12	null		TNBC	FALSE	FALSE	TNBC	claudin-low	0.166433	non-BRCA1-like	FALSE
MB-0154	+	-	-	62.46	1	Stage0-2	Non-TNBC	FALSE	FALSE	ER Positive	LumA	0.0197454	non-BRCA1-like	TRUE
MB-0155	+	-	-	62.72	1	Stage0-2	Non-TNBC	FALSE	FALSE	ER Positive	claudin-low	0.0871681	non-BRCA1-like	TRUE
MB-0156	+	-	-	60.85	0	Stage0-2	Non-TNBC	FALSE	FALSE	ER Positive	claudin-low	0.123423	non-BRCA1-like	TRUE
MB-0157	-	-	-	71.5	2	Stage0-2	TNBC	FALSE	FALSE	TNBC	claudin-low	0.782537	BRCA1-like	TRUE
MB-0158	-	-	-	50.43	2	Stage0-2	TNBC	FALSE	FALSE	TNBC	Basal	0.27218	non-BRCA1-like	TRUE
MB-0159	-	+	-	51.04	0	Stage0-2	Non-TNBC	FALSE	FALSE	HER2 Positive	Basal	0.157452	non-BRCA1-like	TRUE
MB-0160	-	-	+	36.66	null		Non-TNBC	FALSE	FALSE	Other	Normal	0.0415814	non-BRCA1-like	FALSE
MB-0162	+	-	+	57.56	2	Stage0-2	Non-TNBC	FALSE	FALSE	ER Positive	LumA	0.125966	non-BRCA1-like	TRUE
MB-0163	-	-	-	84.73	null		TNBC	TRUE	FALSE	TNBC	Basal	0.999229	BRCA1-like	FALSE
MB-0164	-	-	-	37.87	2	Stage0-2	TNBC	FALSE	FALSE	TNBC	claudin-low	0.938146	BRCA1-like	TRUE
MB-0165	+	+	-	53.75	3	Stage3-4	Non-TNBC	FALSE	FALSE	HER2 Positive	LumA	0.101443	non-BRCA1-like	TRUE
MB-0166	+	-	+	44.98	2	Stage0-2	Non-TNBC	FALSE	FALSE	ER Positive	LumA	0.0253	non-BRCA1-like	TRUE
MB-0167	+	-	+	76.4	2	Stage0-2	Non-TNBC	FALSE	FALSE	ER Positive	LumB	0.0573207	non-BRCA1-like	TRUE
MB-0168	+	-	-	60.26	1	Stage0-2	Non-TNBC	FALSE	FALSE	ER Positive	claudin-low	0.0973192	non-BRCA1-like	TRUE
MB-0169	+	-	+	79.28	2	Stage0-2	Non-TNBC	FALSE	FALSE	ER Positive	Normal	0.12515	non-BRCA1-like	TRUE
MB-0170	+	-	-	83.35	2	Stage0-2	Non-TNBC	FALSE	FALSE	ER Positive	LumA	0.0908067	non-BRCA1-like	TRUE
MB-0171	+	-	-	64.57	2	Stage0-2	Non-TNBC	FALSE	FALSE	ER Positive	Normal	0.0961706	non-BRCA1-like	TRUE
MB-0172	+	-	+	48.11	2	Stage0-2	Non-TNBC	FALSE	FALSE	ER Positive	LumA	0.310383	non-BRCA1-like	TRUE
MB-0173	+	-	+	83.99	2	Stage0-2	Non-TNBC	FALSE	FALSE	ER Positive	LumB	0.0692363	non-BRCA1-like	TRUE
MB-0174	-	-	-	59.18	2	Stage0-2	TNBC	FALSE	FALSE	TNBC	claudin-low	0.710689	BRCA1-like	TRUE
MB-0175	+	-	-	69.51	1	Stage0-2	Non-TNBC	FALSE	FALSE	ER Positive	LumA	0.0337028	non-BRCA1-like	TRUE
MB-0176	+	-	+	38.78	2	Stage0-2	Non-TNBC	FALSE	FALSE	ER Positive	LumA	0.291123	non-BRCA1-like	TRUE
MB-0177	+	-	+	85.94	2	Stage0-2	Non-TNBC	FALSE	FALSE	ER Positive	LumA	0.0880079	non-BRCA1-like	TRUE
MB-0178	+	-	+	74.63	2	Stage0-2	Non-TNBC	FALSE	FALSE	ER Positive	LumB	0.922603	BRCA1-like	TRUE
MB-0179	-	-	-	56.39	3	Stage3-4	TNBC	FALSE	FALSE	TNBC	claudin-low	0.136107	non-BRCA1-like	TRUE
MB-0180	+	-	+	51.69	1	Stage0-2	Non-TNBC	FALSE	FALSE	ER Positive	LumA	0.261998	non-BRCA1-like	TRUE
MB-0181	+	-	+	68.45	2	Stage0-2	Non-TNBC	FALSE	FALSE	ER Positive	LumA	0.168842	non-BRCA1-like	TRUE
MB-0184	+	-	+	68.41	2	Stage0-2	Non-TNBC	FALSE	FALSE	ER Positive	LumA	0.121988	non-BRCA1-like	TRUE
MB-0185	+	-	+	76.84	2	Stage0-2	Non-TNBC	FALSE	FALSE	ER Positive	LumB	0.555316	BRCA1-like	TRUE
MB-0188	-	-	-	82.65	2	Stage0-2	TNBC	FALSE	FALSE	TNBC	Her2	0.0297041	non-BRCA1-like	TRUE
MB-0189	+	-	-	57.79	4	Stage3-4	Non-TNBC	FALSE	FALSE	ER Positive	Normal	0.16573	non-BRCA1-like	TRUE
MB-0191	-	-	-	81.02	2	Stage0-2	TNBC	FALSE	FALSE	TNBC	Basal	0.999792	BRCA1-like	TRUE
MB-0192	+	-	-	62.55	1	Stage0-2	Non-TNBC	FALSE	FALSE	ER Positive	claudin-low	0.12952	non-BRCA1-like	TRUE
MB-0193	+	-	+	51.54	null		Non-TNBC	FALSE	FALSE	ER Positive	LumB	0.159916	non-BRCA1-like	FALSE
MB-0194	+	-	+	56.45	2	Stage0-2	Non-TNBC	FALSE	FALSE	ER Positive	LumA	0.0975108	non-BRCA1-like	TRUE
MB-0195	+	-	-	75.18	2	Stage0-2	Non-TNBC	FALSE	FALSE	ER Positive	LumB	0.721238	BRCA1-like	TRUE
MB-0197	+	-	+	50.48	2	Stage0-2	Non-TNBC	FALSE	FALSE	ER Positive	LumB	0.614795	BRCA1-like	TRUE
MB-0198	+	-	+	43.37	2	Stage0-2	Non-TNBC	FALSE	FALSE	ER Positive	LumB	0.189723	non-BRCA1-like	TRUE
MB-0199	+	-	+	57.56	2	Stage0-2	Non-TNBC	FALSE	FALSE	ER Positive	LumA	0.0802779	non-BRCA1-like	TRUE
MB-0200	-	-	-	69.86	2	Stage0-2	TNBC	FALSE	FALSE	TNBC	Basal	0.999988	BRCA1-like	TRUE
MB-0201	-	+	-	49.5	1	Stage0-2	Non-TNBC	FALSE	FALSE	HER2 Positive	Basal	0.425937	non-BRCA1-like	TRUE
MB-0202	+	-	+	46	2	Stage0-2	Non-TNBC	FALSE	FALSE	ER Positive	LumA	0.241225	non-BRCA1-like	TRUE
MB-0203	+	-	+	86.24	2	Stage0-2	Non-TNBC	FALSE	FALSE	ER Positive	LumA	0.0187691	non-BRCA1-like	TRUE
MB-0204	+	-	-	79.38	1	Stage0-2	Non-TNBC	FALSE	FALSE	ER Positive	LumA	0.087552	non-BRCA1-like	TRUE
MB-0205	+	-	-	53.56	2	Stage0-2	Non-TNBC	FALSE	FALSE	ER Positive	Normal	0.149995	non-BRCA1-like	TRUE
MB-0206	-	-	-	55.02	2	Stage0-2	TNBC	FALSE	FALSE	TNBC	claudin-low	0.470203	non-BRCA1-like	TRUE
MB-0207	+	-	+	48.13	null		Non-TNBC	FALSE	FALSE	ER Positive	LumA	0.104079	non-BRCA1-like	FALSE
MB-0209	+	-	-	67.17	1	Stage0-2	Non-TNBC	FALSE	FALSE	ER Positive	claudin-low	0.180929	non-BRCA1-like	TRUE
MB-0210	-	-	-	63.14	3	Stage3-4	TNBC	FALSE	FALSE	TNBC	claudin-low	0.124314	non-BRCA1-like	TRUE
MB-0211	-	-	-	42.95	null		TNBC	FALSE	FALSE	TNBC	claudin-low	0.210719	non-BRCA1-like	FALSE
MB-0214	-	-	-	41.41	2	Stage0-2	TNBC	FALSE	FALSE	TNBC	Basal	0.996979	BRCA1-like	TRUE
MB-0215	+	-	+	75.63	2	Stage0-2	Non-TNBC	FALSE	FALSE	ER Positive	LumB	0.0678852	non-BRCA1-like	TRUE
MB-0218	+	-	+	43.39	2	Stage0-2	Non-TNBC	FALSE	FALSE	ER Positive	LumB	0.0203873	non-BRCA1-like	TRUE
MB-0220	-	-	-	37.24	2	Stage0-2	TNBC	FALSE	FALSE	TNBC	claudin-low	0.129719	non-BRCA1-like	TRUE
MB-0221	-	-	-	77.72	2	Stage0-2	TNBC	FALSE	FALSE	TNBC	Her2	0.0146772	non-BRCA1-like	TRUE
MB-0222	+	-	+	50.31	2	Stage0-2	Non-TNBC	FALSE	FALSE	ER Positive	claudin-low	0.0997945	non-BRCA1-like	TRUE
MB-0223	+	-	-	50.45	2	Stage0-2	Non-TNBC	FALSE	FALSE	ER Positive	LumA	0.10418	non-BRCA1-like	TRUE
MB-0224	+	-	+	44.01	null		Non-TNBC	FALSE	FALSE	ER Positive	LumA	0.120793	non-BRCA1-like	FALSE
MB-0225	+	+	-	59.15	1	Stage0-2	Non-TNBC	FALSE	FALSE	HER2 Positive	LumB	0.169608	non-BRCA1-like	TRUE
MB-0226	+	-	+	58.21	2	Stage0-2	Non-TNBC	FALSE	FALSE	ER Positive	LumA	0.0637871	non-BRCA1-like	TRUE
MB-0227	+	-	+	52.95	1	Stage0-2	Non-TNBC	FALSE	FALSE	ER Positive	LumA	0.0151001	non-BRCA1-like	TRUE
MB-0228	+	-	+	63.35	2	Stage0-2	Non-TNBC	FALSE	FALSE	ER Positive	Normal	0.142231	non-BRCA1-like	TRUE
MB-0229	+	-	+	45.5	1	Stage0-2	Non-TNBC	FALSE	FALSE	ER Positive	LumA	0.148282	non-BRCA1-like	TRUE
MB-0230	-	+	-	41.98	0	Stage0-2	Non-TNBC	FALSE	FALSE	HER2 Positive	Her2	0.37902	non-BRCA1-like	TRUE
MB-0231	+	-	-	71.57	null		Non-TNBC	FALSE	FALSE	ER Positive	LumA	0.129367	non-BRCA1-like	FALSE
MB-0232	+	-	+	44.73	1	Stage0-2	Non-TNBC	FALSE	FALSE	ER Positive	LumA	0.321082	non-BRCA1-like	TRUE
MB-0233	+	-	+	77.77	1	Stage0-2	Non-TNBC	FALSE	FALSE	ER Positive	LumA	0.0939847	non-BRCA1-like	TRUE
MB-0234	+	-	+	56.27	2	Stage0-2	Non-TNBC	TRUE	FALSE	ER Positive	LumB	0.180242	non-BRCA1-like	FALSE
MB-0235	+	-	+	52.55	2	Stage0-2	Non-TNBC	FALSE	FALSE	ER Positive	LumA	0.0210623	non-BRCA1-like	TRUE
MB-0236	+	+	+	43.63	2	Stage0-2	Non-TNBC	FALSE	FALSE	HER2 Positive	LumA	0.142179	non-BRCA1-like	TRUE
MB-0238	-	-	-	52.19	2	Stage0-2	TNBC	FALSE	FALSE	TNBC	claudin-low	0.62346	BRCA1-like	TRUE
MB-0239	+	-	+	77.85	3	Stage3-4	Non-TNBC	FALSE	FALSE	ER Positive	LumA	0.140318	non-BRCA1-like	TRUE
MB-0241	+	-	-	55.09	2	Stage0-2	Non-TNBC	FALSE	FALSE	ER Positive	claudin-low	0.286075	non-BRCA1-like	TRUE
MB-0242	+	-	+	51.25	1	Stage0-2	Non-TNBC	FALSE	FALSE	ER Positive	LumB	0.136545	non-BRCA1-like	TRUE
MB-0243	+	-	+	53.72	2	Stage0-2	Non-TNBC	FALSE	FALSE	ER Positive	LumB	0.103399	non-BRCA1-like	TRUE
MB-0244	+	-	+	67.83	1	Stage0-2	Non-TNBC	FALSE	FALSE	ER Positive	Normal	0.112458	non-BRCA1-like	TRUE
MB-0245	+	-	-	54.76	1	Stage0-2	Non-TNBC	FALSE	FALSE	ER Positive	LumA	0.118871	non-BRCA1-like	TRUE
MB-0247	+	-	+	66.75	2	Stage0-2	Non-TNBC	FALSE	FALSE	ER Positive	LumA	0.0452846	non-BRCA1-like	TRUE
MB-0248	+	-	+	45.76	2	Stage0-2	Non-TNBC	FALSE	FALSE	ER Positive	LumA	0.199438	non-BRCA1-like	TRUE
MB-0249	-	-	-	53.45	1	Stage0-2	TNBC	FALSE	FALSE	TNBC	Her2	0.547027	BRCA1-like	TRUE
MB-0253	+	-	+	69.19	1	Stage0-2	Non-TNBC	FALSE	FALSE	ER Positive	Normal	0.332374	non-BRCA1-like	TRUE
MB-0256	+	-	+	53.1	1	Stage0-2	Non-TNBC	FALSE	FALSE	ER Positive	LumA	0.155866	non-BRCA1-like	TRUE
MB-0257	+	-	-	57.61	2	Stage0-2	Non-TNBC	FALSE	FALSE	ER Positive	LumA	0.0142167	non-BRCA1-like	TRUE
MB-0258	+	-	+	62.7	1	Stage0-2	Non-TNBC	FALSE	FALSE	ER Positive	LumA	0.183098	non-BRCA1-like	TRUE
MB-0259	-	-	-	38.99	3	Stage3-4	TNBC	FALSE	FALSE	TNBC	Basal	0.999335	BRCA1-like	TRUE
MB-0260	+	-	+	78.26	1	Stage0-2	Non-TNBC	FALSE	FALSE	ER Positive	LumA	0.0455842	non-BRCA1-like	TRUE
MB-0261	+	-	+	63.93	2	Stage0-2	Non-TNBC	FALSE	FALSE	ER Positive	LumB	0.0930022	non-BRCA1-like	TRUE
MB-0262	+	-	-	55.44	2	Stage0-2	Non-TNBC	FALSE	FALSE	ER Positive	Her2	0.025588	non-BRCA1-like	TRUE
MB-0263	+	-	+	76.49	1	Stage0-2	Non-TNBC	FALSE	FALSE	ER Positive	LumA	0.133128	non-BRCA1-like	TRUE
MB-0264	+	-	-	83.93	null		Non-TNBC	FALSE	FALSE	ER Positive	Her2	0.471738	non-BRCA1-like	FALSE
MB-0265	-	-	-	46.44	2	Stage0-2	TNBC	FALSE	FALSE	TNBC	claudin-low	0.378148	non-BRCA1-like	TRUE
MB-0266	+	-	+	84.88	2	Stage0-2	Non-TNBC	FALSE	FALSE	ER Positive	LumA	0.140469	non-BRCA1-like	TRUE
MB-0268	+	-	+	66.54	4	Stage3-4	Non-TNBC	FALSE	FALSE	ER Positive	LumB	0.111108	non-BRCA1-like	TRUE
MB-0269	-	-	-	45.39	2	Stage0-2	TNBC	FALSE	FALSE	TNBC	claudin-low	0.125794	non-BRCA1-like	TRUE
MB-0270	+	-	+	29.98	2	Stage0-2	Non-TNBC	FALSE	FALSE	ER Positive	LumB	0.153863	non-BRCA1-like	TRUE
MB-0272	+	-	-	55.36	1	Stage0-2	Non-TNBC	FALSE	FALSE	ER Positive	LumB	0.0627794	non-BRCA1-like	TRUE
MB-0273	+	-	-	68.66	2	Stage0-2	Non-TNBC	FALSE	FALSE	ER Positive	LumA	0.16372	non-BRCA1-like	TRUE
MB-0275	+	-	-	61.94	1	Stage0-2	Non-TNBC	FALSE	FALSE	ER Positive	claudin-low	0.0698707	non-BRCA1-like	TRUE
MB-0278	-	-	-	34.3	3	Stage3-4	TNBC	FALSE	FALSE	TNBC	Basal	0.895713	BRCA1-like	TRUE
MB-0279	+	-	+	69.52	2	Stage0-2	Non-TNBC	FALSE	FALSE	ER Positive	claudin-low	0.132156	non-BRCA1-like	TRUE
MB-0280	+	-	+	47.64	2	Stage0-2	Non-TNBC	FALSE	FALSE	ER Positive	Normal	0.148048	non-BRCA1-like	TRUE
MB-0281	+	-	-	52.79	0	Stage0-2	Non-TNBC	FALSE	FALSE	ER Positive	claudin-low	0.121119	non-BRCA1-like	TRUE
MB-0282	+	-	+	51.81	2	Stage0-2	Non-TNBC	FALSE	FALSE	ER Positive	claudin-low	0.0911602	non-BRCA1-like	TRUE
MB-0283	+	-	-	60.3	4	Stage3-4	Non-TNBC	FALSE	FALSE	ER Positive	LumB	0.197225	non-BRCA1-like	TRUE
MB-0284	-	-	-	51.42	null		TNBC	FALSE	FALSE	TNBC	claudin-low	0.809539	BRCA1-like	FALSE
MB-0285	+	-	+	48.07	2	Stage0-2	Non-TNBC	FALSE	FALSE	ER Positive	claudin-low	0.176912	non-BRCA1-like	TRUE
MB-0286	+	-	-	62.92	2	Stage0-2	Non-TNBC	FALSE	FALSE	ER Positive	claudin-low	0.0937783	non-BRCA1-like	TRUE
MB-0287	+	-	-	77.54	2	Stage0-2	Non-TNBC	FALSE	FALSE	ER Positive	LumB	0.173278	non-BRCA1-like	TRUE
MB-0288	+	+	-	55.22	2	Stage0-2	Non-TNBC	FALSE	FALSE	HER2 Positive	Normal	0.216893	non-BRCA1-like	TRUE
MB-0289	-	-	-	75.91	2	Stage0-2	TNBC	FALSE	FALSE	TNBC	claudin-low	0.155394	non-BRCA1-like	TRUE
MB-0290	+	-	+	49.92	null		Non-TNBC	FALSE	FALSE	ER Positive	LumA	0.234172	non-BRCA1-like	FALSE
MB-0291	+	+	+	51.19	2	Stage0-2	Non-TNBC	FALSE	FALSE	HER2 Positive	LumB	0.0165504	non-BRCA1-like	TRUE
MB-0292	-	-	-	80.34	2	Stage0-2	TNBC	FALSE	FALSE	TNBC	Her2	0.98185	BRCA1-like	TRUE
MB-0293	+	-	-	51.62	1	Stage0-2	Non-TNBC	FALSE	FALSE	ER Positive	claudin-low	0.145852	non-BRCA1-like	TRUE
MB-0294	-	-	-	46.17	2	Stage0-2	TNBC	FALSE	FALSE	TNBC	Normal	0.0996383	non-BRCA1-like	TRUE
MB-0295	+	-	+	47.13	2	Stage0-2	Non-TNBC	FALSE	FALSE	ER Positive	LumA	0.13748	non-BRCA1-like	TRUE
MB-0299	-	-	-	68.83	0	Stage0-2	TNBC	FALSE	FALSE	TNBC	Basal	0.938356	BRCA1-like	TRUE
MB-0301	+	-	+	82.46	2	Stage0-2	Non-TNBC	FALSE	FALSE	ER Positive	LumA	0.0507148	non-BRCA1-like	TRUE
MB-0302	+	-	-	81.53	2	Stage0-2	Non-TNBC	FALSE	FALSE	ER Positive	LumA	0.123504	non-BRCA1-like	TRUE
MB-0303	-	-	-	47.71	1	Stage0-2	TNBC	FALSE	FALSE	TNBC	claudin-low	0.277712	non-BRCA1-like	TRUE
MB-0304	+	-	+	84.85	null		Non-TNBC	FALSE	FALSE	ER Positive	LumB	0.484295	non-BRCA1-like	FALSE
MB-0305	+	-	+	60.62	2	Stage0-2	Non-TNBC	FALSE	FALSE	ER Positive	Normal	0.0486779	non-BRCA1-like	TRUE
MB-0306	+	-	+	82.53	2	Stage0-2	Non-TNBC	FALSE	FALSE	ER Positive	LumA	0.056829	non-BRCA1-like	TRUE
MB-0307	+	+	-	41.63	2	Stage0-2	Non-TNBC	FALSE	FALSE	HER2 Positive	claudin-low	0.109115	non-BRCA1-like	TRUE
MB-0308	+	-	-	51.21	1	Stage0-2	Non-TNBC	FALSE	FALSE	ER Positive	LumA	0.144262	non-BRCA1-like	TRUE
MB-0309	+	-	+	89.43	2	Stage0-2	Non-TNBC	FALSE	FALSE	ER Positive	LumA	0.14684	non-BRCA1-like	TRUE
MB-0310	+	-	+	67.38	2	Stage0-2	Non-TNBC	FALSE	FALSE	ER Positive	LumA	0.120214	non-BRCA1-like	TRUE
MB-0311	+	-	-	77.94	2	Stage0-2	Non-TNBC	FALSE	FALSE	ER Positive	LumB	0.590711	BRCA1-like	TRUE
MB-0312	+	-	+	70.49	2	Stage0-2	Non-TNBC	FALSE	FALSE	ER Positive	LumB	1.39246e-05	non-BRCA1-like	TRUE
MB-0313	+	-	+	55.52	2	Stage0-2	Non-TNBC	FALSE	FALSE	ER Positive	LumB	0.257205	non-BRCA1-like	TRUE
MB-0314	-	+	-	73.48	2	Stage0-2	Non-TNBC	FALSE	FALSE	HER2 Positive	Her2	0.473716	non-BRCA1-like	TRUE
MB-0315	+	-	-	56.32	2	Stage0-2	Non-TNBC	FALSE	FALSE	ER Positive	LumA	0.149753	non-BRCA1-like	TRUE
MB-0316	-	-	-	50.82	2	Stage0-2	TNBC	FALSE	FALSE	TNBC	Basal	0.945574	BRCA1-like	TRUE
MB-0317	+	-	+	76.68	null		Non-TNBC	FALSE	FALSE	ER Positive	LumA	0.0145013	non-BRCA1-like	FALSE
MB-0318	-	-	-	58.01	1	Stage0-2	TNBC	FALSE	FALSE	TNBC	Normal	0.144015	non-BRCA1-like	TRUE
MB-0319	+	-	-	92.14	2	Stage0-2	Non-TNBC	FALSE	FALSE	ER Positive	LumB	0.00932764	non-BRCA1-like	TRUE
MB-0320	+	-	+	50.98	1	Stage0-2	Non-TNBC	TRUE	FALSE	ER Positive	LumA	0.127358	non-BRCA1-like	FALSE
MB-0321	+	-	+	46.86	2	Stage0-2	Non-TNBC	FALSE	FALSE	ER Positive	LumA	0.0266223	non-BRCA1-like	TRUE
MB-0322	+	-	-	86.28	2	Stage0-2	Non-TNBC	FALSE	FALSE	ER Positive	LumA	0.131211	non-BRCA1-like	TRUE
MB-0324	+	-	+	47.64	2	Stage0-2	Non-TNBC	FALSE	FALSE	ER Positive	LumA	0.146991	non-BRCA1-like	TRUE
MB-0325	+	-	+	79.34	2	Stage0-2	Non-TNBC	FALSE	FALSE	ER Positive	LumB	0.989194	BRCA1-like	TRUE
MB-0326								FALSE	FALSE			0.0842784	non-BRCA1-like	FALSE
MB-0327	+	-	+	66.73	2	Stage0-2	Non-TNBC	FALSE	FALSE	ER Positive	LumA	0.00266727	non-BRCA1-like	TRUE
MB-0328	+	-	+	69.62	2	Stage0-2	Non-TNBC	FALSE	FALSE	ER Positive	LumB	0.375776	non-BRCA1-like	TRUE
MB-0329								FALSE	FALSE			0.506282	BRCA1-like	FALSE
MB-0333	-	-	-	62.81	null		TNBC	FALSE	FALSE	TNBC	claudin-low	0.177129	non-BRCA1-like	FALSE
MB-0336	+	-	+	74.76	2	Stage0-2	Non-TNBC	FALSE	FALSE	ER Positive	LumB	0.123497	non-BRCA1-like	TRUE
MB-0339	+	-	+	90.43	2	Stage0-2	Non-TNBC	FALSE	FALSE	ER Positive	LumB	0.121076	non-BRCA1-like	TRUE
MB-0340	-	-	-	79.97	2	Stage0-2	TNBC	FALSE	FALSE	TNBC	Basal	0.836409	BRCA1-like	TRUE
MB-0341	+	-	+	67.01	2	Stage0-2	Non-TNBC	FALSE	FALSE	ER Positive	LumA	0.0810972	non-BRCA1-like	TRUE
MB-0342	+	-	+	54.96	null		Non-TNBC	FALSE	FALSE	ER Positive	Normal	0.152424	non-BRCA1-like	FALSE
MB-0343	+	-	+	70.51	2	Stage0-2	Non-TNBC	FALSE	FALSE	ER Positive	Normal	0.00602922	non-BRCA1-like	TRUE
MB-0344	+	-	+	59.75	2	Stage0-2	Non-TNBC	FALSE	FALSE	ER Positive	Normal	0.0935414	non-BRCA1-like	TRUE
MB-0345	+	-	+	37.3	2	Stage0-2	Non-TNBC	FALSE	FALSE	ER Positive	LumA	0.240431	non-BRCA1-like	TRUE
MB-0346	-	+	-	32.61	2	Stage0-2	Non-TNBC	TRUE	FALSE	HER2 Positive	Her2	0.00340097	non-BRCA1-like	FALSE
MB-0347	+	-	-	52.24	1	Stage0-2	Non-TNBC	FALSE	FALSE	ER Positive	claudin-low	0.493756	non-BRCA1-like	TRUE
MB-0348	+	-	+	81.88	2	Stage0-2	Non-TNBC	FALSE	FALSE	ER Positive	LumA	0.149791	non-BRCA1-like	TRUE
MB-0349	+	-	-	72.26	2	Stage0-2	Non-TNBC	FALSE	FALSE	ER Positive	LumB	0.264074	non-BRCA1-like	TRUE
MB-0350	-	-	-	49.05	2	Stage0-2	TNBC	FALSE	FALSE	TNBC	Basal	0.998019	BRCA1-like	TRUE
MB-0351	+	-	-	69.53	1	Stage0-2	Non-TNBC	FALSE	FALSE	ER Positive	LumB	0.0313093	non-BRCA1-like	TRUE
MB-0352	-	-	-	61.32	1	Stage0-2	TNBC	FALSE	FALSE	TNBC	claudin-low	0.354166	non-BRCA1-like	TRUE
MB-0353	+	-	-	86.26	2	Stage0-2	Non-TNBC	FALSE	FALSE	ER Positive	LumA	0.0348576	non-BRCA1-like	TRUE
MB-0354	-	-	-	73.01	2	Stage0-2	TNBC	FALSE	FALSE	TNBC	claudin-low	0.437323	non-BRCA1-like	TRUE
MB-0356	+	-	+	58.16	2	Stage0-2	Non-TNBC	FALSE	FALSE	ER Positive	LumA	0.113516	non-BRCA1-like	TRUE
MB-0358	+	-	+	57.87	2	Stage0-2	Non-TNBC	FALSE	FALSE	ER Positive	LumA	0.683305	BRCA1-like	TRUE
MB-0359	+	-	+	44.21	2	Stage0-2	Non-TNBC	FALSE	FALSE	ER Positive	LumA	0.140848	non-BRCA1-like	TRUE
MB-0360	+	-	+	83.58	2	Stage0-2	Non-TNBC	FALSE	TRUE	ER Positive	LumB	0.0384276	non-BRCA1-like	FALSE
MB-0361	-	+	-	40.5	2	Stage0-2	Non-TNBC	FALSE	FALSE	HER2 Positive	Her2	0.242213	non-BRCA1-like	TRUE
MB-0362	+	-	+	52.79	2	Stage0-2	Non-TNBC	FALSE	FALSE	ER Positive	LumA	0.0242474	non-BRCA1-like	TRUE
MB-0363	+	-	-	73.24	4	Stage3-4	Non-TNBC	FALSE	FALSE	ER Positive	LumB	0.0812798	non-BRCA1-like	TRUE
MB-0364	+	-	-	48.67	3	Stage3-4	Non-TNBC	FALSE	FALSE	ER Positive	LumA	0.027675	non-BRCA1-like	TRUE
MB-0365	+	+	-	76.84	1	Stage0-2	Non-TNBC	FALSE	FALSE	HER2 Positive	claudin-low	0.435738	non-BRCA1-like	TRUE
MB-0366	+	-	+	51.74	2	Stage0-2	Non-TNBC	FALSE	FALSE	ER Positive	LumA	0.0256966	non-BRCA1-like	TRUE
MB-0367	+	-	-	70.98	1	Stage0-2	Non-TNBC	FALSE	FALSE	ER Positive	claudin-low	0.10684	non-BRCA1-like	TRUE
MB-0368	+	-	+	74.79	2	Stage0-2	Non-TNBC	FALSE	FALSE	ER Positive	LumB	0.0681344	non-BRCA1-like	TRUE
MB-0369	+	-	-	65.47	2	Stage0-2	Non-TNBC	FALSE	FALSE	ER Positive	LumB	0.0565179	non-BRCA1-like	TRUE
MB-0370	+	-	-	64.01	2	Stage0-2	Non-TNBC	FALSE	FALSE	ER Positive	LumB	0.168417	non-BRCA1-like	TRUE
MB-0371	+	+	-	78.41	2	Stage0-2	Non-TNBC	FALSE	FALSE	HER2 Positive	LumB	0.0190225	non-BRCA1-like	TRUE
MB-0372	-	-	-	39.86	1	Stage0-2	TNBC	FALSE	FALSE	TNBC	Basal	0.987848	BRCA1-like	TRUE
MB-0373	+	+	+	63.31	2	Stage0-2	Non-TNBC	FALSE	FALSE	HER2 Positive	LumB	0.681787	BRCA1-like	TRUE
MB-0374	+	-	-	34.68	2	Stage0-2	Non-TNBC	FALSE	FALSE	ER Positive	LumB	0.134729	non-BRCA1-like	TRUE
MB-0375	+	-	+	72.69	2	Stage0-2	Non-TNBC	FALSE	FALSE	ER Positive	Normal	0.310227	non-BRCA1-like	TRUE
MB-0377	+	-	+	63.25	1	Stage0-2	Non-TNBC	FALSE	FALSE	ER Positive	LumA	0.120276	non-BRCA1-like	TRUE
MB-0378	-	+	-	57.15	2	Stage0-2	Non-TNBC	FALSE	FALSE	HER2 Positive	Her2	0.627607	BRCA1-like	TRUE
MB-0379	+	-	-	48.22	2	Stage0-2	Non-TNBC	FALSE	FALSE	ER Positive	LumA	0.0990559	non-BRCA1-like	TRUE
MB-0380	+	-	+	83.9	2	Stage0-2	Non-TNBC	FALSE	FALSE	ER Positive	LumB	0.5	non-BRCA1-like	TRUE
MB-0381	+	+	-	33.65	2	Stage0-2	Non-TNBC	FALSE	FALSE	HER2 Positive	Her2	0.28282	non-BRCA1-like	TRUE
MB-0382	+	-	-	59.05	2	Stage0-2	Non-TNBC	FALSE	FALSE	ER Positive	LumA	0.0993832	non-BRCA1-like	TRUE
MB-0383	+	-	-	65.02	1	Stage0-2	Non-TNBC	FALSE	FALSE	ER Positive	LumB	0.584168	BRCA1-like	TRUE
MB-0384	+	-	+	74.58	2	Stage0-2	Non-TNBC	FALSE	FALSE	ER Positive	LumB	0.0757558	non-BRCA1-like	TRUE
MB-0385	+	-	-	66.58	2	Stage0-2	Non-TNBC	FALSE	FALSE	ER Positive	LumB	0.0822013	non-BRCA1-like	TRUE
MB-0386	+	-	+	66.83	3	Stage3-4	Non-TNBC	FALSE	FALSE	ER Positive	LumA	0.302031	non-BRCA1-like	TRUE
MB-0388	+	+	-	46.63	2	Stage0-2	Non-TNBC	FALSE	FALSE	HER2 Positive	Normal	0.209456	non-BRCA1-like	TRUE
MB-0389	+	+	+	46.87	3	Stage3-4	Non-TNBC	FALSE	FALSE	HER2 Positive	LumB	0.185403	non-BRCA1-like	TRUE
MB-0390	-	+	-	40.68	2	Stage0-2	Non-TNBC	FALSE	FALSE	HER2 Positive	claudin-low	0.5	non-BRCA1-like	TRUE
MB-0391	-	+	-	61.23	3	Stage3-4	Non-TNBC	FALSE	FALSE	HER2 Positive	claudin-low	0.10269	non-BRCA1-like	TRUE
MB-0392	+	-	+	56.28	4	Stage3-4	Non-TNBC	FALSE	FALSE	ER Positive	Normal	0.188893	non-BRCA1-like	TRUE
MB-0393	+	-	+	68.74	3	Stage3-4	Non-TNBC	FALSE	FALSE	ER Positive	claudin-low	0.333903	non-BRCA1-like	TRUE
MB-0394	+	-	+	56.48	1	Stage0-2	Non-TNBC	FALSE	FALSE	ER Positive	LumA	0.0853755	non-BRCA1-like	TRUE
MB-0395	-	+	-	80.38	2	Stage0-2	Non-TNBC	FALSE	FALSE	HER2 Positive	Her2	0.0159152	non-BRCA1-like	TRUE
MB-0396	-	-	-	56.45	2	Stage0-2	TNBC	FALSE	FALSE	TNBC	Basal	0.953447	BRCA1-like	TRUE
MB-0397	+	-	+	58.56	1	Stage0-2	Non-TNBC	FALSE	FALSE	ER Positive	LumA	0.127005	non-BRCA1-like	TRUE
MB-0398	+	-	-	56.41	3	Stage3-4	Non-TNBC	FALSE	FALSE	ER Positive	LumB	0.291031	non-BRCA1-like	TRUE
MB-0399	-	-	-	68.47	3	Stage3-4	TNBC	FALSE	FALSE	TNBC	Her2	0.152975	non-BRCA1-like	TRUE
MB-0400	-	-	-	55.28	1	Stage0-2	TNBC	FALSE	FALSE	TNBC	claudin-low	0.990132	BRCA1-like	TRUE
MB-0401	-	-	-	48.58	1	Stage0-2	TNBC	FALSE	FALSE	TNBC	claudin-low	0.986465	BRCA1-like	TRUE
MB-0402	+	-	+	73.06	1	Stage0-2	Non-TNBC	FALSE	FALSE	ER Positive	claudin-low	0.0919067	non-BRCA1-like	TRUE
MB-0403	-	-	-	58.96	1	Stage0-2	TNBC	FALSE	FALSE	TNBC	claudin-low	0.120737	non-BRCA1-like	TRUE
MB-0404	+	-	+	60.71	2	Stage0-2	Non-TNBC	FALSE	FALSE	ER Positive	LumA	0.0228638	non-BRCA1-like	TRUE
MB-0405	+	-	+	72.85	1	Stage0-2	Non-TNBC	FALSE	FALSE	ER Positive	LumB	0.00598701	non-BRCA1-like	TRUE
MB-0406	+	-	-	69.32	3	Stage3-4	Non-TNBC	FALSE	FALSE	ER Positive	LumB	0.0796035	non-BRCA1-like	TRUE
MB-0408	+	-	+	51.01	2	Stage0-2	Non-TNBC	FALSE	FALSE	ER Positive	LumA	0.115694	non-BRCA1-like	TRUE
MB-0410	+	-	+	57.41	1	Stage0-2	Non-TNBC	FALSE	FALSE	ER Positive	LumA	0.14419	non-BRCA1-like	TRUE
MB-0411	+	-	-	54.6	2	Stage0-2	Non-TNBC	FALSE	FALSE	ER Positive	LumA	0.369602	non-BRCA1-like	TRUE
MB-0412	+	-	-	54.06	2	Stage0-2	Non-TNBC	FALSE	FALSE	ER Positive	LumB	0.0683776	non-BRCA1-like	TRUE
MB-0413	+	-	+	56.58	2	Stage0-2	Non-TNBC	FALSE	FALSE	ER Positive	LumA	0.0795757	non-BRCA1-like	TRUE
MB-0414	-	-	-	72.16	2	Stage0-2	TNBC	FALSE	FALSE	TNBC	claudin-low	0.882605	BRCA1-like	TRUE
MB-0417	+	-	+	54.22	2	Stage0-2	Non-TNBC	FALSE	FALSE	ER Positive	Her2	0.0637406	non-BRCA1-like	TRUE
MB-0418	+	-	-	58.72	2	Stage0-2	Non-TNBC	FALSE	FALSE	ER Positive	Her2	0.0603819	non-BRCA1-like	TRUE
MB-0419	+	-	+	77.92	2	Stage0-2	Non-TNBC	FALSE	FALSE	ER Positive	LumA	0.199398	non-BRCA1-like	TRUE
MB-0420	-	-	-	34.92	1	Stage0-2	TNBC	TRUE	FALSE	TNBC	claudin-low	0.994329	BRCA1-like	TRUE
MB-0421	+	+	+	73.53	2	Stage0-2	Non-TNBC	FALSE	FALSE	HER2 Positive	Her2	0.23055	non-BRCA1-like	TRUE
MB-0422	+	-	+	66.72	2	Stage0-2	Non-TNBC	FALSE	FALSE	ER Positive	LumA	2.52111e-06	non-BRCA1-like	TRUE
MB-0423	+	-	+	71.1	2	Stage0-2	Non-TNBC	FALSE	FALSE	ER Positive	claudin-low	0.167735	non-BRCA1-like	TRUE
MB-0424	-	-	-	44.02	3	Stage3-4	TNBC	FALSE	FALSE	TNBC	claudin-low	0.0998404	non-BRCA1-like	TRUE
MB-0425	+	-	+	83.17	2	Stage0-2	Non-TNBC	FALSE	FALSE	ER Positive	LumA	0.0295583	non-BRCA1-like	TRUE
MB-0426	+	-	+	50.48	2	Stage0-2	Non-TNBC	FALSE	FALSE	ER Positive	Normal	0.144457	non-BRCA1-like	TRUE
MB-0427	+	-	-	81.89	2	Stage0-2	Non-TNBC	FALSE	FALSE	ER Positive	LumA	0.0638327	non-BRCA1-like	TRUE
MB-0428	+	-	-	85.21	2	Stage0-2	Non-TNBC	FALSE	FALSE	ER Positive	LumA	0.299465	non-BRCA1-like	TRUE
MB-0429	+	-	+	78.86	2	Stage0-2	Non-TNBC	FALSE	FALSE	ER Positive	LumB	7.05555e-07	non-BRCA1-like	TRUE
MB-0431	+	-	-	63.61	2	Stage0-2	Non-TNBC	FALSE	FALSE	ER Positive	LumA	0.0314305	non-BRCA1-like	TRUE
MB-0432	-	-	-	60.07	2	Stage0-2	TNBC	FALSE	FALSE	TNBC	claudin-low	0.128372	non-BRCA1-like	TRUE
MB-0434	+	+	-	69.79	2	Stage0-2	Non-TNBC	FALSE	FALSE	HER2 Positive	LumB	0.00441545	non-BRCA1-like	TRUE
MB-0435	-	-	-	68.29	1	Stage0-2	TNBC	FALSE	FALSE	TNBC	claudin-low	0.123329	non-BRCA1-like	TRUE
MB-0436	-	-	-	88.29	1	Stage0-2	TNBC	FALSE	FALSE	TNBC	Her2	0.14968	non-BRCA1-like	TRUE
MB-0437	+	-	+	82.17	2	Stage0-2	Non-TNBC	FALSE	FALSE	ER Positive	LumB	0.126887	non-BRCA1-like	TRUE
MB-0438	-	+	-	57.41	2	Stage0-2	Non-TNBC	FALSE	FALSE	HER2 Positive	Her2	0.105637	non-BRCA1-like	TRUE
MB-0439	+	-	+	50.32	1	Stage0-2	Non-TNBC	FALSE	FALSE	ER Positive	LumB	0.118033	non-BRCA1-like	TRUE
MB-0440	+	-	-	56.73	2	Stage0-2	Non-TNBC	FALSE	FALSE	ER Positive	LumB	0.524956	BRCA1-like	TRUE
MB-0442	+	-	-	71.58	2	Stage0-2	Non-TNBC	FALSE	FALSE	ER Positive	claudin-low	0.131371	non-BRCA1-like	TRUE
MB-0443	+	-	+	61.67	2	Stage0-2	Non-TNBC	FALSE	FALSE	ER Positive	claudin-low	0.112031	non-BRCA1-like	TRUE
MB-0444	+	-	+	49.87	4	Stage3-4	Non-TNBC	FALSE	FALSE	ER Positive	LumB	0.0267004	non-BRCA1-like	TRUE
MB-0445	+	-	+	40.07	2	Stage0-2	Non-TNBC	FALSE	FALSE	ER Positive	LumA	0.0489824	non-BRCA1-like	TRUE
MB-0446	-	-	-	56.96	2	Stage0-2	TNBC	FALSE	FALSE	TNBC	claudin-low	0.798799	BRCA1-like	TRUE
MB-0448	+	-	+	59.45	2	Stage0-2	Non-TNBC	FALSE	FALSE	ER Positive	LumB	1.89182e-06	non-BRCA1-like	TRUE
MB-0449	+	-	+	54.38	2	Stage0-2	Non-TNBC	FALSE	FALSE	ER Positive	LumA	0.100692	non-BRCA1-like	TRUE
MB-0451	+	-	-	63.2	1	Stage0-2	Non-TNBC	FALSE	FALSE	ER Positive	LumA	0.526536	BRCA1-like	TRUE
MB-0452	+	-	-	54.43	2	Stage0-2	Non-TNBC	FALSE	FALSE	ER Positive	LumB	0.909337	BRCA1-like	TRUE
MB-0453	-	-	-	61.11	3	Stage3-4	TNBC	FALSE	FALSE	TNBC	Her2	0.162302	non-BRCA1-like	TRUE
MB-0454	+	-	+	90.02	1	Stage0-2	Non-TNBC	FALSE	FALSE	ER Positive	LumA	0.181085	non-BRCA1-like	TRUE
MB-0455	+	-	+	56.84	1	Stage0-2	Non-TNBC	FALSE	FALSE	ER Positive	LumB	0.737884	BRCA1-like	TRUE
MB-0458	+	-	+	49.28	2	Stage0-2	Non-TNBC	FALSE	FALSE	ER Positive	Normal	0.153968	non-BRCA1-like	TRUE
MB-0459	+	-	-	85.09	3	Stage3-4	Non-TNBC	FALSE	FALSE	ER Positive	LumB	0.548716	BRCA1-like	TRUE
MB-0460	+	-	+	81.44	2	Stage0-2	Non-TNBC	FALSE	FALSE	ER Positive	claudin-low	0.0974369	non-BRCA1-like	TRUE
MB-0462	-	+	-	60.5	1	Stage0-2	Non-TNBC	FALSE	FALSE	HER2 Positive	claudin-low	0.291255	non-BRCA1-like	TRUE
MB-0463	+	-	+	60.48	1	Stage0-2	Non-TNBC	FALSE	FALSE	ER Positive	LumA	0.11557	non-BRCA1-like	TRUE
MB-0464	-	-	-	58.98	3	Stage3-4	TNBC	FALSE	FALSE	TNBC	Basal	0.729391	BRCA1-like	TRUE
MB-0465	+	+	-	87.18	2	Stage0-2	Non-TNBC	FALSE	FALSE	HER2 Positive	LumB	0.0990154	non-BRCA1-like	TRUE
MB-0466	+	-	-	33.97	2	Stage0-2	Non-TNBC	FALSE	FALSE	ER Positive	LumA	0.477817	non-BRCA1-like	TRUE
MB-0467	-	+	-	58.35	1	Stage0-2	Non-TNBC	FALSE	FALSE	HER2 Positive	Her2	0.86414	BRCA1-like	TRUE
MB-0468	+	-	-	60.95	2	Stage0-2	Non-TNBC	FALSE	FALSE	ER Positive	LumA	0.125106	non-BRCA1-like	TRUE
MB-0469	+	-	+	67.94	2	Stage0-2	Non-TNBC	FALSE	FALSE	ER Positive	LumB	0.985664	BRCA1-like	TRUE
MB-0470	-	-	-	61.78	1	Stage0-2	TNBC	FALSE	FALSE	TNBC	claudin-low	0.139798	non-BRCA1-like	TRUE
MB-0471	+	-	+	76.49	1	Stage0-2	Non-TNBC	FALSE	FALSE	ER Positive	LumA	0.00624006	non-BRCA1-like	TRUE
MB-0472	+	-	+	59.34	0	Stage0-2	Non-TNBC	FALSE	FALSE	ER Positive	LumB	0.124111	non-BRCA1-like	TRUE
MB-0474	+	-	+	54.29	3	Stage3-4	Non-TNBC	FALSE	FALSE	ER Positive	LumB	0.586804	BRCA1-like	TRUE
MB-0475	+	-	+	54.15	1	Stage0-2	Non-TNBC	FALSE	FALSE	ER Positive	LumA	0.0684459	non-BRCA1-like	TRUE
MB-0476	+	-	-	54.62	2	Stage0-2	Non-TNBC	FALSE	FALSE	ER Positive	claudin-low	0.106012	non-BRCA1-like	TRUE
MB-0478	+	-	+	74.02	2	Stage0-2	Non-TNBC	FALSE	FALSE	ER Positive	claudin-low	0.125091	non-BRCA1-like	TRUE
MB-0479	-	+	-	33.83	2	Stage0-2	Non-TNBC	FALSE	FALSE	HER2 Positive	Her2	0.248375	non-BRCA1-like	TRUE
MB-0480	+	-	-	51.86	1	Stage0-2	Non-TNBC	FALSE	FALSE	ER Positive	LumA	0.315476	non-BRCA1-like	TRUE
MB-0481	-	-	-	54.22	1	Stage0-2	TNBC	FALSE	FALSE	TNBC	Basal	0.999036	BRCA1-like	TRUE
MB-0482	-	+	-	39.53	2	Stage0-2	Non-TNBC	FALSE	FALSE	HER2 Positive	Normal	0.241187	non-BRCA1-like	TRUE
MB-0483	+	-	+	49.61	2	Stage0-2	Non-TNBC	FALSE	FALSE	ER Positive	LumB	0.246091	non-BRCA1-like	TRUE
MB-0484	+	+	+	38.72	2	Stage0-2	Non-TNBC	FALSE	FALSE	HER2 Positive	Her2	0.728353	BRCA1-like	TRUE
MB-0485	+	-	-	60.78	3	Stage3-4	Non-TNBC	FALSE	FALSE	ER Positive	LumA	0.0393944	non-BRCA1-like	TRUE
MB-0486	+	-	+	57.57	2	Stage0-2	Non-TNBC	FALSE	FALSE	ER Positive	LumA	0.13164	non-BRCA1-like	TRUE
MB-0487	+	-	+	57.36	1	Stage0-2	Non-TNBC	FALSE	FALSE	ER Positive	Normal	0.147334	non-BRCA1-like	TRUE
MB-0488	+	-	+	50.64	2	Stage0-2	Non-TNBC	FALSE	FALSE	ER Positive	Basal	0.141936	non-BRCA1-like	TRUE
MB-0489	-	-	-	41.46	1	Stage0-2	TNBC	FALSE	FALSE	TNBC	claudin-low	0.124252	non-BRCA1-like	TRUE
MB-0490	+	-	+	81.9	3	Stage3-4	Non-TNBC	FALSE	FALSE	ER Positive	LumA	0.11139	non-BRCA1-like	TRUE
MB-0491	+	-	+	43.4	3	Stage3-4	Non-TNBC	FALSE	FALSE	ER Positive	LumA	0.272315	non-BRCA1-like	TRUE
MB-0492	+	-	+	85.21	2	Stage0-2	Non-TNBC	FALSE	FALSE	ER Positive	LumB	0.165917	non-BRCA1-like	TRUE
MB-0494	-	-	-	77.22	3	Stage3-4	TNBC	FALSE	FALSE	TNBC	claudin-low	0.896071	BRCA1-like	TRUE
MB-0495	-	-	-	63.19	2	Stage0-2	TNBC	FALSE	FALSE	TNBC	claudin-low	0.195004	non-BRCA1-like	TRUE
MB-0496	+	-	+	60	2	Stage0-2	Non-TNBC	FALSE	FALSE	ER Positive	Normal	0.119366	non-BRCA1-like	TRUE
MB-0497	+	-	+	57.27	2	Stage0-2	Non-TNBC	FALSE	FALSE	ER Positive	LumA	0.0468518	non-BRCA1-like	TRUE
MB-0499	-	-	-	50.15	1	Stage0-2	TNBC	FALSE	FALSE	TNBC	claudin-low	0.127332	non-BRCA1-like	TRUE
MB-0500	-	-	-	36.56	2	Stage0-2	TNBC	FALSE	FALSE	TNBC	Basal	0.99907	BRCA1-like	TRUE
MB-0501	+	-	+	48.93	2	Stage0-2	Non-TNBC	FALSE	FALSE	ER Positive	LumA	0.0336313	non-BRCA1-like	TRUE
MB-0502	-	-	-	56.41	2	Stage0-2	TNBC	FALSE	FALSE	TNBC	claudin-low	0.133986	non-BRCA1-like	TRUE
MB-0503	+	-	+	60.77	2	Stage0-2	Non-TNBC	FALSE	FALSE	ER Positive	LumA	0.0578244	non-BRCA1-like	TRUE
MB-0504	+	-	+	68.16	2	Stage0-2	Non-TNBC	FALSE	FALSE	ER Positive	LumA	0.112846	non-BRCA1-like	TRUE
MB-0505	+	-	+	56.38	2	Stage0-2	Non-TNBC	FALSE	FALSE	ER Positive	LumA	0.0955528	non-BRCA1-like	TRUE
MB-0506	-	-	+	60.74	2	Stage0-2	Non-TNBC	FALSE	FALSE	Other	Her2	0.32304	non-BRCA1-like	TRUE
MB-0507	+	-	+	58.71	1	Stage0-2	Non-TNBC	FALSE	FALSE	ER Positive	LumA	0.0331951	non-BRCA1-like	TRUE
MB-0508	+	-	-	42.68	1	Stage0-2	Non-TNBC	FALSE	FALSE	ER Positive	Normal	0.0455258	non-BRCA1-like	TRUE
MB-0509	+	-	+	41.48	1	Stage0-2	Non-TNBC	FALSE	FALSE	ER Positive	Basal	0.108351	non-BRCA1-like	TRUE
MB-0510	+	-	+	71.84	3	Stage3-4	Non-TNBC	FALSE	FALSE	ER Positive	Normal	0.154469	non-BRCA1-like	TRUE
MB-0511	+	-	+	59.84	2	Stage0-2	Non-TNBC	FALSE	FALSE	ER Positive	LumA	0.155938	non-BRCA1-like	TRUE
MB-0512	+	-	+	56.74	2	Stage0-2	Non-TNBC	FALSE	FALSE	ER Positive	LumA	0.188411	non-BRCA1-like	TRUE
MB-0513	+	-	+	73.39	2	Stage0-2	Non-TNBC	FALSE	FALSE	ER Positive	LumA	0.0991719	non-BRCA1-like	TRUE
MB-0514	+	-	+	42.89	2	Stage0-2	Non-TNBC	FALSE	FALSE	ER Positive	LumB	0.218366	non-BRCA1-like	TRUE
MB-0516	-	-	-	62.81	1	Stage0-2	TNBC	FALSE	FALSE	TNBC	Basal	0.985672	BRCA1-like	TRUE
MB-0517	+	-	+	47.92	1	Stage0-2	Non-TNBC	FALSE	FALSE	ER Positive	LumA	0.10308	non-BRCA1-like	TRUE
MB-0519	+	-	-	61.99	3	Stage3-4	Non-TNBC	FALSE	FALSE	ER Positive	claudin-low	0.148824	non-BRCA1-like	TRUE
MB-0521	+	-	+	52.2	2	Stage0-2	Non-TNBC	FALSE	FALSE	ER Positive	LumA	0.131895	non-BRCA1-like	TRUE
MB-0522	-	+	-	54.08	0	Stage0-2	Non-TNBC	FALSE	FALSE	HER2 Positive	Her2	0.0533338	non-BRCA1-like	TRUE
MB-0524	+	-	-	40.65	2	Stage0-2	Non-TNBC	FALSE	FALSE	ER Positive	Normal	0.098348	non-BRCA1-like	TRUE
MB-0525	-	-	-	48.47	2	Stage0-2	TNBC	FALSE	FALSE	TNBC	Basal	0.428068	non-BRCA1-like	TRUE
MB-0526	+	-	+	72.18	null		Non-TNBC	FALSE	FALSE	ER Positive	LumB	0.0850791	non-BRCA1-like	FALSE
MB-0527	+	-	+	73.22	2	Stage0-2	Non-TNBC	FALSE	FALSE	ER Positive	claudin-low	0.12792	non-BRCA1-like	TRUE
MB-0528	+	-	-	53.64	2	Stage0-2	Non-TNBC	FALSE	FALSE	ER Positive	LumA	0.753248	BRCA1-like	TRUE
MB-0529	+	-	+	67.46	4	Stage3-4	Non-TNBC	FALSE	FALSE	ER Positive	LumA	0.0327432	non-BRCA1-like	TRUE
MB-0531	+	-	+	60.12	1	Stage0-2	Non-TNBC	FALSE	FALSE	ER Positive	Normal	0.122673	non-BRCA1-like	TRUE
MB-0532	+	-	+	59.07	2	Stage0-2	Non-TNBC	TRUE	FALSE	ER Positive	LumB	0.705099	BRCA1-like	TRUE
MB-0534	+	-	+	51.56	2	Stage0-2	Non-TNBC	FALSE	FALSE	ER Positive	claudin-low	0.112607	non-BRCA1-like	TRUE
MB-0535	+	-	+	46.66	1	Stage0-2	Non-TNBC	FALSE	FALSE	ER Positive	LumA	0.144656	non-BRCA1-like	TRUE
MB-0536	+	-	-	67.88	1	Stage0-2	Non-TNBC	FALSE	FALSE	ER Positive	LumB	0.018777	non-BRCA1-like	TRUE
MB-0537	+	-	-	59.8	2	Stage0-2	Non-TNBC	FALSE	FALSE	ER Positive	claudin-low	0.124368	non-BRCA1-like	TRUE
MB-0538	+	-	+	61.89	2	Stage0-2	Non-TNBC	FALSE	FALSE	ER Positive	LumA	0.125269	non-BRCA1-like	TRUE
MB-0539	-	+	-	64.21	0	Stage0-2	Non-TNBC	FALSE	FALSE	HER2 Positive	Basal	0.187606	non-BRCA1-like	TRUE
MB-0540	-	-	-	66.11	1	Stage0-2	TNBC	FALSE	FALSE	TNBC	claudin-low	0.115438	non-BRCA1-like	TRUE
MB-0541	+	-	-	38.86	1	Stage0-2	Non-TNBC	FALSE	FALSE	ER Positive	LumA	0.119624	non-BRCA1-like	TRUE
MB-0542	+	-	+	39.3	2	Stage0-2	Non-TNBC	FALSE	FALSE	ER Positive	Normal	0.209344	non-BRCA1-like	TRUE
MB-0543	+	-	-	45.9	2	Stage0-2	Non-TNBC	FALSE	FALSE	ER Positive	Basal	0.963209	BRCA1-like	TRUE
MB-0544	+	-	+	74.46	3	Stage3-4	Non-TNBC	FALSE	FALSE	ER Positive	LumB	0.0916672	non-BRCA1-like	TRUE
MB-0545	+	-	-	83.92	2	Stage0-2	Non-TNBC	FALSE	FALSE	ER Positive	Normal	0.299265	non-BRCA1-like	TRUE
MB-0546	+	-	-	51.45	2	Stage0-2	Non-TNBC	FALSE	FALSE	ER Positive	Normal	0.121056	non-BRCA1-like	TRUE
MB-0547								FALSE	FALSE			0.0031913	non-BRCA1-like	FALSE
MB-0549	+	+	-	76.84	2	Stage0-2	Non-TNBC	FALSE	FALSE	HER2 Positive	LumB	0.398091	non-BRCA1-like	TRUE
MB-0550	+	-	-	60.12	null		Non-TNBC	FALSE	FALSE	ER Positive	LumB	0.636099	BRCA1-like	FALSE
MB-0551	+	-	+	76.32	2	Stage0-2	Non-TNBC	FALSE	FALSE	ER Positive	Normal	0.135573	non-BRCA1-like	TRUE
MB-0552	+	+	-	61.53	2	Stage0-2	Non-TNBC	FALSE	FALSE	HER2 Positive	Her2	0.121918	non-BRCA1-like	TRUE
MB-0553	+	+	-	86.99	2	Stage0-2	Non-TNBC	FALSE	FALSE	HER2 Positive	LumA	0.172416	non-BRCA1-like	TRUE
MB-0554	+	-	+	82.35	1	Stage0-2	Non-TNBC	FALSE	FALSE	ER Positive	LumA	0.0104552	non-BRCA1-like	TRUE
MB-0558	-	-	-	69.88	2	Stage0-2	TNBC	FALSE	FALSE	TNBC	claudin-low	0.682747	BRCA1-like	TRUE
MB-0559	+	-	+	47.71	2	Stage0-2	Non-TNBC	FALSE	FALSE	ER Positive	LumA	0.148619	non-BRCA1-like	TRUE
MB-0564	-	+	-	48.39	1	Stage0-2	Non-TNBC	FALSE	FALSE	HER2 Positive	Normal	0.348958	non-BRCA1-like	TRUE
MB-0568	+	-	+	61.28	2	Stage0-2	Non-TNBC	FALSE	FALSE	ER Positive	LumA	0.0939074	non-BRCA1-like	TRUE
MB-0569	+	-	+	74.96	2	Stage0-2	Non-TNBC	FALSE	TRUE	ER Positive	LumB	0.0210628	non-BRCA1-like	FALSE
MB-0570	+	-	+	68.99	2	Stage0-2	Non-TNBC	FALSE	FALSE	ER Positive	LumB	0.00382733	non-BRCA1-like	TRUE
MB-0571	+	-	+	61.79	1	Stage0-2	Non-TNBC	FALSE	FALSE	ER Positive	LumA	0.101798	non-BRCA1-like	TRUE
MB-0573	+	-	+	76.22	0	Stage0-2	Non-TNBC	FALSE	FALSE	ER Positive	claudin-low	0.00406609	non-BRCA1-like	TRUE
MB-0574	+	-	+	71.21	2	Stage0-2	Non-TNBC	FALSE	FALSE	ER Positive	LumA	0.651035	BRCA1-like	TRUE
MB-0575	+	-	+	48.1	3	Stage3-4	Non-TNBC	FALSE	FALSE	ER Positive	LumA	0.22069	non-BRCA1-like	TRUE
MB-0576	+	-	+	68.47	2	Stage0-2	Non-TNBC	FALSE	FALSE	ER Positive	LumB	0.0191158	non-BRCA1-like	TRUE
MB-0577	+	-	-	51.42	1	Stage0-2	Non-TNBC	FALSE	FALSE	ER Positive	LumB	0.252211	non-BRCA1-like	TRUE
MB-0578	+	-	+	59.64	2	Stage0-2	Non-TNBC	FALSE	FALSE	ER Positive	Normal	0.111685	non-BRCA1-like	TRUE
MB-0579	+	-	-	70.53	2	Stage0-2	Non-TNBC	FALSE	FALSE	ER Positive	LumB	0.135704	non-BRCA1-like	TRUE
MB-0580	+	-	+	33.8	2	Stage0-2	Non-TNBC	FALSE	FALSE	ER Positive	LumA	0.16721	non-BRCA1-like	TRUE
MB-0581	-	-	-	96.29	2	Stage0-2	TNBC	FALSE	FALSE	TNBC	Basal	0.939692	BRCA1-like	TRUE
MB-0582	-	-	-	84.76	2	Stage0-2	TNBC	FALSE	FALSE	TNBC	Basal	0.999992	BRCA1-like	TRUE
MB-0583	+	-	+	75.67	2	Stage0-2	Non-TNBC	FALSE	FALSE	ER Positive	LumA	0.125851	non-BRCA1-like	TRUE
MB-0584	+	-	+	41.31	1	Stage0-2	Non-TNBC	FALSE	FALSE	ER Positive	LumB	0.0424045	non-BRCA1-like	TRUE
MB-0585	+	-	-	76.72	2	Stage0-2	Non-TNBC	FALSE	FALSE	ER Positive	LumB	0.393203	non-BRCA1-like	TRUE
MB-0586	+	-	-	77.99	3	Stage3-4	Non-TNBC	FALSE	FALSE	ER Positive	LumA	0.0804919	non-BRCA1-like	TRUE
MB-0587	+	-	+	50.41	2	Stage0-2	Non-TNBC	FALSE	FALSE	ER Positive	LumA	0.0843426	non-BRCA1-like	TRUE
MB-0588	-	-	-	76.35	2	Stage0-2	TNBC	FALSE	FALSE	TNBC	Normal	0.0897974	non-BRCA1-like	TRUE
MB-0589	+	+	-	59.96	4	Stage3-4	Non-TNBC	FALSE	FALSE	HER2 Positive	LumB	0.126497	non-BRCA1-like	TRUE
MB-0590	+	-	+	60.27	2	Stage0-2	Non-TNBC	FALSE	FALSE	ER Positive	LumB	0.209203	non-BRCA1-like	TRUE
MB-0591	+	-	-	84	1	Stage0-2	Non-TNBC	FALSE	FALSE	ER Positive	LumB	0.364574	non-BRCA1-like	TRUE
MB-0592	+	-	+	74.94	0	Stage0-2	Non-TNBC	FALSE	FALSE	ER Positive	LumB	0.0479081	non-BRCA1-like	TRUE
MB-0593	-	+	-	62.34	3	Stage3-4	Non-TNBC	FALSE	FALSE	HER2 Positive	Her2	0.374071	non-BRCA1-like	TRUE
MB-0594	+	-	-	77.96	3	Stage3-4	Non-TNBC	FALSE	FALSE	ER Positive	LumB	0.0466962	non-BRCA1-like	TRUE
MB-0596	+	-	+	77.48	1	Stage0-2	Non-TNBC	FALSE	FALSE	ER Positive	LumA	0.0282125	non-BRCA1-like	TRUE
MB-0597	+	-	+	64.55	2	Stage0-2	Non-TNBC	FALSE	FALSE	ER Positive	Normal	0.0833181	non-BRCA1-like	TRUE
MB-0598	+	-	+	77.48	2	Stage0-2	Non-TNBC	FALSE	FALSE	ER Positive	LumB	0.156048	non-BRCA1-like	TRUE
MB-0599	+	-	-	46.85	2	Stage0-2	Non-TNBC	FALSE	FALSE	ER Positive	LumA	0.175232	non-BRCA1-like	TRUE
MB-0600	+	-	-	70.5	2	Stage0-2	Non-TNBC	FALSE	FALSE	ER Positive	LumA	0.126867	non-BRCA1-like	TRUE
MB-0601	+	-	-	32.99	2	Stage0-2	Non-TNBC	FALSE	FALSE	ER Positive	LumB	0.571788	BRCA1-like	TRUE
MB-0603	+	-	+	79.52	2	Stage0-2	Non-TNBC	FALSE	FALSE	ER Positive	LumA	0.0977711	non-BRCA1-like	TRUE
MB-0605	+	-	+	58.08	1	Stage0-2	Non-TNBC	FALSE	FALSE	ER Positive	LumA	0.0805377	non-BRCA1-like	TRUE
MB-0606	+	-	-	83.19	1	Stage0-2	Non-TNBC	FALSE	FALSE	ER Positive	LumB	0.0487967	non-BRCA1-like	TRUE
MB-0607	+	-	+	53.1	2	Stage0-2	Non-TNBC	FALSE	FALSE	ER Positive	LumA	0.288544	non-BRCA1-like	TRUE
MB-0608	-	-	-	76.81	2	Stage0-2	TNBC	FALSE	FALSE	TNBC	claudin-low	0.705147	BRCA1-like	TRUE
MB-0609	+	-	-	51.15	2	Stage0-2	Non-TNBC	FALSE	FALSE	ER Positive	LumA	0.0209951	non-BRCA1-like	TRUE
MB-0610	+	-	-	71.3	2	Stage0-2	Non-TNBC	FALSE	FALSE	ER Positive	claudin-low	0.0941659	non-BRCA1-like	TRUE
MB-0611	+	-	+	75.65	2	Stage0-2	Non-TNBC	FALSE	FALSE	ER Positive	LumB	0.105733	non-BRCA1-like	TRUE
MB-0613	-	-	-	60.2	3	Stage3-4	TNBC	FALSE	FALSE	TNBC	claudin-low	0.0492969	non-BRCA1-like	TRUE
MB-0614	+	-	+	48.99	2	Stage0-2	Non-TNBC	FALSE	FALSE	ER Positive	LumA	0.0827835	non-BRCA1-like	TRUE
MB-0615	-	+	-	38.75	null		Non-TNBC	FALSE	FALSE	HER2 Positive	Normal	0.211938	non-BRCA1-like	FALSE
MB-0616	+	-	-	75.98	2	Stage0-2	Non-TNBC	FALSE	FALSE	ER Positive	LumB	0.0953599	non-BRCA1-like	TRUE
MB-0617	-	-	-	72.14	2	Stage0-2	TNBC	FALSE	FALSE	TNBC	claudin-low	0.116169	non-BRCA1-like	TRUE
MB-0618	+	-	+	63.86	1	Stage0-2	Non-TNBC	FALSE	FALSE	ER Positive	LumB	0.0654875	non-BRCA1-like	TRUE
MB-0619	+	-	-	38.9	2	Stage0-2	Non-TNBC	FALSE	FALSE	ER Positive	Normal	0.110427	non-BRCA1-like	TRUE
MB-0620	+	-	-	62.97	2	Stage0-2	Non-TNBC	FALSE	FALSE	ER Positive	claudin-low	0.11927	non-BRCA1-like	TRUE
MB-0621	+	-	+	70.04	2	Stage0-2	Non-TNBC	FALSE	FALSE	ER Positive	LumA	0.110734	non-BRCA1-like	TRUE
MB-0623	+	-	+	66.52	1	Stage0-2	Non-TNBC	FALSE	FALSE	ER Positive	Normal	0.151206	non-BRCA1-like	TRUE
MB-0624	+	-	-	64.28	2	Stage0-2	Non-TNBC	FALSE	FALSE	ER Positive	LumA	0.165463	non-BRCA1-like	TRUE
MB-0626	+	-	-	61.11	2	Stage0-2	Non-TNBC	FALSE	FALSE	ER Positive	LumB	0.195378	non-BRCA1-like	TRUE
MB-0627	-	-	-	54.1	null		TNBC	FALSE	FALSE	TNBC	claudin-low	0.108711	non-BRCA1-like	FALSE
MB-0628	+	-	-	63.98	1	Stage0-2	Non-TNBC	FALSE	FALSE	ER Positive	Normal	0.0258835	non-BRCA1-like	TRUE
MB-0630	+	+	+	38.35	1	Stage0-2	Non-TNBC	FALSE	FALSE	HER2 Positive	LumB	0.877558	BRCA1-like	TRUE
MB-0631	+	-	+	84.41	2	Stage0-2	Non-TNBC	FALSE	FALSE	ER Positive	LumA	0.132451	non-BRCA1-like	TRUE
MB-0632	+	-	-	51.92	1	Stage0-2	Non-TNBC	FALSE	FALSE	ER Positive	LumA	0.367714	non-BRCA1-like	TRUE
MB-0634	-	-	-	55.99	null		TNBC	FALSE	FALSE	TNBC	claudin-low	0.118174	non-BRCA1-like	FALSE
MB-0635	-	-	-	76.5	1	Stage0-2	TNBC	FALSE	FALSE	TNBC	claudin-low	0.112012	non-BRCA1-like	TRUE
MB-0636	+	-	+	26.36	1	Stage0-2	Non-TNBC	FALSE	FALSE	ER Positive	LumA	0.170187	non-BRCA1-like	TRUE
MB-0637	+	-	+	75.71	2	Stage0-2	Non-TNBC	FALSE	FALSE	ER Positive	LumB	0.175786	non-BRCA1-like	TRUE
MB-0638	+	-	-	66.95	2	Stage0-2	Non-TNBC	FALSE	FALSE	ER Positive	Normal	0.11433	non-BRCA1-like	TRUE
MB-0639	-	-	-	50.39	1	Stage0-2	TNBC	FALSE	FALSE	TNBC	Basal	0.991473	BRCA1-like	TRUE
MB-0640	+	-	+	66.09	1	Stage0-2	Non-TNBC	FALSE	FALSE	ER Positive	Normal	0.22245	non-BRCA1-like	TRUE
MB-0641	+	-	-	56.34	2	Stage0-2	Non-TNBC	FALSE	FALSE	ER Positive	claudin-low	0.104587	non-BRCA1-like	TRUE
MB-0642	+	-	+	79.12	1	Stage0-2	Non-TNBC	FALSE	FALSE	ER Positive	LumA	0.398519	non-BRCA1-like	TRUE
MB-0643	-	+	-	73.46	3	Stage3-4	Non-TNBC	FALSE	FALSE	HER2 Positive	Her2	0.571401	BRCA1-like	TRUE
MB-0644	+	-	+	71.06	3	Stage3-4	Non-TNBC	FALSE	FALSE	ER Positive	claudin-low	0.139639	non-BRCA1-like	TRUE
MB-0646	+	-	-	67.06	2	Stage0-2	Non-TNBC	FALSE	FALSE	ER Positive	LumB	0.290847	non-BRCA1-like	TRUE
MB-0649	+	-	+	60.62	2	Stage0-2	Non-TNBC	FALSE	FALSE	ER Positive	LumA	0.0738824	non-BRCA1-like	TRUE
MB-0650	+	-	-	79.48	2	Stage0-2	Non-TNBC	FALSE	FALSE	ER Positive	LumA	0.0530739	non-BRCA1-like	TRUE
MB-0652	+	+	+	85.12	2	Stage0-2	Non-TNBC	FALSE	FALSE	HER2 Positive	Her2	0.52049	BRCA1-like	TRUE
MB-0653	-	-	-	69.95	2	Stage0-2	TNBC	FALSE	FALSE	TNBC	Her2	0.233833	non-BRCA1-like	TRUE
MB-0654	+	-	+	82.5	2	Stage0-2	Non-TNBC	FALSE	FALSE	ER Positive	LumA	0.146059	non-BRCA1-like	TRUE
MB-0655	+	-	+	69.73	1	Stage0-2	Non-TNBC	FALSE	FALSE	ER Positive	Normal	0.0977007	non-BRCA1-like	TRUE
MB-0656	-	+	-	35.9	3	Stage3-4	Non-TNBC	FALSE	FALSE	HER2 Positive	claudin-low	0.577507	BRCA1-like	TRUE
MB-0657	+	-	-	58.65	2	Stage0-2	Non-TNBC	FALSE	FALSE	ER Positive	claudin-low	0.269651	non-BRCA1-like	TRUE
MB-0658	-	-	-	60.89	2	Stage0-2	TNBC	FALSE	FALSE	TNBC	claudin-low	0.547539	BRCA1-like	TRUE
MB-0659	-	-	-	82.87	null		TNBC	FALSE	FALSE	TNBC	Normal	0.871466	BRCA1-like	FALSE
MB-0660	-	-	-	52.43	1	Stage0-2	TNBC	FALSE	FALSE	TNBC	Her2	0.663605	BRCA1-like	TRUE
MB-0661	+	-	+	78.78	1	Stage0-2	Non-TNBC	FALSE	FALSE	ER Positive	LumA	0.0514329	non-BRCA1-like	TRUE
MB-0662	+	+	+	50.94	1	Stage0-2	Non-TNBC	FALSE	FALSE	HER2 Positive	Normal	0.56361	BRCA1-like	TRUE
MB-0663	-	+	-	57.76	1	Stage0-2	Non-TNBC	FALSE	FALSE	HER2 Positive	Her2	0.642239	BRCA1-like	TRUE
MB-0664	-	-	-	78.27	3	Stage3-4	TNBC	FALSE	TRUE	TNBC	Basal	0.999882	BRCA1-like	TRUE
MB-0666	+	-	+	61.31	2	Stage0-2	Non-TNBC	FALSE	FALSE	ER Positive	LumA	0.242209	non-BRCA1-like	TRUE
MB-0667	+	+	+	76.24	2	Stage0-2	Non-TNBC	FALSE	FALSE	HER2 Positive	LumB	0.0578417	non-BRCA1-like	TRUE
MB-0869	-	-	-	58.83	2	Stage0-2	TNBC	FALSE	FALSE	TNBC	Basal	0.99544	BRCA1-like	TRUE
MB-0872	+	-	+	82.34	2	Stage0-2	Non-TNBC	FALSE	FALSE	ER Positive	Normal	0.14824	non-BRCA1-like	TRUE
MB-0874	-	-	-	59.22	2	Stage0-2	TNBC	FALSE	FALSE	TNBC	Basal	0.991006	BRCA1-like	TRUE
MB-0876	-	-	-	54.85	0	Stage0-2	TNBC	FALSE	FALSE	TNBC	claudin-low	0.112843	non-BRCA1-like	TRUE
MB-0877	+	-	+	79.41	2	Stage0-2	Non-TNBC	FALSE	FALSE	ER Positive	LumB	0.871291	BRCA1-like	TRUE
MB-0880	+	-	+	73.64	2	Stage0-2	Non-TNBC	FALSE	FALSE	ER Positive	LumA	0.048935	non-BRCA1-like	TRUE
MB-0882	+	-	+	73.39	2	Stage0-2	Non-TNBC	FALSE	FALSE	ER Positive	LumB	0.0205163	non-BRCA1-like	TRUE
MB-0884	+	-	-	56.47	2	Stage0-2	Non-TNBC	FALSE	FALSE	ER Positive	LumB	0.634972	BRCA1-like	TRUE
MB-0885	-	-	-	52.21	null		TNBC	FALSE	FALSE	TNBC	claudin-low	0.0403558	non-BRCA1-like	FALSE
MB-0891	+	-	-	83.68	2	Stage0-2	Non-TNBC	FALSE	FALSE	ER Positive	LumA	0.137026	non-BRCA1-like	TRUE
MB-0893	-	-	-	57.41	2	Stage0-2	TNBC	FALSE	FALSE	TNBC	claudin-low	0.117235	non-BRCA1-like	TRUE
MB-0895	+	+	+	79.61	2	Stage0-2	Non-TNBC	FALSE	FALSE	HER2 Positive	LumB	0.171517	non-BRCA1-like	TRUE
MB-0897	+	-	+	41.32	2	Stage0-2	Non-TNBC	FALSE	FALSE	ER Positive	Normal	0.0844194	non-BRCA1-like	TRUE
MB-0899	+	-	+	50.62	2	Stage0-2	Non-TNBC	FALSE	FALSE	ER Positive	LumA	0.107869	non-BRCA1-like	TRUE
MB-0901	-	-	-	68.19	2	Stage0-2	TNBC	FALSE	FALSE	TNBC	Basal	0.840862	BRCA1-like	TRUE
MB-0904	+	-	+	83.01	2	Stage0-2	Non-TNBC	FALSE	FALSE	ER Positive	LumA	0.105363	non-BRCA1-like	TRUE
MB-0906	-	-	-	70.6	2	Stage0-2	TNBC	FALSE	FALSE	TNBC	claudin-low	0.141095	non-BRCA1-like	TRUE
MB-0907	-	+	-	72.14	1	Stage0-2	Non-TNBC	FALSE	FALSE	HER2 Positive	claudin-low	0.0715675	non-BRCA1-like	TRUE
MB-2513	-	+	-	57.96	1	Stage0-2	Non-TNBC	FALSE	FALSE	HER2 Positive	LumA	0.242423	non-BRCA1-like	TRUE
MB-2517	-	+	-	60.29	1	Stage0-2	Non-TNBC	FALSE	FALSE	HER2 Positive	Her2	0.137624	non-BRCA1-like	TRUE
MB-2536	+	-	-	54.11	1	Stage0-2	Non-TNBC	FALSE	FALSE	ER Positive	LumA	0.332788	non-BRCA1-like	TRUE
MB-2556	-	-	-	62.59	2	Stage0-2	TNBC	FALSE	FALSE	TNBC	claudin-low	0.129728	non-BRCA1-like	TRUE
MB-2564	+	-	+	52.98	1	Stage0-2	Non-TNBC	FALSE	FALSE	ER Positive	LumA	0.126534	non-BRCA1-like	TRUE
MB-2610	+	-	+	58.99	2	Stage0-2	Non-TNBC	FALSE	FALSE	ER Positive	LumA	0.115518	non-BRCA1-like	TRUE
MB-2613	+	-	+	59.63	1	Stage0-2	Non-TNBC	FALSE	FALSE	ER Positive	LumB	0.640715	BRCA1-like	TRUE
MB-2614	+	-	+	43.72	3	Stage3-4	Non-TNBC	FALSE	FALSE	ER Positive	LumA	0.18484	non-BRCA1-like	TRUE
MB-2616	+	-	+	65.07	1	Stage0-2	Non-TNBC	FALSE	FALSE	ER Positive	claudin-low	0.152367	non-BRCA1-like	TRUE
MB-2617	+	-	-	63.3	1	Stage0-2	Non-TNBC	TRUE	FALSE	ER Positive	LumB	0.0954873	non-BRCA1-like	FALSE
MB-2618	+	-	+	66.22	1	Stage0-2	Non-TNBC	FALSE	FALSE	ER Positive	LumB	0.0590851	non-BRCA1-like	TRUE
MB-2624	+	-	+	53.53	2	Stage0-2	Non-TNBC	FALSE	FALSE	ER Positive	LumA	0.064082	non-BRCA1-like	TRUE
MB-2626	+	+	+	62.54	1	Stage0-2	Non-TNBC	FALSE	FALSE	HER2 Positive	LumB	0.0512386	non-BRCA1-like	TRUE
MB-2629	+	-	-	61.22	2	Stage0-2	Non-TNBC	FALSE	FALSE	ER Positive	LumB	0.076378	non-BRCA1-like	TRUE
MB-2632	-	+	-	36.52	2	Stage0-2	Non-TNBC	FALSE	FALSE	HER2 Positive	Her2	0.817767	BRCA1-like	TRUE
MB-2634	+	-	+	70.69	1	Stage0-2	Non-TNBC	FALSE	FALSE	ER Positive	LumB	0.23997	non-BRCA1-like	TRUE
MB-2642	+	-	+	30.67	2	Stage0-2	Non-TNBC	FALSE	FALSE	ER Positive	LumB	0.0762317	non-BRCA1-like	TRUE
MB-2643	-	-	-	34.2	1	Stage0-2	TNBC	FALSE	FALSE	TNBC	claudin-low	0.0945666	non-BRCA1-like	TRUE
MB-2645	+	-	-	69.45	3	Stage3-4	Non-TNBC	FALSE	FALSE	ER Positive	Basal	0.198148	non-BRCA1-like	TRUE
MB-2669	+	-	-	62.56	1	Stage0-2	Non-TNBC	FALSE	FALSE	ER Positive	LumA	0.11874	non-BRCA1-like	TRUE
MB-2686	+	-	-	68.76	2	Stage0-2	Non-TNBC	FALSE	FALSE	ER Positive	LumB	0.262244	non-BRCA1-like	TRUE
MB-2705	+	-	-	61.78	1	Stage0-2	Non-TNBC	FALSE	FALSE	ER Positive	LumB	0.213774	non-BRCA1-like	TRUE
MB-2708	+	-	+	66.36	1	Stage0-2	Non-TNBC	FALSE	FALSE	ER Positive	LumB	0.275538	non-BRCA1-like	TRUE
MB-2711	+	-	+	48.07	1	Stage0-2	Non-TNBC	FALSE	FALSE	ER Positive	LumA	0.0766567	non-BRCA1-like	TRUE
MB-2712	+	-	+	54.59	2	Stage0-2	Non-TNBC	FALSE	FALSE	ER Positive	LumA	0.0720889	non-BRCA1-like	TRUE
MB-2718	-	-	-	47.94	2	Stage0-2	TNBC	FALSE	FALSE	TNBC	Basal	0.997315	BRCA1-like	TRUE
MB-2721	+	-	+	44.82	1	Stage0-2	Non-TNBC	FALSE	FALSE	ER Positive	LumA	0.0811108	non-BRCA1-like	TRUE
MB-2724	-	-	-	60.59	1	Stage0-2	TNBC	FALSE	FALSE	TNBC	claudin-low	0.134906	non-BRCA1-like	TRUE
MB-2725	+	-	+	44.88	2	Stage0-2	Non-TNBC	FALSE	FALSE	ER Positive	LumA	0.113226	non-BRCA1-like	TRUE
MB-2728	+	-	+	28.62	3	Stage3-4	Non-TNBC	FALSE	FALSE	ER Positive	LumB	0.370131	non-BRCA1-like	TRUE
MB-2730	+	-	-	61.99	3	Stage3-4	Non-TNBC	FALSE	FALSE	ER Positive	LumB	0.431688	non-BRCA1-like	TRUE
MB-2735	+	-	-	49.94	2	Stage0-2	Non-TNBC	TRUE	FALSE	ER Positive	LumB	0.045519	non-BRCA1-like	FALSE
MB-2742	-	+	-	48.25	2	Stage0-2	Non-TNBC	FALSE	FALSE	HER2 Positive	Her2	0.758543	BRCA1-like	TRUE
MB-2744	+	-	+	45.57	1	Stage0-2	Non-TNBC	FALSE	FALSE	ER Positive	Normal	0.144085	non-BRCA1-like	TRUE
MB-2745	+	-	+	46.85	2	Stage0-2	Non-TNBC	FALSE	FALSE	ER Positive	LumA	0.145279	non-BRCA1-like	TRUE
MB-2747	+	-	+	68.23	1	Stage0-2	Non-TNBC	FALSE	FALSE	ER Positive	LumA	0.13984	non-BRCA1-like	TRUE
MB-2749	+	-	+	60.13	1	Stage0-2	Non-TNBC	FALSE	FALSE	ER Positive	LumA	0.0964775	non-BRCA1-like	TRUE
MB-2750	+	-	-	47.48	1	Stage0-2	Non-TNBC	FALSE	FALSE	ER Positive	LumA	0.163839	non-BRCA1-like	TRUE
MB-2752	+	-	+	51.36	1	Stage0-2	Non-TNBC	FALSE	FALSE	ER Positive	LumA	0.0519158	non-BRCA1-like	TRUE
MB-2753	-	-	-	30.95	2	Stage0-2	TNBC	FALSE	FALSE	TNBC	Basal	0.969214	BRCA1-like	TRUE
MB-2754	-	-	-	66.11	1	Stage0-2	TNBC	FALSE	FALSE	TNBC	Normal	0.148804	non-BRCA1-like	TRUE
MB-2758	-	+	-	38.16	3	Stage3-4	Non-TNBC	FALSE	FALSE	HER2 Positive	claudin-low	0.243465	non-BRCA1-like	TRUE
MB-2760	+	-	+	63.1	2	Stage0-2	Non-TNBC	FALSE	FALSE	ER Positive	LumB	0.0080071	non-BRCA1-like	TRUE
MB-2763	+	-	+	70.32	1	Stage0-2	Non-TNBC	FALSE	FALSE	ER Positive	LumB	0.13431	non-BRCA1-like	TRUE
MB-2764	+	-	-	57.48	2	Stage0-2	Non-TNBC	FALSE	FALSE	ER Positive	claudin-low	0.147336	non-BRCA1-like	TRUE
MB-2765	+	-	+	65.79	1	Stage0-2	Non-TNBC	FALSE	FALSE	ER Positive	claudin-low	0.184508	non-BRCA1-like	TRUE
MB-2767	+	-	+	53.11	2	Stage0-2	Non-TNBC	FALSE	FALSE	ER Positive	LumB	0.38586	non-BRCA1-like	TRUE
MB-2769	+	-	+	59.9	1	Stage0-2	Non-TNBC	FALSE	FALSE	ER Positive	LumB	0.069929	non-BRCA1-like	TRUE
MB-2770	+	-	+	60.32	3	Stage3-4	Non-TNBC	FALSE	FALSE	ER Positive	LumA	0.101881	non-BRCA1-like	TRUE
MB-2771	-	-	-	56.79	1	Stage0-2	TNBC	FALSE	FALSE	TNBC	Basal	0.998583	BRCA1-like	TRUE
MB-2772	+	-	+	54.4	1	Stage0-2	Non-TNBC	FALSE	FALSE	ER Positive	LumB	0.149017	non-BRCA1-like	TRUE
MB-2774	+	-	+	66.06	3	Stage3-4	Non-TNBC	FALSE	FALSE	ER Positive	LumB	0.0761335	non-BRCA1-like	TRUE
MB-2778	+	-	+	62.76	2	Stage0-2	Non-TNBC	FALSE	FALSE	ER Positive	NC	0.115603	non-BRCA1-like	TRUE
MB-2779	+	-	+	36.8	1	Stage0-2	Non-TNBC	FALSE	FALSE	ER Positive	LumA	0.142709	non-BRCA1-like	TRUE
MB-2781	+	-	+	64.32	2	Stage0-2	Non-TNBC	FALSE	FALSE	ER Positive	LumB	0.120308	non-BRCA1-like	TRUE
MB-2786	+	+	-	62.36	2	Stage0-2	Non-TNBC	FALSE	FALSE	HER2 Positive	LumA	0.169533	non-BRCA1-like	TRUE
MB-2790	+	-	+	47.03	1	Stage0-2	Non-TNBC	FALSE	FALSE	ER Positive	LumA	0.157875	non-BRCA1-like	TRUE
MB-2791	+	-	+	40.79	1	Stage0-2	Non-TNBC	FALSE	FALSE	ER Positive	LumA	0.120305	non-BRCA1-like	TRUE
MB-2792	+	-	+	50.38	2	Stage0-2	Non-TNBC	FALSE	FALSE	ER Positive	Her2	0.0764129	non-BRCA1-like	TRUE
MB-2793	+	-	+	67.62	1	Stage0-2	Non-TNBC	FALSE	FALSE	ER Positive	LumB	0.215269	non-BRCA1-like	TRUE
MB-2795	+	-	-	42.07	1	Stage0-2	Non-TNBC	FALSE	FALSE	ER Positive	claudin-low	0.0903822	non-BRCA1-like	TRUE
MB-2796	+	-	+	57.94	2	Stage0-2	Non-TNBC	FALSE	FALSE	ER Positive	claudin-low	0.125598	non-BRCA1-like	TRUE
MB-2797	+	-	+	50.07	1	Stage0-2	Non-TNBC	FALSE	FALSE	ER Positive	LumA	0.0844781	non-BRCA1-like	TRUE
MB-2801	+	-	+	70.35	2	Stage0-2	Non-TNBC	FALSE	FALSE	ER Positive	LumA	0.594757	BRCA1-like	TRUE
MB-2803	+	-	-	63.01	1	Stage0-2	Non-TNBC	FALSE	FALSE	ER Positive	LumB	0.202335	non-BRCA1-like	TRUE
MB-2814	+	-	+	65.25	1	Stage0-2	Non-TNBC	FALSE	FALSE	ER Positive	LumB	0.135676	non-BRCA1-like	TRUE
MB-2815	+	-	+	64.25	1	Stage0-2	Non-TNBC	FALSE	FALSE	ER Positive	Normal	0.143607	non-BRCA1-like	TRUE
MB-2819	+	-	+	61.95	1	Stage0-2	Non-TNBC	FALSE	FALSE	ER Positive	LumA	0.13407	non-BRCA1-like	TRUE
MB-2820	+	-	+	40.06	1	Stage0-2	Non-TNBC	FALSE	FALSE	ER Positive	LumA	0.0287555	non-BRCA1-like	TRUE
MB-2821	-	-	+	57.39	1	Stage0-2	Non-TNBC	FALSE	FALSE	Other	claudin-low	0.142487	non-BRCA1-like	TRUE
MB-2823	+	+	+	35.97	1	Stage0-2	Non-TNBC	FALSE	FALSE	HER2 Positive	claudin-low	0.108833	non-BRCA1-like	TRUE
MB-2827	-	-	-	36.5	2	Stage0-2	TNBC	FALSE	FALSE	TNBC	Basal	0.841536	BRCA1-like	TRUE
MB-2833	-	-	-	42.9	2	Stage0-2	TNBC	FALSE	FALSE	TNBC	claudin-low	0.332371	non-BRCA1-like	TRUE
MB-2834	-	-	-	56.85	1	Stage0-2	TNBC	FALSE	TRUE	TNBC	Her2	0.325152	non-BRCA1-like	FALSE
MB-2835	+	-	+	59.84	1	Stage0-2	Non-TNBC	FALSE	TRUE	ER Positive	LumA	0.135619	non-BRCA1-like	FALSE
MB-2838	+	-	+	67.12	1	Stage0-2	Non-TNBC	FALSE	FALSE	ER Positive	LumA	0.187101	non-BRCA1-like	TRUE
MB-2840	+	-	-	60.48	1	Stage0-2	Non-TNBC	FALSE	FALSE	ER Positive	LumA	0.0825709	non-BRCA1-like	TRUE
MB-2842	-	-	-	58.48	2	Stage0-2	TNBC	FALSE	FALSE	TNBC	Basal	0.792597	BRCA1-like	TRUE
MB-2843	+	-	-	61.08	1	Stage0-2	Non-TNBC	FALSE	FALSE	ER Positive	LumA	0.625571	BRCA1-like	TRUE
MB-2844	+	-	-	60.76	1	Stage0-2	Non-TNBC	FALSE	FALSE	ER Positive	LumB	0.919442	BRCA1-like	TRUE
MB-2845	+	-	-	55.8	1	Stage0-2	Non-TNBC	FALSE	FALSE	ER Positive	claudin-low	0.0366219	non-BRCA1-like	TRUE
MB-2846	+	-	-	58.85	1	Stage0-2	Non-TNBC	FALSE	FALSE	ER Positive	Basal	0.373371	non-BRCA1-like	TRUE
MB-2847	-	+	-	65.04	3	Stage3-4	Non-TNBC	FALSE	TRUE	HER2 Positive	Her2	0.20324	non-BRCA1-like	FALSE
MB-2848	+	-	+	60.11	2	Stage0-2	Non-TNBC	FALSE	FALSE	ER Positive	LumA	0.0252332	non-BRCA1-like	TRUE
MB-2849	-	-	-	60.65	1	Stage0-2	TNBC	FALSE	FALSE	TNBC	Basal	0.33191	non-BRCA1-like	TRUE
MB-2850	-	-	-	31.48	3	Stage3-4	TNBC	FALSE	FALSE	TNBC	claudin-low	0.523993	BRCA1-like	TRUE
MB-2851	+	-	+	58.69	1	Stage0-2	Non-TNBC	FALSE	FALSE	ER Positive	LumA	0.338023	non-BRCA1-like	TRUE
MB-2853	+	-	-	36.25	1	Stage0-2	Non-TNBC	FALSE	FALSE	ER Positive	LumB	0.0338813	non-BRCA1-like	TRUE
MB-2854	+	-	-	61.53	1	Stage0-2	Non-TNBC	FALSE	FALSE	ER Positive	LumA	0.173972	non-BRCA1-like	TRUE
MB-2857	-	-	-	45.3	2	Stage0-2	TNBC	FALSE	FALSE	TNBC	claudin-low	0.584105	BRCA1-like	TRUE
MB-2858	+	-	+	63.94	1	Stage0-2	Non-TNBC	FALSE	FALSE	ER Positive	LumB	0.422986	non-BRCA1-like	TRUE
MB-2863	+	-	-	59.58	2	Stage0-2	Non-TNBC	FALSE	FALSE	ER Positive	LumA	0.0632299	non-BRCA1-like	TRUE
MB-2867	+	-	+	47.1	2	Stage0-2	Non-TNBC	FALSE	FALSE	ER Positive	LumA	0.109369	non-BRCA1-like	TRUE
MB-2895	-	+	-	66.84	1	Stage0-2	Non-TNBC	FALSE	FALSE	HER2 Positive	claudin-low	0.260655	non-BRCA1-like	TRUE
MB-2896	+	-	-	68.18	1	Stage0-2	Non-TNBC	FALSE	FALSE	ER Positive	claudin-low	0.0407044	non-BRCA1-like	TRUE
MB-2900	+	-	+	59.29	3	Stage3-4	Non-TNBC	FALSE	FALSE	ER Positive	Normal	0.128451	non-BRCA1-like	TRUE
MB-2901	+	-	+	49.83	1	Stage0-2	Non-TNBC	FALSE	FALSE	ER Positive	LumB	0.287335	non-BRCA1-like	TRUE
MB-2904	-	-	-	34.83	2	Stage0-2	TNBC	FALSE	FALSE	TNBC	claudin-low	0.8585	BRCA1-like	TRUE
MB-2912	-	-	-	59.6	3	Stage3-4	TNBC	FALSE	FALSE	TNBC	Basal	0.938085	BRCA1-like	TRUE
MB-2916	+	-	+	48.93	1	Stage0-2	Non-TNBC	FALSE	FALSE	ER Positive	LumA	0.118055	non-BRCA1-like	TRUE
MB-2917	-	-	-	33.9	2	Stage0-2	TNBC	FALSE	FALSE	TNBC	Basal	0.998597	BRCA1-like	TRUE
MB-2919	+	-	+	59.13	1	Stage0-2	Non-TNBC	FALSE	FALSE	ER Positive	LumB	0.130518	non-BRCA1-like	TRUE
MB-2922	-	-	-	45.74	3	Stage3-4	TNBC	TRUE	FALSE	TNBC	Her2	0.663946	BRCA1-like	TRUE
MB-2923	-	+	-	37.01	3	Stage3-4	Non-TNBC	FALSE	FALSE	HER2 Positive	Her2	0.0643715	non-BRCA1-like	TRUE
MB-2927	+	-	+	58.14	1	Stage0-2	Non-TNBC	FALSE	FALSE	ER Positive	LumA	0.891148	BRCA1-like	TRUE
MB-2929	-	-	-	53.31	2	Stage0-2	TNBC	FALSE	FALSE	TNBC	Her2	0.226324	non-BRCA1-like	TRUE
MB-2931	+	-	+	46.9	1	Stage0-2	Non-TNBC	FALSE	FALSE	ER Positive	LumB	0.218206	non-BRCA1-like	TRUE
MB-2932	+	-	+	63.1	1	Stage0-2	Non-TNBC	FALSE	FALSE	ER Positive	LumB	0.0361868	non-BRCA1-like	TRUE
MB-2933	+	-	+	44.08	1	Stage0-2	Non-TNBC	FALSE	FALSE	ER Positive	LumA	0.160637	non-BRCA1-like	TRUE
MB-2939	+	+	+	70.19	2	Stage0-2	Non-TNBC	FALSE	FALSE	HER2 Positive	LumB	0.0055063	non-BRCA1-like	TRUE
MB-2944	+	-	+	66.97	1	Stage0-2	Non-TNBC	FALSE	FALSE	ER Positive	LumA	0.232741	non-BRCA1-like	TRUE
MB-2947	+	-	+	36.47	1	Stage0-2	Non-TNBC	FALSE	FALSE	ER Positive	LumA	0.117698	non-BRCA1-like	TRUE
MB-2951	+	-	+	39.07	1	Stage0-2	Non-TNBC	FALSE	FALSE	ER Positive	LumA	0.149722	non-BRCA1-like	TRUE
MB-2952	+	-	+	52.67	1	Stage0-2	Non-TNBC	FALSE	FALSE	ER Positive	LumA	0.120976	non-BRCA1-like	TRUE
MB-2953	+	-	+	43.08	1	Stage0-2	Non-TNBC	FALSE	FALSE	ER Positive	LumB	0.222774	non-BRCA1-like	TRUE
MB-2954	+	-	+	69.79	2	Stage0-2	Non-TNBC	FALSE	FALSE	ER Positive	LumB	0.152666	non-BRCA1-like	TRUE
MB-2957	-	-	-	31.02	2	Stage0-2	TNBC	FALSE	FALSE	TNBC	claudin-low	0.904051	BRCA1-like	TRUE
MB-2960	+	-	-	69.67	1	Stage0-2	Non-TNBC	FALSE	FALSE	ER Positive	LumA	0.099585	non-BRCA1-like	TRUE
MB-2963	-	-	-	53.99	3	Stage3-4	TNBC	FALSE	FALSE	TNBC	claudin-low	0.131266	non-BRCA1-like	TRUE
MB-2964	+	-	-	69.48	3	Stage3-4	Non-TNBC	FALSE	FALSE	ER Positive	Her2	0.110337	non-BRCA1-like	TRUE
MB-2966	+	-	+	50.3	2	Stage0-2	Non-TNBC	FALSE	FALSE	ER Positive	LumA	0.00820497	non-BRCA1-like	TRUE
MB-2969	+	-	+	66.86	1	Stage0-2	Non-TNBC	FALSE	FALSE	ER Positive	LumA	0.235059	non-BRCA1-like	TRUE
MB-2970	+	-	+	46.49	2	Stage0-2	Non-TNBC	FALSE	FALSE	ER Positive	LumA	0.151507	non-BRCA1-like	TRUE
MB-2971	+	-	+	69.6	2	Stage0-2	Non-TNBC	FALSE	FALSE	ER Positive	LumA	0.160397	non-BRCA1-like	TRUE
MB-2977	+	-	+	40.02	1	Stage0-2	Non-TNBC	FALSE	FALSE	ER Positive	LumA	0.0435085	non-BRCA1-like	TRUE
MB-2983	+	+	+	56.26	2	Stage0-2	Non-TNBC	FALSE	FALSE	HER2 Positive	LumB	0.0394707	non-BRCA1-like	TRUE
MB-2984	+	+	-	64.04	1	Stage0-2	Non-TNBC	FALSE	FALSE	HER2 Positive	LumB	0.40228	non-BRCA1-like	TRUE
MB-2990	+	-	+	48.47	1	Stage0-2	Non-TNBC	FALSE	FALSE	ER Positive	LumA	0.16932	non-BRCA1-like	TRUE
MB-2993	-	-	-	63.65	1	Stage0-2	TNBC	FALSE	FALSE	TNBC	claudin-low	0.218573	non-BRCA1-like	TRUE
MB-2994	+	+	+	46.7	2	Stage0-2	Non-TNBC	FALSE	FALSE	HER2 Positive	LumA	0.161876	non-BRCA1-like	TRUE
MB-2996	+	-	+	58.1	1	Stage0-2	Non-TNBC	FALSE	FALSE	ER Positive	LumA	0.0284021	non-BRCA1-like	TRUE
MB-2999	+	-	-	61.42	1	Stage0-2	Non-TNBC	FALSE	FALSE	ER Positive	LumA	0.0437667	non-BRCA1-like	TRUE
MB-3001	-	-	-	50.45	2	Stage0-2	TNBC	FALSE	FALSE	TNBC	claudin-low	0.984745	BRCA1-like	TRUE
MB-3002	+	-	-	62.32	2	Stage0-2	Non-TNBC	FALSE	FALSE	ER Positive	LumA	0.112629	non-BRCA1-like	TRUE
MB-3005	+	-	+	45.75	1	Stage0-2	Non-TNBC	FALSE	FALSE	ER Positive	LumA	0.183003	non-BRCA1-like	TRUE
MB-3006	+	-	-	60.09	3	Stage3-4	Non-TNBC	FALSE	FALSE	ER Positive	claudin-low	0.175583	non-BRCA1-like	TRUE
MB-3007	+	-	+	48.48	1	Stage0-2	Non-TNBC	FALSE	FALSE	ER Positive	LumB	0.0880722	non-BRCA1-like	TRUE
MB-3008	+	-	+	51.94	1	Stage0-2	Non-TNBC	FALSE	FALSE	ER Positive	LumA	0.104944	non-BRCA1-like	TRUE
MB-3013	+	-	-	50.37	2	Stage0-2	Non-TNBC	FALSE	FALSE	ER Positive	claudin-low	0.0950346	non-BRCA1-like	TRUE
MB-3014	-	-	-	39.7	2	Stage0-2	TNBC	FALSE	FALSE	TNBC	Basal	0.880944	BRCA1-like	TRUE
MB-3016	+	-	+	56.83	1	Stage0-2	Non-TNBC	FALSE	FALSE	ER Positive	LumB	0.205198	non-BRCA1-like	TRUE
MB-3021	+	-	+	63.08	1	Stage0-2	Non-TNBC	FALSE	FALSE	ER Positive	LumA	0.280609	non-BRCA1-like	TRUE
MB-3025	-	+	-	37.89	2	Stage0-2	Non-TNBC	FALSE	FALSE	HER2 Positive	Her2	0.588713	BRCA1-like	TRUE
MB-3026	+	-	-	49.92	2	Stage0-2	Non-TNBC	FALSE	TRUE	ER Positive	LumA	0.118048	non-BRCA1-like	FALSE
MB-3028	+	+	-	60.93	1	Stage0-2	Non-TNBC	FALSE	FALSE	HER2 Positive	LumB	0.137506	non-BRCA1-like	TRUE
MB-3031	+	+	-	46.76	2	Stage0-2	Non-TNBC	FALSE	FALSE	HER2 Positive	Her2	0.131544	non-BRCA1-like	TRUE
MB-3032	+	-	+	50.01	1	Stage0-2	Non-TNBC	FALSE	FALSE	ER Positive	LumA	0.15417	non-BRCA1-like	TRUE
MB-3033	+	-	+	69.07	1	Stage0-2	Non-TNBC	FALSE	FALSE	ER Positive	LumA	0.108428	non-BRCA1-like	TRUE
MB-3035	+	-	-	54.64	1	Stage0-2	Non-TNBC	FALSE	FALSE	ER Positive	LumA	0.0605286	non-BRCA1-like	TRUE
MB-3037	+	-	+	53.19	1	Stage0-2	Non-TNBC	FALSE	FALSE	ER Positive	LumA	0.107675	non-BRCA1-like	TRUE
MB-3046	-	-	-	67.2	1	Stage0-2	TNBC	FALSE	FALSE	TNBC	Basal	0.99706	BRCA1-like	TRUE
MB-3049	+	-	+	57.17	1	Stage0-2	Non-TNBC	FALSE	FALSE	ER Positive	LumA	0.0870375	non-BRCA1-like	TRUE
MB-3050	+	-	-	59.53	1	Stage0-2	Non-TNBC	FALSE	FALSE	ER Positive	LumB	0.952864	BRCA1-like	TRUE
MB-3057	-	-	-	55.3	2	Stage0-2	TNBC	FALSE	TRUE	TNBC	Basal	0.91809	BRCA1-like	TRUE
MB-3058	-	-	-	47.74	2	Stage0-2	TNBC	FALSE	FALSE	TNBC	Basal	0.883859	BRCA1-like	TRUE
MB-3060	+	-	-	65.69	2	Stage0-2	Non-TNBC	FALSE	FALSE	ER Positive	LumB	0.00879242	non-BRCA1-like	TRUE
MB-3062	-	-	-	62.87	1	Stage0-2	TNBC	FALSE	FALSE	TNBC	claudin-low	0.709	BRCA1-like	TRUE
MB-3063	-	-	-	43.51	3	Stage3-4	TNBC	FALSE	FALSE	TNBC	Basal	0.994517	BRCA1-like	TRUE
MB-3064	+	-	+	46.7	1	Stage0-2	Non-TNBC	FALSE	FALSE	ER Positive	LumA	0.123741	non-BRCA1-like	TRUE
MB-3067	-	-	-	60.29	2	Stage0-2	TNBC	FALSE	FALSE	TNBC	claudin-low	0.354564	non-BRCA1-like	TRUE
MB-3079	+	-	+	50.54	1	Stage0-2	Non-TNBC	FALSE	FALSE	ER Positive	LumA	0.105804	non-BRCA1-like	TRUE
MB-3083	+	-	+	68.5	2	Stage0-2	Non-TNBC	FALSE	FALSE	ER Positive	LumB	0.00909163	non-BRCA1-like	TRUE
MB-3085	+	-	+	43.68	1	Stage0-2	Non-TNBC	FALSE	FALSE	ER Positive	Normal	0.127218	non-BRCA1-like	TRUE
MB-3088	+	-	+	65.58	1	Stage0-2	Non-TNBC	FALSE	FALSE	ER Positive	LumA	0.139118	non-BRCA1-like	TRUE
MB-3092	+	-	+	56.73	2	Stage0-2	Non-TNBC	FALSE	FALSE	ER Positive	LumB	0.0812646	non-BRCA1-like	TRUE
MB-3102	+	-	+	60.34	2	Stage0-2	Non-TNBC	FALSE	FALSE	ER Positive	LumA	0.0777013	non-BRCA1-like	TRUE
MB-3103	+	+	-	58.55	1	Stage0-2	Non-TNBC	FALSE	FALSE	HER2 Positive	LumB	0.0689871	non-BRCA1-like	TRUE
MB-3104	+	+	-	28.96	1	Stage0-2	Non-TNBC	FALSE	FALSE	HER2 Positive	LumA	0.0519959	non-BRCA1-like	TRUE
MB-3105	+	-	+	48.34	2	Stage0-2	Non-TNBC	FALSE	FALSE	ER Positive	LumA	0.300792	non-BRCA1-like	TRUE
MB-3110	+	-	-	61.07	2	Stage0-2	Non-TNBC	FALSE	FALSE	ER Positive	LumA	0.0585545	non-BRCA1-like	TRUE
MB-3121	+	-	+	63.06	1	Stage0-2	Non-TNBC	FALSE	FALSE	ER Positive	LumA	0.415325	non-BRCA1-like	TRUE
MB-3122	+	-	-	62.39	1	Stage0-2	Non-TNBC	FALSE	FALSE	ER Positive	Her2	0.958824	BRCA1-like	TRUE
MB-3123	-	-	-	50.26	3	Stage3-4	TNBC	FALSE	FALSE	TNBC	Basal	0.668382	BRCA1-like	TRUE
MB-3153	-	-	-	42.17	2	Stage0-2	TNBC	FALSE	FALSE	TNBC	Basal	0.809249	BRCA1-like	TRUE
MB-3165	+	-	-	59.78	2	Stage0-2	Non-TNBC	FALSE	FALSE	ER Positive	Basal	0.992291	BRCA1-like	TRUE
MB-3167	+	-	+	66.76	1	Stage0-2	Non-TNBC	FALSE	FALSE	ER Positive	LumA	0.00391071	non-BRCA1-like	TRUE
MB-3171	+	-	+	54.95	1	Stage0-2	Non-TNBC	FALSE	FALSE	ER Positive	LumA	0.0356522	non-BRCA1-like	TRUE
MB-3181	+	-	+	43.6	1	Stage0-2	Non-TNBC	FALSE	FALSE	ER Positive	LumB	0.173326	non-BRCA1-like	TRUE
MB-3211	-	-	-	58.31	1	Stage0-2	TNBC	FALSE	FALSE	TNBC	Basal	0.99388	BRCA1-like	TRUE
MB-3218	-	-	-	44.94	2	Stage0-2	TNBC	FALSE	FALSE	TNBC	Basal	0.947445	BRCA1-like	TRUE
MB-3222	+	-	+	63.03	1	Stage0-2	Non-TNBC	FALSE	FALSE	ER Positive	LumA	0.07257	non-BRCA1-like	TRUE
MB-3228	+	-	+	58.31	1	Stage0-2	Non-TNBC	FALSE	TRUE	ER Positive	LumA	0.0835133	non-BRCA1-like	FALSE
MB-3235	+	+	+	50.66	1	Stage0-2	Non-TNBC	FALSE	FALSE	HER2 Positive	LumB	0.16291	non-BRCA1-like	TRUE
MB-3252	+	-	+	41.4	1	Stage0-2	Non-TNBC	FALSE	FALSE	ER Positive	LumA	0.0838459	non-BRCA1-like	TRUE
MB-3253	+	-	+	56.81	2	Stage0-2	Non-TNBC	FALSE	FALSE	ER Positive	LumB	0.209656	non-BRCA1-like	TRUE
MB-3254	+	-	+	50.21	1	Stage0-2	Non-TNBC	FALSE	FALSE	ER Positive	LumA	0.09563	non-BRCA1-like	TRUE
MB-3266	+	-	+	52.91	2	Stage0-2	Non-TNBC	FALSE	FALSE	ER Positive	LumB	0.204621	non-BRCA1-like	TRUE
MB-3271	-	-	-	59.43	1	Stage0-2	TNBC	FALSE	FALSE	TNBC	claudin-low	0.965846	BRCA1-like	TRUE
MB-3272	+	+	+	63.53	3	Stage3-4	Non-TNBC	FALSE	FALSE	HER2 Positive	LumB	0.492093	non-BRCA1-like	TRUE
MB-3275	+	-	+	45	1	Stage0-2	Non-TNBC	FALSE	FALSE	ER Positive	LumB	0.0880554	non-BRCA1-like	TRUE
MB-3277	-	-	-	29.92	2	Stage0-2	TNBC	FALSE	FALSE	TNBC	Basal	0.94743	BRCA1-like	TRUE
MB-3292	-	-	-	60.04	1	Stage0-2	TNBC	FALSE	FALSE	TNBC	claudin-low	0.3881	non-BRCA1-like	TRUE
MB-3295	+	-	+	60.42	1	Stage0-2	Non-TNBC	FALSE	FALSE	ER Positive	Normal	0.117552	non-BRCA1-like	TRUE
MB-3297	-	-	-	42.72	2	Stage0-2	TNBC	FALSE	FALSE	TNBC	Basal	0.96321	BRCA1-like	TRUE
MB-3298	+	-	+	48.75	1	Stage0-2	Non-TNBC	FALSE	FALSE	ER Positive	LumA	0.0368206	non-BRCA1-like	TRUE
MB-3300	+	-	-	64.99	1	Stage0-2	Non-TNBC	FALSE	FALSE	ER Positive	LumB	0.158095	non-BRCA1-like	TRUE
MB-3301	+	-	+	49.5	1	Stage0-2	Non-TNBC	FALSE	FALSE	ER Positive	LumB	0.118835	non-BRCA1-like	TRUE
MB-3303	+	-	+	63.96	2	Stage0-2	Non-TNBC	FALSE	FALSE	ER Positive	LumB	0.255129	non-BRCA1-like	TRUE
MB-3328	+	-	-	69.65	2	Stage0-2	Non-TNBC	FALSE	FALSE	ER Positive	LumA	0.0913117	non-BRCA1-like	TRUE
MB-3329	-	+	-	56.03	1	Stage0-2	Non-TNBC	FALSE	FALSE	HER2 Positive	Her2	0.599414	BRCA1-like	TRUE
MB-3341	+	-	+	62.96	1	Stage0-2	Non-TNBC	FALSE	FALSE	ER Positive	LumA	0.403252	non-BRCA1-like	TRUE
MB-3344	+	-	+	33.76	1	Stage0-2	Non-TNBC	FALSE	FALSE	ER Positive	LumA	0.107393	non-BRCA1-like	TRUE
MB-3350	+	-	+	62.62	1	Stage0-2	Non-TNBC	FALSE	FALSE	ER Positive	LumB	0.0577267	non-BRCA1-like	TRUE
MB-3351	+	-	+	39.4	1	Stage0-2	Non-TNBC	FALSE	FALSE	ER Positive	LumA	0.0445304	non-BRCA1-like	TRUE
MB-3355	-	+	-	48.53	3	Stage3-4	Non-TNBC	FALSE	FALSE	HER2 Positive	Her2	0.46771	non-BRCA1-like	TRUE
MB-3357	+	-	+	47.75	1	Stage0-2	Non-TNBC	FALSE	FALSE	ER Positive	LumB	0.245109	non-BRCA1-like	TRUE
MB-3360	+	+	+	48.48	1	Stage0-2	Non-TNBC	FALSE	FALSE	HER2 Positive	LumB	0.164554	non-BRCA1-like	TRUE
MB-3361	+	+	-	57.31	1	Stage0-2	Non-TNBC	FALSE	FALSE	HER2 Positive	LumB	0.192169	non-BRCA1-like	TRUE
MB-3363	+	-	-	56.42	1	Stage0-2	Non-TNBC	FALSE	FALSE	ER Positive	Basal	0.016164	non-BRCA1-like	TRUE
MB-3365	+	-	+	51.18	2	Stage0-2	Non-TNBC	FALSE	FALSE	ER Positive	LumA	0.365982	non-BRCA1-like	TRUE
MB-3367	+	-	-	65.62	1	Stage0-2	Non-TNBC	FALSE	FALSE	ER Positive	claudin-low	0.623833	BRCA1-like	TRUE
MB-3371	+	-	-	66.15	1	Stage0-2	Non-TNBC	FALSE	FALSE	ER Positive	LumB	0.034132	non-BRCA1-like	TRUE
MB-3378	+	-	+	65.5	1	Stage0-2	Non-TNBC	FALSE	FALSE	ER Positive	LumA	0.149658	non-BRCA1-like	TRUE
MB-3379	+	+	+	60.99	1	Stage0-2	Non-TNBC	FALSE	FALSE	HER2 Positive	LumA	0.0153867	non-BRCA1-like	TRUE
MB-3381	+	-	+	53.36	2	Stage0-2	Non-TNBC	FALSE	FALSE	ER Positive	LumA	0.0818935	non-BRCA1-like	TRUE
MB-3382	+	+	-	61.26	1	Stage0-2	Non-TNBC	FALSE	FALSE	HER2 Positive	LumB	0.348755	non-BRCA1-like	TRUE
MB-3383	-	-	-	38.49	3	Stage3-4	TNBC	FALSE	FALSE	TNBC	claudin-low	0.981855	BRCA1-like	TRUE
MB-3386	-	+	-	40.06	2	Stage0-2	Non-TNBC	FALSE	FALSE	HER2 Positive	Her2	0.149995	non-BRCA1-like	TRUE
MB-3388	+	-	+	59.3	2	Stage0-2	Non-TNBC	FALSE	FALSE	ER Positive	LumB	0.572674	BRCA1-like	TRUE
MB-3389	+	-	-	63.34	1	Stage0-2	Non-TNBC	FALSE	FALSE	ER Positive	LumB	0.366842	non-BRCA1-like	TRUE
MB-3395	-	-	-	52.45	1	Stage0-2	TNBC	FALSE	FALSE	TNBC	claudin-low	0.653496	BRCA1-like	TRUE
MB-3396	-	-	-	59.29	2	Stage0-2	TNBC	FALSE	FALSE	TNBC	Basal	0.4149	non-BRCA1-like	TRUE
MB-3402	+	-	+	41.17	2	Stage0-2	Non-TNBC	FALSE	FALSE	ER Positive	LumB	0.08706	non-BRCA1-like	TRUE
MB-3403	+	-	+	50.92	2	Stage0-2	Non-TNBC	FALSE	FALSE	ER Positive	LumA	0.0886473	non-BRCA1-like	TRUE
MB-3412	+	-	-	55.28	3	Stage3-4	Non-TNBC	FALSE	FALSE	ER Positive	LumA	0.112657	non-BRCA1-like	TRUE
MB-3417	+	-	+	59.16	1	Stage0-2	Non-TNBC	FALSE	FALSE	ER Positive	LumB	0.0558794	non-BRCA1-like	TRUE
MB-3429	+	-	-	49.08	2	Stage0-2	Non-TNBC	FALSE	FALSE	ER Positive	Normal	0.145389	non-BRCA1-like	TRUE
MB-3430	+	-	+	68.86	2	Stage0-2	Non-TNBC	FALSE	FALSE	ER Positive	LumA	0.106571	non-BRCA1-like	TRUE
MB-3435	-	+	-	37.05	2	Stage0-2	Non-TNBC	FALSE	FALSE	HER2 Positive	Her2	0.175034	non-BRCA1-like	TRUE
MB-3436	+	-	+	38.2	3	Stage3-4	Non-TNBC	FALSE	FALSE	ER Positive	LumB	0.180103	non-BRCA1-like	TRUE
MB-3437	+	-	+	70.52	1	Stage0-2	Non-TNBC	FALSE	FALSE	ER Positive	LumB	0.0675445	non-BRCA1-like	TRUE
MB-3439	+	-	+	43.67	2	Stage0-2	Non-TNBC	FALSE	FALSE	ER Positive	LumA	0.177028	non-BRCA1-like	TRUE
MB-3450	+	-	+	51.52	1	Stage0-2	Non-TNBC	FALSE	FALSE	ER Positive	LumA	0.0836153	non-BRCA1-like	TRUE
MB-3452	+	-	-	64.04	1	Stage0-2	Non-TNBC	FALSE	FALSE	ER Positive	Normal	0.597099	BRCA1-like	TRUE
MB-3453	-	-	-	51.36	2	Stage0-2	TNBC	FALSE	FALSE	TNBC	Basal	0.911901	BRCA1-like	TRUE
MB-3459	+	-	+	57.66	1	Stage0-2	Non-TNBC	FALSE	FALSE	ER Positive	claudin-low	0.228569	non-BRCA1-like	TRUE
MB-3462	+	-	+	40.92	2	Stage0-2	Non-TNBC	FALSE	FALSE	ER Positive	LumA	0.130482	non-BRCA1-like	TRUE
MB-3466	+	-	+	55.3	1	Stage0-2	Non-TNBC	FALSE	FALSE	ER Positive	Her2	0.152906	non-BRCA1-like	TRUE
MB-3467	-	+	-	21.93	3	Stage3-4	Non-TNBC	FALSE	FALSE	HER2 Positive	Her2	0.488841	non-BRCA1-like	TRUE
MB-3470	-	+	-	56.4	2	Stage0-2	Non-TNBC	FALSE	FALSE	HER2 Positive	Her2	0.753721	BRCA1-like	TRUE
MB-3476	-	-	-	68.59	1	Stage0-2	TNBC	FALSE	FALSE	TNBC	claudin-low	0.524449	BRCA1-like	TRUE
MB-3479	+	-	+	60.3	2	Stage0-2	Non-TNBC	FALSE	FALSE	ER Positive	claudin-low	0.114865	non-BRCA1-like	TRUE
MB-3487	+	-	-	43.58	1	Stage0-2	Non-TNBC	FALSE	FALSE	ER Positive	LumB	0.266129	non-BRCA1-like	TRUE
MB-3488	+	+	-	41.1	2	Stage0-2	Non-TNBC	FALSE	FALSE	HER2 Positive	Her2	0.491028	non-BRCA1-like	TRUE
MB-3490	+	-	+	45.74	1	Stage0-2	Non-TNBC	FALSE	FALSE	ER Positive	LumB	0.130357	non-BRCA1-like	TRUE
MB-3492	+	-	+	62.09	2	Stage0-2	Non-TNBC	FALSE	FALSE	ER Positive	LumB	0.184293	non-BRCA1-like	TRUE
MB-3497	-	+	-	53.5	3	Stage3-4	Non-TNBC	FALSE	FALSE	HER2 Positive	Her2	0.372464	non-BRCA1-like	TRUE
MB-3500	-	-	-	66.91	1	Stage0-2	TNBC	FALSE	FALSE	TNBC	Basal	0.976667	BRCA1-like	TRUE
MB-3502	-	-	-	50.79	2	Stage0-2	TNBC	FALSE	FALSE	TNBC	Basal	0.983376	BRCA1-like	TRUE
MB-3506	+	-	+	39.28	2	Stage0-2	Non-TNBC	FALSE	FALSE	ER Positive	LumB	0.0430687	non-BRCA1-like	TRUE
MB-3510	+	-	+	67.6	2	Stage0-2	Non-TNBC	FALSE	FALSE	ER Positive	LumA	0.0893121	non-BRCA1-like	TRUE
MB-3525	+	-	-	65.56	3	Stage3-4	Non-TNBC	FALSE	FALSE	ER Positive	LumB	0.120616	non-BRCA1-like	TRUE
MB-3526	+	-	-	60.3	2	Stage0-2	Non-TNBC	FALSE	FALSE	ER Positive	Normal	0.093292	non-BRCA1-like	TRUE
MB-3528	-	+	-	71.03	1	Stage0-2	Non-TNBC	FALSE	FALSE	HER2 Positive	Her2	0.172552	non-BRCA1-like	TRUE
MB-3530	+	-	+	70.94	2	Stage0-2	Non-TNBC	FALSE	FALSE	ER Positive	Her2	0.0386946	non-BRCA1-like	TRUE
MB-3536	+	-	-	48.12	3	Stage3-4	Non-TNBC	FALSE	FALSE	ER Positive	Normal	0.261809	non-BRCA1-like	TRUE
MB-3545	+	-	+	49.84	1	Stage0-2	Non-TNBC	FALSE	FALSE	ER Positive	LumA	0.178353	non-BRCA1-like	TRUE
MB-3547	+	-	+	68.13	1	Stage0-2	Non-TNBC	FALSE	FALSE	ER Positive	LumA	0.121059	non-BRCA1-like	TRUE
MB-3548	+	-	+	66.85	2	Stage0-2	Non-TNBC	FALSE	FALSE	ER Positive	LumA	0.149364	non-BRCA1-like	TRUE
MB-3556	-	+	-	51.76	2	Stage0-2	Non-TNBC	FALSE	FALSE	HER2 Positive	Her2	0.124159	non-BRCA1-like	TRUE
MB-3567	-	-	-	55.95	2	Stage0-2	TNBC	FALSE	FALSE	TNBC	claudin-low	0.443861	non-BRCA1-like	TRUE
MB-3576	+	-	-	53.04	1	Stage0-2	Non-TNBC	FALSE	FALSE	ER Positive	Her2	0.00297671	non-BRCA1-like	TRUE
MB-3582	+	-	+	63.97	1	Stage0-2	Non-TNBC	FALSE	FALSE	ER Positive	claudin-low	0.110298	non-BRCA1-like	TRUE
MB-3600	+	-	+	60.15	2	Stage0-2	Non-TNBC	FALSE	FALSE	ER Positive	LumB	0.563552	BRCA1-like	TRUE
MB-3606	-	+	-	68.61	1	Stage0-2	Non-TNBC	FALSE	FALSE	HER2 Positive	Her2	0.726695	BRCA1-like	TRUE
MB-3614	+	-	+	63.95	2	Stage0-2	Non-TNBC	FALSE	FALSE	ER Positive	LumB	0.0352757	non-BRCA1-like	TRUE
MB-3702	-	-	-	37.16	2	Stage0-2	TNBC	FALSE	FALSE	TNBC	claudin-low	0.539789	BRCA1-like	TRUE
MB-3706	-	-	-	55.71	1	Stage0-2	TNBC	FALSE	FALSE	TNBC	Basal	0.956279	BRCA1-like	TRUE
MB-3707	+	-	-	70.77	2	Stage0-2	Non-TNBC	FALSE	FALSE	ER Positive	claudin-low	0.0755371	non-BRCA1-like	TRUE
MB-3711	+	-	+	41.52	1	Stage0-2	Non-TNBC	FALSE	FALSE	ER Positive	LumA	0.0976714	non-BRCA1-like	TRUE
MB-3748	+	-	+	51.01	1	Stage0-2	Non-TNBC	FALSE	FALSE	ER Positive	LumA	0.138913	non-BRCA1-like	TRUE
MB-3752	-	-	-	49.98	1	Stage0-2	TNBC	FALSE	FALSE	TNBC	claudin-low	0.384636	non-BRCA1-like	TRUE
MB-3754	+	-	-	57.01	1	Stage0-2	Non-TNBC	FALSE	FALSE	ER Positive	LumB	0.19273	non-BRCA1-like	TRUE
MB-3781	+	-	+	48.16	1	Stage0-2	Non-TNBC	FALSE	FALSE	ER Positive	LumA	0.187501	non-BRCA1-like	TRUE
MB-3797	+	-	+	68.72	1	Stage0-2	Non-TNBC	FALSE	FALSE	ER Positive	LumA	0.167079	non-BRCA1-like	TRUE
MB-3823	+	-	+	40.78	1	Stage0-2	Non-TNBC	FALSE	FALSE	ER Positive	LumA	0.0889922	non-BRCA1-like	TRUE
MB-3824	+	-	+	49.45	1	Stage0-2	Non-TNBC	FALSE	FALSE	ER Positive	LumB	0.0920168	non-BRCA1-like	TRUE
MB-3838	+	-	+	60.45	1	Stage0-2	Non-TNBC	FALSE	FALSE	ER Positive	LumB	0.146329	non-BRCA1-like	TRUE
MB-3840	+	-	-	53.89	1	Stage0-2	Non-TNBC	FALSE	FALSE	ER Positive	LumB	0.0887278	non-BRCA1-like	TRUE
MB-3842	+	-	-	54.6	2	Stage0-2	Non-TNBC	FALSE	FALSE	ER Positive	LumB	0.0989113	non-BRCA1-like	TRUE
MB-3850	+	+	+	65.89	1	Stage0-2	Non-TNBC	FALSE	FALSE	HER2 Positive	LumA	0.148936	non-BRCA1-like	TRUE
MB-3852	+	+	+	43.56	1	Stage0-2	Non-TNBC	FALSE	FALSE	HER2 Positive	LumA	0.0654262	non-BRCA1-like	TRUE
MB-3854	+	-	+	63.82	1	Stage0-2	Non-TNBC	FALSE	FALSE	ER Positive	LumA	0.223485	non-BRCA1-like	TRUE
MB-3865	+	-	-	49.37	1	Stage0-2	Non-TNBC	FALSE	FALSE	ER Positive	claudin-low	0.122489	non-BRCA1-like	TRUE
MB-3866	-	+	-	54.29	1	Stage0-2	Non-TNBC	FALSE	FALSE	HER2 Positive	Her2	0.960322	BRCA1-like	TRUE
MB-3871	+	-	+	62.03	2	Stage0-2	Non-TNBC	FALSE	FALSE	ER Positive	LumA	0.177924	non-BRCA1-like	TRUE
MB-3874	+	-	+	35.5	1	Stage0-2	Non-TNBC	FALSE	FALSE	ER Positive	LumA	0.0742578	non-BRCA1-like	TRUE
MB-3978	-	+	-	57.91	1	Stage0-2	Non-TNBC	FALSE	FALSE	HER2 Positive	Her2	0.0887617	non-BRCA1-like	TRUE
MB-4000	+	-	-	76.96	1	Stage0-2	Non-TNBC	FALSE	FALSE	ER Positive	LumA	0.0740231	non-BRCA1-like	TRUE
MB-4001	+	-	-	74.51	2	Stage0-2	Non-TNBC	FALSE	FALSE	ER Positive	LumA	0.505083	BRCA1-like	TRUE
MB-4003	+	-	+	70.31	1	Stage0-2	Non-TNBC	FALSE	FALSE	ER Positive	Her2	0.398805	non-BRCA1-like	TRUE
MB-4004	+	-	+	61.16	1	Stage0-2	Non-TNBC	FALSE	FALSE	ER Positive	LumB	0.699129	BRCA1-like	TRUE
MB-4005	+	-	+	66.37	1	Stage0-2	Non-TNBC	FALSE	FALSE	ER Positive	claudin-low	0.12899	non-BRCA1-like	TRUE
MB-4008	+	-	+	64.91	2	Stage0-2	Non-TNBC	FALSE	FALSE	ER Positive	LumB	0.0601849	non-BRCA1-like	TRUE
MB-4010	+	-	+	73.15	2	Stage0-2	Non-TNBC	FALSE	FALSE	ER Positive	Her2	0.39856	non-BRCA1-like	TRUE
MB-4011	+	-	-	72.36	null		Non-TNBC	FALSE	FALSE	ER Positive	LumA	0.356387	non-BRCA1-like	FALSE
MB-4012	-	+	-	63.23	2	Stage0-2	Non-TNBC	FALSE	FALSE	HER2 Positive	Her2	0.0838963	non-BRCA1-like	TRUE
MB-4015	-	-	-	76.13	null		TNBC	FALSE	FALSE	TNBC	Her2	0.288981	non-BRCA1-like	FALSE
MB-4017	+	-	-	76.17	2	Stage0-2	Non-TNBC	FALSE	FALSE	ER Positive	LumB	0.110921	non-BRCA1-like	TRUE
MB-4018	+	-	+	71.32	null		Non-TNBC	FALSE	FALSE	ER Positive	LumA	0.147152	non-BRCA1-like	FALSE
MB-4024	-	-	-	56.14	2	Stage0-2	TNBC	FALSE	FALSE	TNBC	Basal	0.999961	BRCA1-like	TRUE
MB-4033	+	-	+	82.17	3	Stage3-4	Non-TNBC	FALSE	FALSE	ER Positive	LumA	0.12034	non-BRCA1-like	TRUE
MB-4046	+	-	+	59.24	1	Stage0-2	Non-TNBC	FALSE	FALSE	ER Positive	Her2	0.0635532	non-BRCA1-like	TRUE
MB-4059	+	-	+	50.23	2	Stage0-2	Non-TNBC	FALSE	FALSE	ER Positive	Normal	0.119669	non-BRCA1-like	TRUE
MB-4079	+	-	+	63.17	2	Stage0-2	Non-TNBC	FALSE	FALSE	ER Positive	Her2	0.124531	non-BRCA1-like	TRUE
MB-4091	+	-	+	74.45	2	Stage0-2	Non-TNBC	FALSE	FALSE	ER Positive	LumA	0.0931838	non-BRCA1-like	TRUE
MB-4098	+	-	-	68.55	null		Non-TNBC	FALSE	FALSE	ER Positive	Her2	0.108109	non-BRCA1-like	FALSE
MB-4119	+	-	-	65.46	2	Stage0-2	Non-TNBC	FALSE	FALSE	ER Positive	Her2	0.00678216	non-BRCA1-like	TRUE
MB-4120	+	-	+	56.19	null		Non-TNBC	FALSE	FALSE	ER Positive	LumA	0.0655953	non-BRCA1-like	FALSE
MB-4126	+	-	+	73.2	2	Stage0-2	Non-TNBC	FALSE	FALSE	ER Positive	Her2	0.349589	non-BRCA1-like	TRUE
MB-4127	-	+	-	54.35	3	Stage3-4	Non-TNBC	FALSE	FALSE	HER2 Positive	Her2	0.1545	non-BRCA1-like	TRUE
MB-4139	+	-	+	63.05	1	Stage0-2	Non-TNBC	FALSE	FALSE	ER Positive	LumB	5.24644e-06	non-BRCA1-like	TRUE
MB-4140	+	-	-	71.17	2	Stage0-2	Non-TNBC	FALSE	FALSE	ER Positive	LumA	0.115132	non-BRCA1-like	TRUE
MB-4141	+	-	+	58.32	null		Non-TNBC	FALSE	FALSE	ER Positive	Her2	0.00813439	non-BRCA1-like	FALSE
MB-4145	+	-	+	60.33	1	Stage0-2	Non-TNBC	FALSE	FALSE	ER Positive	Her2	0.523135	BRCA1-like	TRUE
MB-4146	-	-	-	43.06	2	Stage0-2	TNBC	FALSE	FALSE	TNBC	Basal	0.322406	non-BRCA1-like	TRUE
MB-4148	+	-	+	57.85	null		Non-TNBC	FALSE	FALSE	ER Positive	LumB	0.379258	non-BRCA1-like	FALSE
MB-4154	+	-	+	54.22	2	Stage0-2	Non-TNBC	FALSE	FALSE	ER Positive	LumB	0.220005	non-BRCA1-like	TRUE
MB-4171	+	-	-	64.21	2	Stage0-2	Non-TNBC	FALSE	FALSE	ER Positive	Her2	0.15931	non-BRCA1-like	TRUE
MB-4173	+	-	+	74.31	2	Stage0-2	Non-TNBC	FALSE	FALSE	ER Positive	LumA	0.0626	non-BRCA1-like	TRUE
MB-4189	+	-	+	60.99	null		Non-TNBC	FALSE	FALSE	ER Positive	Her2	0.102503	non-BRCA1-like	FALSE
MB-4212	+	-	+	45.5	null		Non-TNBC	FALSE	FALSE	ER Positive	LumA	0.149131	non-BRCA1-like	FALSE
MB-4213	+	-	-	67.02	2	Stage0-2	Non-TNBC	FALSE	FALSE	ER Positive	LumB	0.109534	non-BRCA1-like	TRUE
MB-4222	+	-	+	58.8	2	Stage0-2	Non-TNBC	FALSE	FALSE	ER Positive	Her2	0.0449923	non-BRCA1-like	TRUE
MB-4224	+	-	+	72.39	2	Stage0-2	Non-TNBC	FALSE	FALSE	ER Positive	NC	0.00796001	non-BRCA1-like	TRUE
MB-4230	+	-	-	75.87	2	Stage0-2	Non-TNBC	FALSE	FALSE	ER Positive	LumA	0.166243	non-BRCA1-like	TRUE
MB-4233	+	-	-	54.01	2	Stage0-2	Non-TNBC	FALSE	FALSE	ER Positive	LumB	0.334256	non-BRCA1-like	TRUE
MB-4234	+	-	+	68.25	2	Stage0-2	Non-TNBC	FALSE	FALSE	ER Positive	LumA	0.151727	non-BRCA1-like	TRUE
MB-4235	+	-	-	67.46	1	Stage0-2	Non-TNBC	FALSE	FALSE	ER Positive	Basal	0.0985603	non-BRCA1-like	TRUE
MB-4236	+	-	-	73.91	2	Stage0-2	Non-TNBC	FALSE	FALSE	ER Positive	Her2	0.116692	non-BRCA1-like	TRUE
MB-4250	+	-	-	80.81	3	Stage3-4	Non-TNBC	FALSE	FALSE	ER Positive	LumA	0.0178597	non-BRCA1-like	TRUE
MB-4254	-	-	-	68.7	null		TNBC	FALSE	FALSE	TNBC	Basal	0.602678	BRCA1-like	FALSE
MB-4264	+	-	+	72.17	null		Non-TNBC	FALSE	FALSE	ER Positive	LumA	0.0928966	non-BRCA1-like	FALSE
MB-4266	+	-	-	28.04	2	Stage0-2	Non-TNBC	FALSE	FALSE	ER Positive	LumA	0.0545037	non-BRCA1-like	TRUE
MB-4270	+	+	+	37.85	2	Stage0-2	Non-TNBC	FALSE	FALSE	HER2 Positive	Her2	0.103368	non-BRCA1-like	TRUE
MB-4274	+	-	+	74.32	2	Stage0-2	Non-TNBC	FALSE	FALSE	ER Positive	LumB	3.01997e-07	non-BRCA1-like	TRUE
MB-4276	+	+	+	55.07	2	Stage0-2	Non-TNBC	FALSE	FALSE	HER2 Positive	Her2	0.185895	non-BRCA1-like	TRUE
MB-4278	+	-	+	68.32	2	Stage0-2	Non-TNBC	FALSE	FALSE	ER Positive	Her2	0.110599	non-BRCA1-like	TRUE
MB-4281	+	-	-	60	2	Stage0-2	Non-TNBC	FALSE	FALSE	ER Positive	Her2	0.832187	BRCA1-like	TRUE
MB-4282	+	-	+	49.61	1	Stage0-2	Non-TNBC	FALSE	FALSE	ER Positive	LumA	0.571505	BRCA1-like	TRUE
MB-4283	+	-	+	55.62	2	Stage0-2	Non-TNBC	FALSE	FALSE	ER Positive	LumA	0.00524762	non-BRCA1-like	TRUE
MB-4289	+	+	-	65.49	1	Stage0-2	Non-TNBC	FALSE	FALSE	HER2 Positive	Her2	0.0113281	non-BRCA1-like	TRUE
MB-4292	+	-	+	58.8	null		Non-TNBC	FALSE	FALSE	ER Positive	LumA	0.305064	non-BRCA1-like	FALSE
MB-4293	+	-	-	54.16	2	Stage0-2	Non-TNBC	FALSE	FALSE	ER Positive	LumA	0.171836	non-BRCA1-like	TRUE
MB-4298	+	-	-	70.24	2	Stage0-2	Non-TNBC	FALSE	FALSE	ER Positive	LumB	0.137637	non-BRCA1-like	TRUE
MB-4300	+	-	-	70.58	2	Stage0-2	Non-TNBC	FALSE	FALSE	ER Positive	Her2	0.22879	non-BRCA1-like	TRUE
MB-4303	-	-	-	66.91	1	Stage0-2	TNBC	FALSE	TRUE	TNBC	Basal	0.699312	BRCA1-like	TRUE
MB-4306	+	-	+	69.19	2	Stage0-2	Non-TNBC	FALSE	FALSE	ER Positive	LumA	0.0271756	non-BRCA1-like	TRUE
MB-4310	+	-	+	76.51	null		Non-TNBC	FALSE	FALSE	ER Positive	LumA	8.82582e-06	non-BRCA1-like	FALSE
MB-4313	+	-	+	58.02	2	Stage0-2	Non-TNBC	FALSE	FALSE	ER Positive	LumA	0.176567	non-BRCA1-like	TRUE
MB-4317	+	+	+	51.93	2	Stage0-2	Non-TNBC	FALSE	FALSE	HER2 Positive	Her2	0.18968	non-BRCA1-like	TRUE
MB-4318	+	-	+	72.44	2	Stage0-2	Non-TNBC	FALSE	FALSE	ER Positive	LumB	0.208277	non-BRCA1-like	TRUE
MB-4322	+	-	-	63.39	2	Stage0-2	Non-TNBC	FALSE	FALSE	ER Positive	LumA	1.5937e-05	non-BRCA1-like	TRUE
MB-4323	+	-	+	80.04	null		Non-TNBC	FALSE	FALSE	ER Positive	LumA	0.11909	non-BRCA1-like	FALSE
MB-4324	+	-	+	61.22	2	Stage0-2	Non-TNBC	FALSE	FALSE	ER Positive	Her2	0.518516	BRCA1-like	TRUE
MB-4328	+	-	+	64.12	null		Non-TNBC	FALSE	FALSE	ER Positive	LumA	0.060965	non-BRCA1-like	FALSE
MB-4329	+	-	+	70.75	2	Stage0-2	Non-TNBC	FALSE	FALSE	ER Positive	LumA	0.058845	non-BRCA1-like	TRUE
MB-4331	+	-	-	63.34	2	Stage0-2	Non-TNBC	FALSE	FALSE	ER Positive	Her2	0.256715	non-BRCA1-like	TRUE
MB-4332	-	-	-	34.36	1	Stage0-2	TNBC	FALSE	FALSE	TNBC	Basal	0.919376	BRCA1-like	TRUE
MB-4333	+	-	-	64.5	2	Stage0-2	Non-TNBC	FALSE	FALSE	ER Positive	LumA	0.0805316	non-BRCA1-like	TRUE
MB-4339	+	-	+	74.98	1	Stage0-2	Non-TNBC	FALSE	FALSE	ER Positive	LumB	0.0378791	non-BRCA1-like	TRUE
MB-4341	-	+	-	35.14	2	Stage0-2	Non-TNBC	FALSE	FALSE	HER2 Positive	Her2	0.918796	BRCA1-like	TRUE
MB-4342	+	-	-	73.2	3	Stage3-4	Non-TNBC	FALSE	FALSE	ER Positive	LumA	0.0482115	non-BRCA1-like	TRUE
MB-4343	+	-	-	68.09	2	Stage0-2	Non-TNBC	FALSE	FALSE	ER Positive	Her2	0.172253	non-BRCA1-like	TRUE
MB-4348	+	+	-	61.57	2	Stage0-2	Non-TNBC	FALSE	FALSE	HER2 Positive	Her2	0.0603094	non-BRCA1-like	TRUE
MB-4350	-	+	-	35.64	2	Stage0-2	Non-TNBC	FALSE	FALSE	HER2 Positive	Her2	0.123359	non-BRCA1-like	TRUE
MB-4351	-	-	-	70.27	1	Stage0-2	TNBC	FALSE	FALSE	TNBC	Her2	0.970392	BRCA1-like	TRUE
MB-4353	+	-	+	59.23	2	Stage0-2	Non-TNBC	FALSE	FALSE	ER Positive	LumB	0.130068	non-BRCA1-like	TRUE
MB-4354	-	-	-	55.01	null		TNBC	FALSE	FALSE	TNBC	Her2	0.112543	non-BRCA1-like	FALSE
MB-4357	+	-	-	77.12	null		Non-TNBC	FALSE	FALSE	ER Positive	LumA	0.108172	non-BRCA1-like	FALSE
MB-4360	-	+	-	59.16	3	Stage3-4	Non-TNBC	FALSE	FALSE	HER2 Positive	Her2	0.63637	BRCA1-like	TRUE
MB-4362	+	-	+	50.08	1	Stage0-2	Non-TNBC	FALSE	FALSE	ER Positive	Normal	0.108386	non-BRCA1-like	TRUE
MB-4368	+	-	+	74.6	2	Stage0-2	Non-TNBC	FALSE	FALSE	ER Positive	LumA	0.446979	non-BRCA1-like	TRUE
MB-4374	+	-	+	77.51	2	Stage0-2	Non-TNBC	FALSE	FALSE	ER Positive	LumA	0.0854606	non-BRCA1-like	TRUE
MB-4375	+	-	+	40.04	1	Stage0-2	Non-TNBC	FALSE	FALSE	ER Positive	Normal	0.0257896	non-BRCA1-like	TRUE
MB-4381	+	-	+	59.75	2	Stage0-2	Non-TNBC	FALSE	FALSE	ER Positive	Normal	0.102873	non-BRCA1-like	TRUE
MB-4390	+	-	+	68.49	2	Stage0-2	Non-TNBC	FALSE	FALSE	ER Positive	LumA	0.138217	non-BRCA1-like	TRUE
MB-4395	+	-	+	45.21	null		Non-TNBC	FALSE	FALSE	ER Positive	Her2	0.0955343	non-BRCA1-like	FALSE
MB-4407	-	-	-	44.4	1	Stage0-2	TNBC	FALSE	FALSE	TNBC	Basal	0.994471	BRCA1-like	TRUE
MB-4408	-	-	-	71.66	null		TNBC	FALSE	FALSE	TNBC	Basal	0.678819	BRCA1-like	FALSE
MB-4416	-	-	-	44.89	2	Stage0-2	TNBC	FALSE	FALSE	TNBC	claudin-low	0.597189	BRCA1-like	TRUE
MB-4417	-	-	-	68.16	2	Stage0-2	TNBC	FALSE	FALSE	TNBC	Basal	0.786767	BRCA1-like	TRUE
MB-4418	+	-	+	56.11	1	Stage0-2	Non-TNBC	FALSE	FALSE	ER Positive	LumA	0.140528	non-BRCA1-like	TRUE
MB-4421	+	-	+	69.01	1	Stage0-2	Non-TNBC	FALSE	FALSE	ER Positive	LumA	0.0608206	non-BRCA1-like	TRUE
MB-4426	+	-	+	70.84	2	Stage0-2	Non-TNBC	FALSE	TRUE	ER Positive	Basal	0.160925	non-BRCA1-like	FALSE
MB-4434	+	-	-	74.84	2	Stage0-2	Non-TNBC	FALSE	FALSE	ER Positive	Her2	0.154368	non-BRCA1-like	TRUE
MB-4442	+	-	+	47.29	1	Stage0-2	Non-TNBC	FALSE	FALSE	ER Positive	LumA	0.0809067	non-BRCA1-like	TRUE
MB-4484	+	-	+	66.23	null		Non-TNBC	FALSE	FALSE	ER Positive	Normal	0.00925578	non-BRCA1-like	FALSE
MB-4529	+	-	-	61.21	1	Stage0-2	Non-TNBC	FALSE	FALSE	ER Positive	LumA	0.121644	non-BRCA1-like	TRUE
MB-4548	-	+	-	50.42	2	Stage0-2	Non-TNBC	FALSE	FALSE	HER2 Positive	Her2	0.127739	non-BRCA1-like	TRUE
MB-4557	+	-	+	51.25	2	Stage0-2	Non-TNBC	FALSE	FALSE	ER Positive	LumA	0.137011	non-BRCA1-like	TRUE
MB-4564	+	-	+	74.67	null		Non-TNBC	FALSE	FALSE	ER Positive	LumA	0.106706	non-BRCA1-like	FALSE
MB-4578	+	-	+	72.74	2	Stage0-2	Non-TNBC	FALSE	FALSE	ER Positive	LumA	0.0708745	non-BRCA1-like	TRUE
MB-4591	+	-	+	71.93	2	Stage0-2	Non-TNBC	FALSE	FALSE	ER Positive	LumB	0.416012	non-BRCA1-like	TRUE
MB-4593	+	-	+	48.44	1	Stage0-2	Non-TNBC	FALSE	FALSE	ER Positive	LumA	0.153731	non-BRCA1-like	TRUE
MB-4598	+	-	+	67.92	2	Stage0-2	Non-TNBC	FALSE	FALSE	ER Positive	LumB	0.0351886	non-BRCA1-like	TRUE
MB-4599	+	-	+	63.83	2	Stage0-2	Non-TNBC	FALSE	FALSE	ER Positive	LumA	0.0745516	non-BRCA1-like	TRUE
MB-4601	-	+	-	39.14	2	Stage0-2	Non-TNBC	FALSE	FALSE	HER2 Positive	Basal	0.795012	BRCA1-like	TRUE
MB-4602	+	-	+	58.38	2	Stage0-2	Non-TNBC	FALSE	FALSE	ER Positive	LumB	0.0295552	non-BRCA1-like	TRUE
MB-4603	+	-	+	42.79	1	Stage0-2	Non-TNBC	FALSE	FALSE	ER Positive	Normal	0.194445	non-BRCA1-like	TRUE
MB-4607	+	-	-	55.42	1	Stage0-2	Non-TNBC	FALSE	FALSE	ER Positive	LumA	0.117931	non-BRCA1-like	TRUE
MB-4616	+	-	+	71.47	1	Stage0-2	Non-TNBC	FALSE	FALSE	ER Positive	LumA	0.0700238	non-BRCA1-like	TRUE
MB-4618	+	-	+	40.05	1	Stage0-2	Non-TNBC	FALSE	FALSE	ER Positive	LumB	0.0393365	non-BRCA1-like	TRUE
MB-4621	-	-	-	39.51	3	Stage3-4	TNBC	FALSE	FALSE	TNBC	Basal	0.698178	BRCA1-like	TRUE
MB-4622	-	-	-	40.83	2	Stage0-2	TNBC	FALSE	FALSE	TNBC	claudin-low	0.900916	BRCA1-like	TRUE
MB-4623	+	-	-	61.88	2	Stage0-2	Non-TNBC	FALSE	FALSE	ER Positive	LumA	0.484469	non-BRCA1-like	TRUE
MB-4626	+	+	-	64.61	1	Stage0-2	Non-TNBC	FALSE	FALSE	HER2 Positive	Her2	0.195271	non-BRCA1-like	TRUE
MB-4627	+	-	+	55.65	2	Stage0-2	Non-TNBC	TRUE	FALSE	ER Positive	LumA	0.136509	non-BRCA1-like	FALSE
MB-4630	+	-	+	67.48	null		Non-TNBC	FALSE	FALSE	ER Positive	LumB	0.403417	non-BRCA1-like	FALSE
MB-4633	+	-	+	67.03	2	Stage0-2	Non-TNBC	FALSE	FALSE	ER Positive	LumA	0.0431581	non-BRCA1-like	TRUE
MB-4634	+	-	+	66.37	2	Stage0-2	Non-TNBC	FALSE	FALSE	ER Positive	LumA	0.0392426	non-BRCA1-like	TRUE
MB-4639	+	-	+	71.17	2	Stage0-2	Non-TNBC	FALSE	FALSE	ER Positive	LumB	0.0836831	non-BRCA1-like	TRUE
MB-4640	-	-	-	61.59	2	Stage0-2	TNBC	FALSE	FALSE	TNBC	Her2	0.234647	non-BRCA1-like	TRUE
MB-4641	+	-	+	64.93	2	Stage0-2	Non-TNBC	FALSE	FALSE	ER Positive	LumA	0.114711	non-BRCA1-like	TRUE
MB-4642	+	-	+	66.27	2	Stage0-2	Non-TNBC	FALSE	FALSE	ER Positive	LumB	0.0975111	non-BRCA1-like	TRUE
MB-4643	-	+	-	78.21	1	Stage0-2	Non-TNBC	FALSE	FALSE	HER2 Positive	Her2	0.328745	non-BRCA1-like	TRUE
MB-4644	+	+	-	59.13	null		Non-TNBC	FALSE	FALSE	HER2 Positive	LumB	0.00850778	non-BRCA1-like	FALSE
MB-4648	+	-	+	75.19	1	Stage0-2	Non-TNBC	FALSE	FALSE	ER Positive	LumB	0.0449747	non-BRCA1-like	TRUE
MB-4649	+	-	-	61.67	2	Stage0-2	Non-TNBC	FALSE	FALSE	ER Positive	LumB	0.274017	non-BRCA1-like	TRUE
MB-4651	+	-	-	69.96	2	Stage0-2	Non-TNBC	FALSE	FALSE	ER Positive	LumB	0.934686	BRCA1-like	TRUE
MB-4653	+	-	+	44.5	2	Stage0-2	Non-TNBC	FALSE	FALSE	ER Positive	Normal	0.132309	non-BRCA1-like	TRUE
MB-4654	+	-	+	80.82	1	Stage0-2	Non-TNBC	FALSE	FALSE	ER Positive	LumB	0.16816	non-BRCA1-like	TRUE
MB-4655	+	-	+	64.01	2	Stage0-2	Non-TNBC	FALSE	FALSE	ER Positive	LumA	0.174549	non-BRCA1-like	TRUE
MB-4660	-	-	-	37.53	2	Stage0-2	TNBC	TRUE	FALSE	TNBC	Basal	0.999983	BRCA1-like	TRUE
MB-4661	+	-	+	81.11	2	Stage0-2	Non-TNBC	FALSE	FALSE	ER Positive	LumA	0.0337775	non-BRCA1-like	TRUE
MB-4663	-	+	-	61.97	2	Stage0-2	Non-TNBC	FALSE	FALSE	HER2 Positive	Basal	0.338589	non-BRCA1-like	TRUE
MB-4665	+	-	+	54.27	1	Stage0-2	Non-TNBC	FALSE	FALSE	ER Positive	LumA	0.15171	non-BRCA1-like	TRUE
MB-4666	+	-	-	57.98	2	Stage0-2	Non-TNBC	FALSE	FALSE	ER Positive	LumA	0.115357	non-BRCA1-like	TRUE
MB-4667	-	-	-	65.58	1	Stage0-2	TNBC	FALSE	FALSE	TNBC	Her2	0.248404	non-BRCA1-like	TRUE
MB-4669	+	-	-	68.82	1	Stage0-2	Non-TNBC	FALSE	FALSE	ER Positive	LumB	0.5195	BRCA1-like	TRUE
MB-4670	+	-	+	61	1	Stage0-2	Non-TNBC	FALSE	FALSE	ER Positive	LumA	0.147256	non-BRCA1-like	TRUE
MB-4671	+	-	+	72.48	2	Stage0-2	Non-TNBC	FALSE	FALSE	ER Positive	LumB	0.0466639	non-BRCA1-like	TRUE
MB-4672	+	-	+	58.78	null		Non-TNBC	FALSE	FALSE	ER Positive	LumA	0.00904362	non-BRCA1-like	FALSE
MB-4673	+	-	-	63.27	3	Stage3-4	Non-TNBC	FALSE	FALSE	ER Positive	LumB	0.111202	non-BRCA1-like	TRUE
MB-4674	+	-	+	75.26	2	Stage0-2	Non-TNBC	TRUE	FALSE	ER Positive	LumA	0.090356	non-BRCA1-like	FALSE
MB-4675	+	-	+	59.23	1	Stage0-2	Non-TNBC	FALSE	FALSE	ER Positive	LumA	0.115372	non-BRCA1-like	TRUE
MB-4679	-	-	-	64.11	1	Stage0-2	TNBC	FALSE	FALSE	TNBC	Basal	0.708069	BRCA1-like	TRUE
MB-4681	+	-	-	60.66	1	Stage0-2	Non-TNBC	FALSE	FALSE	ER Positive	LumA	0.358023	non-BRCA1-like	TRUE
MB-4682	+	-	+	65.5	null		Non-TNBC	FALSE	FALSE	ER Positive	LumA	0.208064	non-BRCA1-like	FALSE
MB-4685	+	-	-	73.6	2	Stage0-2	Non-TNBC	FALSE	FALSE	ER Positive	LumB	0.00653694	non-BRCA1-like	TRUE
MB-4686	+	-	-	53.03	2	Stage0-2	Non-TNBC	FALSE	FALSE	ER Positive	LumA	0.161462	non-BRCA1-like	TRUE
MB-4687	+	-	-	81.98	2	Stage0-2	Non-TNBC	FALSE	FALSE	ER Positive	LumA	0.085141	non-BRCA1-like	TRUE
MB-4688	+	+	+	71.17	3	Stage3-4	Non-TNBC	FALSE	FALSE	HER2 Positive	LumB	0.0988948	non-BRCA1-like	TRUE
MB-4691	+	-	-	49.76	1	Stage0-2	Non-TNBC	FALSE	FALSE	ER Positive	LumA	0.101186	non-BRCA1-like	TRUE
MB-4692	+	-	+	58.49	null		Non-TNBC	FALSE	FALSE	ER Positive	LumA	0.148793	non-BRCA1-like	FALSE
MB-4694	+	-	-	76.06	1	Stage0-2	Non-TNBC	FALSE	FALSE	ER Positive	Basal	0.839776	BRCA1-like	TRUE
MB-4695	+	-	-	61.12	2	Stage0-2	Non-TNBC	FALSE	FALSE	ER Positive	Normal	0.0920551	non-BRCA1-like	TRUE
MB-4696	-	-	-	49.98	null		TNBC	FALSE	FALSE	TNBC	claudin-low	0.338428	non-BRCA1-like	FALSE
MB-4697	+	-	-	79.01	null		Non-TNBC	FALSE	FALSE	ER Positive	NC	0.0264043	non-BRCA1-like	FALSE
MB-4698	+	-	+	59.18	2	Stage0-2	Non-TNBC	FALSE	FALSE	ER Positive	LumA	0.0935248	non-BRCA1-like	TRUE
MB-4701	+	-	+	47.62	2	Stage0-2	Non-TNBC	FALSE	FALSE	ER Positive	LumA	0.148085	non-BRCA1-like	TRUE
MB-4702	+	-	-	52.13	2	Stage0-2	Non-TNBC	FALSE	FALSE	ER Positive	LumB	0.472423	non-BRCA1-like	TRUE
MB-4704	+	-	-	67.79	2	Stage0-2	Non-TNBC	FALSE	FALSE	ER Positive	LumA	0.122553	non-BRCA1-like	TRUE
MB-4705	+	-	+	63.58	2	Stage0-2	Non-TNBC	FALSE	FALSE	ER Positive	LumA	0.155968	non-BRCA1-like	TRUE
MB-4706	+	-	+	75.48	1	Stage0-2	Non-TNBC	FALSE	FALSE	ER Positive	LumA	0.0798535	non-BRCA1-like	TRUE
MB-4707	-	-	-	59.85	2	Stage0-2	TNBC	FALSE	FALSE	TNBC	Basal	0.996196	BRCA1-like	TRUE
MB-4708	+	-	-	63.03	1	Stage0-2	Non-TNBC	FALSE	FALSE	ER Positive	LumA	0.13138	non-BRCA1-like	TRUE
MB-4709	+	-	+	49.02	1	Stage0-2	Non-TNBC	FALSE	FALSE	ER Positive	LumA	0.329012	non-BRCA1-like	TRUE
MB-4710	+	-	+	77.12	1	Stage0-2	Non-TNBC	FALSE	FALSE	ER Positive	LumA	0.163773	non-BRCA1-like	TRUE
MB-4711	-	+	-	56.07	3	Stage3-4	Non-TNBC	FALSE	FALSE	HER2 Positive	claudin-low	0.133676	non-BRCA1-like	TRUE
MB-4712	+	-	-	46.59	2	Stage0-2	Non-TNBC	FALSE	FALSE	ER Positive	Normal	0.540214	BRCA1-like	TRUE
MB-4714	-	-	-	64.68	2	Stage0-2	TNBC	FALSE	FALSE	TNBC	Basal	0.967257	BRCA1-like	TRUE
MB-4715	-	-	-	67.8	2	Stage0-2	TNBC	FALSE	FALSE	TNBC	Basal	0.794836	BRCA1-like	TRUE
MB-4716	+	-	+	52.98	2	Stage0-2	Non-TNBC	FALSE	FALSE	ER Positive	LumA	0.166676	non-BRCA1-like	TRUE
MB-4717	-	-	-	43.51	2	Stage0-2	TNBC	FALSE	FALSE	TNBC	Basal	0.997939	BRCA1-like	TRUE
MB-4718	+	-	+	44.27	2	Stage0-2	Non-TNBC	FALSE	FALSE	ER Positive	Normal	0.0510359	non-BRCA1-like	TRUE
MB-4719	+	-	+	67.27	2	Stage0-2	Non-TNBC	FALSE	FALSE	ER Positive	LumA	0.133401	non-BRCA1-like	TRUE
MB-4721	+	-	-	66.39	3	Stage3-4	Non-TNBC	FALSE	FALSE	ER Positive	LumA	0.122398	non-BRCA1-like	TRUE
MB-4722	+	-	+	64.02	2	Stage0-2	Non-TNBC	FALSE	FALSE	ER Positive	LumA	0.211784	non-BRCA1-like	TRUE
MB-4723	+	-	-	64.76	1	Stage0-2	Non-TNBC	FALSE	FALSE	ER Positive	LumB	0.048871	non-BRCA1-like	TRUE
MB-4724	-	+	-	60.44	1	Stage0-2	Non-TNBC	FALSE	FALSE	HER2 Positive	Her2	0.31426	non-BRCA1-like	TRUE
MB-4725	+	+	+	65.83	2	Stage0-2	Non-TNBC	FALSE	FALSE	HER2 Positive	Her2	0.271798	non-BRCA1-like	TRUE
MB-4729	+	+	-	75.41	null		Non-TNBC	FALSE	FALSE	HER2 Positive	LumA	0.288333	non-BRCA1-like	FALSE
MB-4730	+	-	+	51.29	2	Stage0-2	Non-TNBC	FALSE	FALSE	ER Positive	LumA	0.0358974	non-BRCA1-like	TRUE
MB-4731	-	+	-	49.43	null		Non-TNBC	FALSE	FALSE	HER2 Positive	Her2	0.863494	BRCA1-like	FALSE
MB-4732	-	-	-	26.72	2	Stage0-2	TNBC	FALSE	FALSE	TNBC	Basal	0.660772	BRCA1-like	TRUE
MB-4733	-	-	-	56.27	2	Stage0-2	TNBC	FALSE	FALSE	TNBC	claudin-low	0.807505	BRCA1-like	TRUE
MB-4735	+	-	+	54.18	2	Stage0-2	Non-TNBC	FALSE	FALSE	ER Positive	LumA	0.135413	non-BRCA1-like	TRUE
MB-4737	+	-	-	52.29	2	Stage0-2	Non-TNBC	FALSE	FALSE	ER Positive	LumB	0.331014	non-BRCA1-like	TRUE
MB-4738	+	-	+	42.27	1	Stage0-2	Non-TNBC	FALSE	FALSE	ER Positive	Normal	0.103801	non-BRCA1-like	TRUE
MB-4739	+	-	+	56.08	1	Stage0-2	Non-TNBC	FALSE	FALSE	ER Positive	LumA	0.107839	non-BRCA1-like	TRUE
MB-4741	+	-	-	53.02	2	Stage0-2	Non-TNBC	FALSE	FALSE	ER Positive	LumB	0.0489549	non-BRCA1-like	TRUE
MB-4742	+	-	+	76.42	2	Stage0-2	Non-TNBC	FALSE	FALSE	ER Positive	LumA	0.034001	non-BRCA1-like	TRUE
MB-4743	+	-	-	52.61	1	Stage0-2	Non-TNBC	FALSE	FALSE	ER Positive	Normal	0.107282	non-BRCA1-like	TRUE
MB-4744	+	-	+	64.21	2	Stage0-2	Non-TNBC	FALSE	FALSE	ER Positive	LumB	0.0388529	non-BRCA1-like	TRUE
MB-4745	-	+	-	50.08	2	Stage0-2	Non-TNBC	FALSE	FALSE	HER2 Positive	Her2	0.491326	non-BRCA1-like	TRUE
MB-4746	+	-	+	38.1	null		Non-TNBC	FALSE	FALSE	ER Positive	Normal	0.112891	non-BRCA1-like	FALSE
MB-4749	+	-	+	70.57	2	Stage0-2	Non-TNBC	FALSE	FALSE	ER Positive	LumA	0.0148954	non-BRCA1-like	TRUE
MB-4750	+	-	+	73.21	2	Stage0-2	Non-TNBC	FALSE	FALSE	ER Positive	LumB	0.0212745	non-BRCA1-like	TRUE
MB-4752	+	-	-	63.7	3	Stage3-4	Non-TNBC	FALSE	FALSE	ER Positive	LumA	0.58117	BRCA1-like	TRUE
MB-4757	-	-	-	38.93	null		TNBC	FALSE	FALSE	TNBC	Basal	0.699675	BRCA1-like	FALSE
MB-4758	-	-	-	45.77	null		TNBC	FALSE	FALSE	TNBC	Basal	0.996531	BRCA1-like	FALSE
MB-4760	+	-	+	48.41	null		Non-TNBC	FALSE	FALSE	ER Positive	LumA	0.120332	non-BRCA1-like	FALSE
MB-4762	+	-	+	67.82	1	Stage0-2	Non-TNBC	FALSE	FALSE	ER Positive	LumA	0.133545	non-BRCA1-like	TRUE
MB-4763	-	+	-	44.07	2	Stage0-2	Non-TNBC	FALSE	FALSE	HER2 Positive	Her2	0.683456	BRCA1-like	TRUE
MB-4764	+	-	+	57.95	2	Stage0-2	Non-TNBC	FALSE	FALSE	ER Positive	LumA	0.144616	non-BRCA1-like	TRUE
MB-4767	+	-	+	74.86	2	Stage0-2	Non-TNBC	FALSE	FALSE	ER Positive	LumB	0.147367	non-BRCA1-like	TRUE
MB-4769	-	-	-	65.86	2	Stage0-2	TNBC	FALSE	FALSE	TNBC	Basal	0.999881	BRCA1-like	TRUE
MB-4770	-	+	-	70.22	1	Stage0-2	Non-TNBC	FALSE	FALSE	HER2 Positive	Her2	0.52399	BRCA1-like	TRUE
MB-4771	+	-	+	47.86	2	Stage0-2	Non-TNBC	FALSE	FALSE	ER Positive	LumA	0.30789	non-BRCA1-like	TRUE
MB-4778	+	-	+	78.62	2	Stage0-2	Non-TNBC	FALSE	FALSE	ER Positive	LumA	0.10088	non-BRCA1-like	TRUE
MB-4779	+	-	+	53.39	2	Stage0-2	Non-TNBC	FALSE	FALSE	ER Positive	LumA	0.128013	non-BRCA1-like	TRUE
MB-4782	+	-	+	43.85	null		Non-TNBC	FALSE	FALSE	ER Positive	Normal	0.127708	non-BRCA1-like	FALSE
MB-4784	+	-	-	63.35	null		Non-TNBC	FALSE	FALSE	ER Positive	Normal	0.580434	BRCA1-like	FALSE
MB-4785	+	-	+	75.46	2	Stage0-2	Non-TNBC	FALSE	TRUE	ER Positive	LumA	0.132492	non-BRCA1-like	FALSE
MB-4787	+	-	+	68.85	2	Stage0-2	Non-TNBC	FALSE	FALSE	ER Positive	LumA	0.175945	non-BRCA1-like	TRUE
MB-4790	+	-	-	43.73	2	Stage0-2	Non-TNBC	FALSE	FALSE	ER Positive	LumA	0.114823	non-BRCA1-like	TRUE
MB-4791	+	-	-	83.49	1	Stage0-2	Non-TNBC	FALSE	TRUE	ER Positive	LumB	0.15402	non-BRCA1-like	FALSE
MB-4792	-	-	-	49.92	2	Stage0-2	TNBC	FALSE	FALSE	TNBC	Basal	0.962991	BRCA1-like	TRUE
MB-4793	-	-	-	72.49	2	Stage0-2	TNBC	FALSE	FALSE	TNBC	Basal	0.991941	BRCA1-like	TRUE
MB-4794	+	-	+	89	2	Stage0-2	Non-TNBC	FALSE	FALSE	ER Positive	LumA	0.0601401	non-BRCA1-like	TRUE
MB-4796	+	+	-	53.18	2	Stage0-2	Non-TNBC	FALSE	FALSE	HER2 Positive	LumB	0.00911679	non-BRCA1-like	TRUE
MB-4797	+	-	-	81.06	1	Stage0-2	Non-TNBC	FALSE	FALSE	ER Positive	LumA	0.0955204	non-BRCA1-like	TRUE
MB-4798	+	-	+	44.51	2	Stage0-2	Non-TNBC	FALSE	FALSE	ER Positive	Normal	0.13526	non-BRCA1-like	TRUE
MB-4800	+	-	+	61.3	2	Stage0-2	Non-TNBC	FALSE	FALSE	ER Positive	LumA	0.0500692	non-BRCA1-like	TRUE
MB-4801	+	-	+	65.83	2	Stage0-2	Non-TNBC	FALSE	FALSE	ER Positive	LumA	0.0398819	non-BRCA1-like	TRUE
MB-4802	+	-	-	71.67	2	Stage0-2	Non-TNBC	FALSE	FALSE	ER Positive	LumB	0.13033	non-BRCA1-like	TRUE
MB-4805	+	-	+	45.39	2	Stage0-2	Non-TNBC	FALSE	FALSE	ER Positive	LumA	8.42165e-06	non-BRCA1-like	TRUE
MB-4806	+	-	+	49.77	2	Stage0-2	Non-TNBC	FALSE	FALSE	ER Positive	LumA	0.13118	non-BRCA1-like	TRUE
MB-4809	+	-	-	43.77	1	Stage0-2	Non-TNBC	FALSE	FALSE	ER Positive	Basal	0.906268	BRCA1-like	TRUE
MB-4814	+	-	+	39.92	2	Stage0-2	Non-TNBC	FALSE	FALSE	ER Positive	Normal	0.551168	BRCA1-like	TRUE
MB-4818	+	-	-	75.74	3	Stage3-4	Non-TNBC	FALSE	FALSE	ER Positive	LumB	0.0664509	non-BRCA1-like	TRUE
MB-4820	+	-	+	67.19	null		Non-TNBC	FALSE	FALSE	ER Positive	LumA	0.630789	BRCA1-like	FALSE
MB-4822	+	-	+	76.88	1	Stage0-2	Non-TNBC	FALSE	FALSE	ER Positive	LumA	0.0812084	non-BRCA1-like	TRUE
MB-4823	-	+	-	64.15	1	Stage0-2	Non-TNBC	FALSE	FALSE	HER2 Positive	Her2	0.308288	non-BRCA1-like	TRUE
MB-4825	+	-	+	65.93	1	Stage0-2	Non-TNBC	FALSE	FALSE	ER Positive	LumA	0.0562704	non-BRCA1-like	TRUE
MB-4827	+	-	-	78.54	2	Stage0-2	Non-TNBC	FALSE	FALSE	ER Positive	LumA	0.152662	non-BRCA1-like	TRUE
MB-4828	+	-	-	78.87	3	Stage3-4	Non-TNBC	TRUE	FALSE	ER Positive	LumB	0.142718	non-BRCA1-like	FALSE
MB-4829	+	-	-	83.27	2	Stage0-2	Non-TNBC	FALSE	FALSE	ER Positive	LumB	0.0995348	non-BRCA1-like	TRUE
MB-4832	+	-	+	45.44	1	Stage0-2	Non-TNBC	FALSE	FALSE	ER Positive	LumA	0.191486	non-BRCA1-like	TRUE
MB-4834	+	-	-	49.61	null		Non-TNBC	FALSE	FALSE	ER Positive	LumB	0.0420508	non-BRCA1-like	FALSE
MB-4836	+	-	+	55.66	null		Non-TNBC	FALSE	FALSE	ER Positive	Her2	0.218166	non-BRCA1-like	FALSE
MB-4838	+	-	-	74.39	3	Stage3-4	Non-TNBC	FALSE	FALSE	ER Positive	LumB	0.00570245	non-BRCA1-like	TRUE
MB-4839	+	-	+	67.26	null		Non-TNBC	FALSE	FALSE	ER Positive	LumB	0.10891	non-BRCA1-like	FALSE
MB-4843	+	-	+	54.35	2	Stage0-2	Non-TNBC	FALSE	FALSE	ER Positive	LumA	0.0407189	non-BRCA1-like	TRUE
MB-4845	+	-	+	86.75	2	Stage0-2	Non-TNBC	FALSE	FALSE	ER Positive	LumA	0.145931	non-BRCA1-like	TRUE
MB-4846	+	+	+	63.07	2	Stage0-2	Non-TNBC	FALSE	FALSE	HER2 Positive	LumB	0.13502	non-BRCA1-like	TRUE
MB-4849	+	-	-	81.52	2	Stage0-2	Non-TNBC	FALSE	FALSE	ER Positive	LumA	0.11854	non-BRCA1-like	TRUE
MB-4851	+	-	+	73.95	2	Stage0-2	Non-TNBC	FALSE	FALSE	ER Positive	LumA	0.0984036	non-BRCA1-like	TRUE
MB-4853	+	-	+	62.35	1	Stage0-2	Non-TNBC	FALSE	FALSE	ER Positive	LumA	0.165065	non-BRCA1-like	TRUE
MB-4855	+	-	+	74.8	null		Non-TNBC	FALSE	FALSE	ER Positive	LumA	0.0482135	non-BRCA1-like	FALSE
MB-4858	+	+	-	74.56	null		Non-TNBC	FALSE	FALSE	HER2 Positive	LumA	0.274803	non-BRCA1-like	FALSE
MB-4859	-	-	-	74.29	1	Stage0-2	TNBC	FALSE	FALSE	TNBC	claudin-low	0.12103	non-BRCA1-like	TRUE
MB-4860	+	-	+	44.95	1	Stage0-2	Non-TNBC	FALSE	FALSE	ER Positive	LumA	0.0780505	non-BRCA1-like	TRUE
MB-4862	+	-	+	64.32	2	Stage0-2	Non-TNBC	FALSE	FALSE	ER Positive	LumB	0.879771	BRCA1-like	TRUE
MB-4865	-	-	-	50.7	2	Stage0-2	TNBC	FALSE	FALSE	TNBC	claudin-low	0.826063	BRCA1-like	TRUE
MB-4866	+	-	+	43.86	1	Stage0-2	Non-TNBC	FALSE	FALSE	ER Positive	LumA	0.218124	non-BRCA1-like	TRUE
MB-4867	+	-	+	47.03	2	Stage0-2	Non-TNBC	FALSE	FALSE	ER Positive	LumA	0.0257457	non-BRCA1-like	TRUE
MB-4869	+	-	+	67.12	2	Stage0-2	Non-TNBC	FALSE	FALSE	ER Positive	LumA	0.15004	non-BRCA1-like	TRUE
MB-4870	+	-	+	57.33	2	Stage0-2	Non-TNBC	FALSE	FALSE	ER Positive	LumA	0.122092	non-BRCA1-like	TRUE
MB-4871	-	+	-	74.53	2	Stage0-2	Non-TNBC	FALSE	FALSE	HER2 Positive	Normal	0.4499	non-BRCA1-like	TRUE
MB-4872	+	-	+	58.69	null		Non-TNBC	FALSE	FALSE	ER Positive	LumA	0.0427918	non-BRCA1-like	FALSE
MB-4873	+	-	+	64.47	3	Stage3-4	Non-TNBC	FALSE	FALSE	ER Positive	LumB	0.022593	non-BRCA1-like	TRUE
MB-4876	+	-	-	42.45	2	Stage0-2	Non-TNBC	FALSE	FALSE	ER Positive	claudin-low	0.169576	non-BRCA1-like	TRUE
MB-4878	+	+	-	79.35	2	Stage0-2	Non-TNBC	FALSE	FALSE	HER2 Positive	LumA	0.5	non-BRCA1-like	TRUE
MB-4879	-	+	-	49.34	1	Stage0-2	Non-TNBC	FALSE	FALSE	HER2 Positive	Her2	0.158731	non-BRCA1-like	TRUE
MB-4880	-	-	-	69.68	2	Stage0-2	TNBC	FALSE	FALSE	TNBC	Basal	0.992702	BRCA1-like	TRUE
MB-4881	-	-	-	37.05	null		TNBC	FALSE	FALSE	TNBC	Basal	0.90205	BRCA1-like	FALSE
MB-4882	+	-	+	76.71	1	Stage0-2	Non-TNBC	FALSE	FALSE	ER Positive	LumA	0.109997	non-BRCA1-like	TRUE
MB-4883	+	-	+	57.93	1	Stage0-2	Non-TNBC	FALSE	FALSE	ER Positive	LumA	0.0365441	non-BRCA1-like	TRUE
MB-4886	-	+	-	43.42	2	Stage0-2	Non-TNBC	FALSE	FALSE	HER2 Positive	Her2	0.0483297	non-BRCA1-like	TRUE
MB-4887	+	-	-	52.09	2	Stage0-2	Non-TNBC	FALSE	FALSE	ER Positive	Normal	0.247406	non-BRCA1-like	TRUE
MB-4888	-	-	-	63.95	1	Stage0-2	TNBC	FALSE	FALSE	TNBC	claudin-low	0.956413	BRCA1-like	TRUE
MB-4893	-	-	-	33.04	2	Stage0-2	TNBC	FALSE	FALSE	TNBC	claudin-low	0.159717	non-BRCA1-like	TRUE
MB-4894	+	-	+	47.71	2	Stage0-2	Non-TNBC	FALSE	FALSE	ER Positive	LumA	0.423488	non-BRCA1-like	TRUE
MB-4896	-	+	-	41.53	2	Stage0-2	Non-TNBC	FALSE	FALSE	HER2 Positive	Basal	0.346255	non-BRCA1-like	TRUE
MB-4897	+	-	+	40.04	1	Stage0-2	Non-TNBC	FALSE	FALSE	ER Positive	Normal	0.122687	non-BRCA1-like	TRUE
MB-4898	+	-	+	63.63	null		Non-TNBC	FALSE	FALSE	ER Positive	LumA	0.176965	non-BRCA1-like	FALSE
MB-4899	+	-	+	40.25	1	Stage0-2	Non-TNBC	FALSE	FALSE	ER Positive	LumA	0.0886107	non-BRCA1-like	TRUE
MB-4900	+	-	-	47.61	1	Stage0-2	Non-TNBC	FALSE	FALSE	ER Positive	LumB	0.103005	non-BRCA1-like	TRUE
MB-4904	-	-	-	64.3	3	Stage3-4	TNBC	FALSE	FALSE	TNBC	claudin-low	0.178859	non-BRCA1-like	TRUE
MB-4906	+	-	+	73.03	2	Stage0-2	Non-TNBC	FALSE	FALSE	ER Positive	LumA	0.07493	non-BRCA1-like	TRUE
MB-4908	+	+	+	69.87	2	Stage0-2	Non-TNBC	FALSE	FALSE	HER2 Positive	LumB	0.0760997	non-BRCA1-like	TRUE
MB-4911	-	-	-	43.51	2	Stage0-2	TNBC	FALSE	FALSE	TNBC	Basal	0.8477	BRCA1-like	TRUE
MB-4912	+	-	+	78.19	2	Stage0-2	Non-TNBC	FALSE	FALSE	ER Positive	LumB	0.00575313	non-BRCA1-like	TRUE
MB-4925	+	-	+	76.54	2	Stage0-2	Non-TNBC	FALSE	FALSE	ER Positive	LumB	0.113928	non-BRCA1-like	TRUE
MB-4928	-	-	-	75.2	2	Stage0-2	TNBC	FALSE	FALSE	TNBC	Her2	0.146592	non-BRCA1-like	TRUE
MB-4929	-	+	-	59.49	2	Stage0-2	Non-TNBC	FALSE	FALSE	HER2 Positive	Her2	0.124604	non-BRCA1-like	TRUE
MB-4930	+	+	-	62.43	2	Stage0-2	Non-TNBC	FALSE	FALSE	HER2 Positive	LumB	0.341426	non-BRCA1-like	TRUE
MB-4931	-	-	-	58.39	2	Stage0-2	TNBC	FALSE	FALSE	TNBC	claudin-low	0.277155	non-BRCA1-like	TRUE
MB-4933	+	-	-	50.78	2	Stage0-2	Non-TNBC	FALSE	FALSE	ER Positive	LumA	0.0834964	non-BRCA1-like	TRUE
MB-4934	+	-	+	74.85	2	Stage0-2	Non-TNBC	FALSE	FALSE	ER Positive	LumB	0.0660944	non-BRCA1-like	TRUE
MB-4935	-	+	-	36.35	2	Stage0-2	Non-TNBC	FALSE	FALSE	HER2 Positive	Her2	0.1331	non-BRCA1-like	TRUE
MB-4937	+	-	+	41.09	1	Stage0-2	Non-TNBC	FALSE	FALSE	ER Positive	LumB	0.118151	non-BRCA1-like	TRUE
MB-4938	-	-	-	33.92	2	Stage0-2	TNBC	FALSE	TRUE	TNBC	Basal	0.837259	BRCA1-like	TRUE
MB-4941	+	-	+	57.32	1	Stage0-2	Non-TNBC	FALSE	FALSE	ER Positive	LumA	0.0788221	non-BRCA1-like	TRUE
MB-4942	-	-	-	60.31	2	Stage0-2	TNBC	FALSE	FALSE	TNBC	claudin-low	0.294505	non-BRCA1-like	TRUE
MB-4944	+	-	+	77.77	1	Stage0-2	Non-TNBC	FALSE	FALSE	ER Positive	LumB	0.0456148	non-BRCA1-like	TRUE
MB-4945	-	-	-	65.53	null		TNBC	FALSE	FALSE	TNBC	Basal	0.822808	BRCA1-like	FALSE
MB-4949	+	-	-	69.75	2	Stage0-2	Non-TNBC	FALSE	FALSE	ER Positive	LumB	0.5	non-BRCA1-like	TRUE
MB-4950	+	-	+	69.99	2	Stage0-2	Non-TNBC	FALSE	FALSE	ER Positive	LumA	0.196949	non-BRCA1-like	TRUE
MB-4952	-	+	-	67.15	2	Stage0-2	Non-TNBC	FALSE	FALSE	HER2 Positive	Her2	0.137913	non-BRCA1-like	TRUE
MB-4956	+	-	-	69.31	3	Stage3-4	Non-TNBC	FALSE	FALSE	ER Positive	LumB	0.0247334	non-BRCA1-like	TRUE
MB-4957	+	-	-	70.38	1	Stage0-2	Non-TNBC	FALSE	FALSE	ER Positive	LumB	0.0307842	non-BRCA1-like	TRUE
MB-4959	+	-	+	76.93	1	Stage0-2	Non-TNBC	FALSE	FALSE	ER Positive	LumA	0.122524	non-BRCA1-like	TRUE
MB-4961	+	-	+	56.94	2	Stage0-2	Non-TNBC	FALSE	FALSE	ER Positive	LumA	0.107847	non-BRCA1-like	TRUE
MB-4962	+	-	+	72.44	null		Non-TNBC	FALSE	FALSE	ER Positive	LumA	0.103323	non-BRCA1-like	FALSE
MB-4965	+	-	+	69.93	2	Stage0-2	Non-TNBC	FALSE	FALSE	ER Positive	LumA	0.0252465	non-BRCA1-like	TRUE
MB-4966	+	-	+	55.83	2	Stage0-2	Non-TNBC	FALSE	FALSE	ER Positive	LumB	0.0963392	non-BRCA1-like	TRUE
MB-4967	+	-	+	61.16	2	Stage0-2	Non-TNBC	FALSE	FALSE	ER Positive	LumA	0.030872	non-BRCA1-like	TRUE
MB-4968	+	-	+	56.03	2	Stage0-2	Non-TNBC	FALSE	FALSE	ER Positive	LumA	0.193689	non-BRCA1-like	TRUE
MB-4969	+	-	+	76.81	2	Stage0-2	Non-TNBC	FALSE	FALSE	ER Positive	LumA	0.0431266	non-BRCA1-like	TRUE
MB-4970	+	-	+	77.45	null		Non-TNBC	FALSE	FALSE	ER Positive	LumB	0.687026	BRCA1-like	FALSE
MB-4974	-	-	-	65.16	1	Stage0-2	TNBC	FALSE	FALSE	TNBC	Basal	0.98571	BRCA1-like	TRUE
MB-4976	+	-	+	73.65	null		Non-TNBC	FALSE	FALSE	ER Positive	LumA	0.0182789	non-BRCA1-like	FALSE
MB-4977	+	-	+	72.54	null		Non-TNBC	FALSE	FALSE	ER Positive	LumA	0.0148423	non-BRCA1-like	FALSE
MB-4978	+	-	-	58.89	1	Stage0-2	Non-TNBC	FALSE	FALSE	ER Positive	Normal	0.134494	non-BRCA1-like	TRUE
MB-4981	+	-	+	69.67	null		Non-TNBC	FALSE	FALSE	ER Positive	LumA	0.053932	non-BRCA1-like	FALSE
MB-4982	-	-	-	62.99	null		TNBC	FALSE	FALSE	TNBC	Her2	0.773311	BRCA1-like	FALSE
MB-4986	+	-	-	41	2	Stage0-2	Non-TNBC	FALSE	FALSE	ER Positive	LumA	0.10167	non-BRCA1-like	TRUE
MB-4987	+	-	-	76.37	1	Stage0-2	Non-TNBC	FALSE	FALSE	ER Positive	LumA	0.198049	non-BRCA1-like	TRUE
MB-4991	+	-	-	77.13	2	Stage0-2	Non-TNBC	FALSE	FALSE	ER Positive	LumB	0.0439277	non-BRCA1-like	TRUE
MB-4992	-	-	-	66.47	2	Stage0-2	TNBC	FALSE	FALSE	TNBC	LumA	0.026897	non-BRCA1-like	TRUE
MB-4993	-	-	-	33.55	2	Stage0-2	TNBC	FALSE	FALSE	TNBC	Her2	0.0877439	non-BRCA1-like	TRUE
MB-4994	+	-	+	77.54	2	Stage0-2	Non-TNBC	FALSE	FALSE	ER Positive	LumB	0.515975	BRCA1-like	TRUE
MB-4996	+	-	+	69.65	2	Stage0-2	Non-TNBC	FALSE	FALSE	ER Positive	LumA	0.122591	non-BRCA1-like	TRUE
MB-4998	+	-	-	75.27	2	Stage0-2	Non-TNBC	FALSE	FALSE	ER Positive	LumB	0.890368	BRCA1-like	TRUE
MB-4999	+	-	+	44.84	2	Stage0-2	Non-TNBC	FALSE	FALSE	ER Positive	LumA	0.0709657	non-BRCA1-like	TRUE
MB-5001	+	-	-	71.61	2	Stage0-2	Non-TNBC	FALSE	FALSE	ER Positive	LumA	0.0111676	non-BRCA1-like	TRUE
MB-5004	+	-	-	42.84	2	Stage0-2	Non-TNBC	FALSE	FALSE	ER Positive	Her2	0.126427	non-BRCA1-like	TRUE
MB-5008	-	-	-	65.76	3	Stage3-4	TNBC	FALSE	FALSE	TNBC	Her2	0.993666	BRCA1-like	TRUE
MB-5011	+	-	+	67.68	2	Stage0-2	Non-TNBC	FALSE	FALSE	ER Positive	LumA	0.121963	non-BRCA1-like	TRUE
MB-5013	+	-	+	68.56	2	Stage0-2	Non-TNBC	FALSE	FALSE	ER Positive	LumA	0.0951979	non-BRCA1-like	TRUE
MB-5014	+	-	+	69.93	null		Non-TNBC	FALSE	FALSE	ER Positive	LumB	0.0037158	non-BRCA1-like	FALSE
MB-5015	+	-	+	44.36	2	Stage0-2	Non-TNBC	FALSE	FALSE	ER Positive	LumA	0.0714264	non-BRCA1-like	TRUE
MB-5017	+	-	-	65.86	2	Stage0-2	Non-TNBC	FALSE	FALSE	ER Positive	claudin-low	0.0650367	non-BRCA1-like	TRUE
MB-5018	+	-	+	72.12	2	Stage0-2	Non-TNBC	FALSE	FALSE	ER Positive	LumA	0.0261907	non-BRCA1-like	TRUE
MB-5019	-	-	+	49.88	1	Stage0-2	Non-TNBC	FALSE	FALSE	Other	Normal	0.360353	non-BRCA1-like	TRUE
MB-5020	+	-	+	62.68	2	Stage0-2	Non-TNBC	FALSE	FALSE	ER Positive	LumA	0.0285435	non-BRCA1-like	TRUE
MB-5022	+	+	-	70.71	2	Stage0-2	Non-TNBC	FALSE	FALSE	HER2 Positive	Her2	0.0764403	non-BRCA1-like	TRUE
MB-5027	+	-	+	46.95	2	Stage0-2	Non-TNBC	FALSE	FALSE	ER Positive	LumA	0.131957	non-BRCA1-like	TRUE
MB-5033	+	-	-	63.92	2	Stage0-2	Non-TNBC	FALSE	FALSE	ER Positive	LumB	0.311325	non-BRCA1-like	TRUE
MB-5035	+	-	+	56.47	2	Stage0-2	Non-TNBC	FALSE	FALSE	ER Positive	LumA	0.105033	non-BRCA1-like	TRUE
MB-5039	+	+	-	67.7	3	Stage3-4	Non-TNBC	FALSE	FALSE	HER2 Positive	LumB	0.140223	non-BRCA1-like	TRUE
MB-5040	+	-	-	72.73	2	Stage0-2	Non-TNBC	FALSE	FALSE	ER Positive	LumB	0.149055	non-BRCA1-like	TRUE
MB-5041	-	-	-	45.4	1	Stage0-2	TNBC	FALSE	FALSE	TNBC	claudin-low	0.107299	non-BRCA1-like	TRUE
MB-5043	+	-	+	70.42	3	Stage3-4	Non-TNBC	FALSE	FALSE	ER Positive	LumA	0.0266214	non-BRCA1-like	TRUE
MB-5044	+	-	-	55.56	1	Stage0-2	Non-TNBC	FALSE	FALSE	ER Positive	LumB	0.354548	non-BRCA1-like	TRUE
MB-5045	+	-	+	70.11	2	Stage0-2	Non-TNBC	FALSE	FALSE	ER Positive	LumA	0.760321	BRCA1-like	TRUE
MB-5048	+	-	+	44.12	1	Stage0-2	Non-TNBC	FALSE	FALSE	ER Positive	LumA	0.0290529	non-BRCA1-like	TRUE
MB-5049	+	-	+	61.76	1	Stage0-2	Non-TNBC	FALSE	FALSE	ER Positive	LumB	0.0742203	non-BRCA1-like	TRUE
MB-5050	+	-	+	55.04	1	Stage0-2	Non-TNBC	FALSE	FALSE	ER Positive	LumA	0.0260989	non-BRCA1-like	TRUE
MB-5052	-	-	-	76.66	2	Stage0-2	TNBC	FALSE	FALSE	TNBC	claudin-low	0.157365	non-BRCA1-like	TRUE
MB-5053	+	-	+	68.21	null		Non-TNBC	FALSE	FALSE	ER Positive	LumA	0.151967	non-BRCA1-like	FALSE
MB-5054	-	+	-	52.57	1	Stage0-2	Non-TNBC	FALSE	FALSE	HER2 Positive	Basal	0.106548	non-BRCA1-like	TRUE
MB-5057	-	-	-	39.25	1	Stage0-2	TNBC	FALSE	FALSE	TNBC	Basal	0.994095	BRCA1-like	TRUE
MB-5058	-	-	-	61.04	2	Stage0-2	TNBC	FALSE	FALSE	TNBC	Normal	0.152882	non-BRCA1-like	TRUE
MB-5059	+	-	+	53.69	1	Stage0-2	Non-TNBC	FALSE	FALSE	ER Positive	LumA	0.134313	non-BRCA1-like	TRUE
MB-5060	+	-	-	75.01	2	Stage0-2	Non-TNBC	FALSE	FALSE	ER Positive	LumB	0.669843	BRCA1-like	TRUE
MB-5061	+	-	+	71.05	2	Stage0-2	Non-TNBC	FALSE	FALSE	ER Positive	LumB	0.0108705	non-BRCA1-like	TRUE
MB-5062	+	+	-	75.55	2	Stage0-2	Non-TNBC	TRUE	FALSE	HER2 Positive	LumB	0.308327	non-BRCA1-like	FALSE
MB-5063	-	+	-	41.54	2	Stage0-2	Non-TNBC	FALSE	FALSE	HER2 Positive	Her2	0.5844	BRCA1-like	TRUE
MB-5064	+	-	+	63.4	1	Stage0-2	Non-TNBC	FALSE	FALSE	ER Positive	LumA	0.126691	non-BRCA1-like	TRUE
MB-5065	-	-	-	68.66	1	Stage0-2	TNBC	FALSE	FALSE	TNBC	claudin-low	0.351073	non-BRCA1-like	TRUE
MB-5066	+	-	+	53.58	2	Stage0-2	Non-TNBC	FALSE	FALSE	ER Positive	LumA	0.0349194	non-BRCA1-like	TRUE
MB-5068	+	-	+	71.19	null		Non-TNBC	FALSE	FALSE	ER Positive	LumA	0.116136	non-BRCA1-like	FALSE
MB-5070	-	-	-	47.38	null		TNBC	TRUE	FALSE	TNBC	Basal	0.997522	BRCA1-like	FALSE
MB-5072	-	-	-	52.23	2	Stage0-2	TNBC	FALSE	FALSE	TNBC	Her2	0.0961362	non-BRCA1-like	TRUE
MB-5073	+	-	+	67.87	2	Stage0-2	Non-TNBC	FALSE	FALSE	ER Positive	claudin-low	0.197403	non-BRCA1-like	TRUE
MB-5074	+	-	-	70.59	2	Stage0-2	Non-TNBC	FALSE	FALSE	ER Positive	LumA	0.5	non-BRCA1-like	TRUE
MB-5076	-	-	-	28.05	2	Stage0-2	TNBC	FALSE	FALSE	TNBC	Basal	0.997744	BRCA1-like	TRUE
MB-5078	+	+	-	56.33	2	Stage0-2	Non-TNBC	FALSE	FALSE	HER2 Positive	LumB	0.155016	non-BRCA1-like	TRUE
MB-5079	+	-	+	66.38	1	Stage0-2	Non-TNBC	FALSE	FALSE	ER Positive	LumA	0.0887543	non-BRCA1-like	TRUE
MB-5081	+	-	+	43.63	null		Non-TNBC	FALSE	FALSE	ER Positive	Normal	0.171192	non-BRCA1-like	FALSE
MB-5084	+	-	-	49	1	Stage0-2	Non-TNBC	FALSE	FALSE	ER Positive	LumA	0.0542932	non-BRCA1-like	TRUE
MB-5086	+	-	+	65.41	1	Stage0-2	Non-TNBC	FALSE	FALSE	ER Positive	LumA	0.153885	non-BRCA1-like	TRUE
MB-5088	+	-	-	72.38	2	Stage0-2	Non-TNBC	TRUE	FALSE	ER Positive	LumA	0.100527	non-BRCA1-like	FALSE
MB-5092	+	-	+	76.37	2	Stage0-2	Non-TNBC	FALSE	FALSE	ER Positive	LumA	0.12193	non-BRCA1-like	TRUE
MB-5093	+	-	-	69.95	2	Stage0-2	Non-TNBC	FALSE	FALSE	ER Positive	Her2	0.0275437	non-BRCA1-like	TRUE
MB-5097	+	-	+	56.33	2	Stage0-2	Non-TNBC	FALSE	FALSE	ER Positive	LumB	0.182352	non-BRCA1-like	TRUE
MB-5098	+	-	+	61.92	1	Stage0-2	Non-TNBC	FALSE	TRUE	ER Positive	LumA	0.150815	non-BRCA1-like	FALSE
MB-5100	-	-	-	32.74	2	Stage0-2	TNBC	FALSE	FALSE	TNBC	claudin-low	0.31726	non-BRCA1-like	TRUE
MB-5101	+	-	+	67.86	3	Stage3-4	Non-TNBC	FALSE	FALSE	ER Positive	LumB	0.243097	non-BRCA1-like	TRUE
MB-5102	-	-	-	69.93	2	Stage0-2	TNBC	FALSE	FALSE	TNBC	Basal	0.995324	BRCA1-like	TRUE
MB-5104	+	-	-	73.81	1	Stage0-2	Non-TNBC	FALSE	FALSE	ER Positive	LumA	0.158595	non-BRCA1-like	TRUE
MB-5105	+	-	+	63.24	1	Stage0-2	Non-TNBC	FALSE	FALSE	ER Positive	LumA	0.035812	non-BRCA1-like	TRUE
MB-5106	+	-	-	59.5	null		Non-TNBC	FALSE	FALSE	ER Positive	LumA	0.0418367	non-BRCA1-like	FALSE
MB-5107	+	-	+	61.06	2	Stage0-2	Non-TNBC	TRUE	FALSE	ER Positive	LumB	0.671657	BRCA1-like	TRUE
MB-5109	-	-	-	64.94	1	Stage0-2	TNBC	FALSE	FALSE	TNBC	LumA	0.0875672	non-BRCA1-like	TRUE
MB-5110	+	-	-	59.12	2	Stage0-2	Non-TNBC	FALSE	FALSE	ER Positive	Normal	0.117919	non-BRCA1-like	TRUE
MB-5113	+	-	-	43.8	1	Stage0-2	Non-TNBC	FALSE	FALSE	ER Positive	Normal	0.151253	non-BRCA1-like	TRUE
MB-5114	-	+	-	57.87	null		Non-TNBC	FALSE	FALSE	HER2 Positive	Basal	0.134955	non-BRCA1-like	FALSE
MB-5115	-	-	-	40.57	2	Stage0-2	TNBC	FALSE	FALSE	TNBC	Basal	0.871694	BRCA1-like	TRUE
MB-5116	+	-	+	74.71	2	Stage0-2	Non-TNBC	FALSE	FALSE	ER Positive	LumB	0.0197525	non-BRCA1-like	TRUE
MB-5117	+	-	+	51.09	2	Stage0-2	Non-TNBC	FALSE	FALSE	ER Positive	LumA	0.18542	non-BRCA1-like	TRUE
MB-5118	+	-	+	72.14	1	Stage0-2	Non-TNBC	FALSE	FALSE	ER Positive	LumA	0.0814393	non-BRCA1-like	TRUE
MB-5119	+	-	-	75.33	1	Stage0-2	Non-TNBC	FALSE	FALSE	ER Positive	LumA	0.24324	non-BRCA1-like	TRUE
MB-5120	-	+	-	47.24	2	Stage0-2	Non-TNBC	FALSE	FALSE	HER2 Positive	Her2	0.229848	non-BRCA1-like	TRUE
MB-5121	+	-	+	72.02	null		Non-TNBC	FALSE	FALSE	ER Positive	LumB	0.130464	non-BRCA1-like	FALSE
MB-5122	+	-	+	77.66	null		Non-TNBC	FALSE	FALSE	ER Positive	LumA	0.0659467	non-BRCA1-like	FALSE
MB-5123	+	-	-	69.72	2	Stage0-2	Non-TNBC	FALSE	FALSE	ER Positive	LumA	0.091091	non-BRCA1-like	TRUE
MB-5124	+	-	+	83.96	3	Stage3-4	Non-TNBC	FALSE	FALSE	ER Positive	LumB	0.0804133	non-BRCA1-like	TRUE
MB-5126	-	-	-	63.48	null		TNBC	FALSE	FALSE	TNBC	Basal	0.579169	BRCA1-like	FALSE
MB-5127	+	-	+	74.98	2	Stage0-2	Non-TNBC	FALSE	FALSE	ER Positive	LumB	0.0371129	non-BRCA1-like	TRUE
MB-5130	+	-	+	58.61	1	Stage0-2	Non-TNBC	FALSE	TRUE	ER Positive	LumA	0.795545	BRCA1-like	TRUE
MB-5131	+	-	+	64.08	null		Non-TNBC	FALSE	FALSE	ER Positive	LumA	0.134415	non-BRCA1-like	FALSE
MB-5134	+	-	+	46.58	1	Stage0-2	Non-TNBC	FALSE	FALSE	ER Positive	LumA	0.141621	non-BRCA1-like	TRUE
MB-5135	-	-	-	38.59	2	Stage0-2	TNBC	FALSE	FALSE	TNBC	Basal	0.999519	BRCA1-like	TRUE
MB-5136	+	-	+	63.22	1	Stage0-2	Non-TNBC	FALSE	FALSE	ER Positive	LumA	0.0790683	non-BRCA1-like	TRUE
MB-5137	-	-	-	36.04	2	Stage0-2	TNBC	FALSE	FALSE	TNBC	Basal	0.563405	BRCA1-like	TRUE
MB-5138	-	-	-	44.59	null		TNBC	FALSE	FALSE	TNBC	Basal	0.82844	BRCA1-like	FALSE
MB-5139	+	-	-	69.16	2	Stage0-2	Non-TNBC	FALSE	FALSE	ER Positive	LumB	0.191435	non-BRCA1-like	TRUE
MB-5140	+	-	+	77.31	2	Stage0-2	Non-TNBC	FALSE	FALSE	ER Positive	LumB	0.140137	non-BRCA1-like	TRUE
MB-5143	+	-	+	78.8	1	Stage0-2	Non-TNBC	FALSE	FALSE	ER Positive	LumA	0.0440895	non-BRCA1-like	TRUE
MB-5144	+	-	+	57.14	1	Stage0-2	Non-TNBC	FALSE	FALSE	ER Positive	LumB	0.0148132	non-BRCA1-like	TRUE
MB-5145	-	-	-	61.55	2	Stage0-2	TNBC	FALSE	FALSE	TNBC	Normal	0.799125	BRCA1-like	TRUE
MB-5147	+	+	-	54.61	2	Stage0-2	Non-TNBC	FALSE	FALSE	HER2 Positive	LumA	0.0992529	non-BRCA1-like	TRUE
MB-5148	-	-	-	76.72	1	Stage0-2	TNBC	FALSE	FALSE	TNBC	Her2	0.157157	non-BRCA1-like	TRUE
MB-5150	+	-	+	69.29	1	Stage0-2	Non-TNBC	FALSE	FALSE	ER Positive	Normal	0.176256	non-BRCA1-like	TRUE
MB-5152	+	-	+	76.19	2	Stage0-2	Non-TNBC	TRUE	FALSE	ER Positive	LumA	0.0487853	non-BRCA1-like	FALSE
MB-5154	-	+	-	31.87	1	Stage0-2	Non-TNBC	FALSE	FALSE	HER2 Positive	Normal	0.142543	non-BRCA1-like	TRUE
MB-5155	-	-	-	51.08	2	Stage0-2	TNBC	FALSE	FALSE	TNBC	Normal	0.0817868	non-BRCA1-like	TRUE
MB-5157	+	-	+	70.68	null		Non-TNBC	FALSE	FALSE	ER Positive	Normal	0.314969	non-BRCA1-like	FALSE
MB-5158	+	-	+	66.53	1	Stage0-2	Non-TNBC	FALSE	FALSE	ER Positive	LumA	0.0921543	non-BRCA1-like	TRUE
MB-5160	+	-	+	68.52	2	Stage0-2	Non-TNBC	FALSE	FALSE	ER Positive	LumB	0.0614135	non-BRCA1-like	TRUE
MB-5161	+	-	+	44.41	1	Stage0-2	Non-TNBC	FALSE	FALSE	ER Positive	Normal	0.108169	non-BRCA1-like	TRUE
MB-5162	-	-	-	53.38	1	Stage0-2	TNBC	FALSE	FALSE	TNBC	claudin-low	0.106912	non-BRCA1-like	TRUE
MB-5163	+	-	-	69.04	1	Stage0-2	Non-TNBC	FALSE	FALSE	ER Positive	LumA	0.0271489	non-BRCA1-like	TRUE
MB-5164	+	+	+	48.76	1	Stage0-2	Non-TNBC	TRUE	FALSE	HER2 Positive	Normal	0.0817773	non-BRCA1-like	FALSE
MB-5166	+	+	+	69.23	3	Stage3-4	Non-TNBC	TRUE	FALSE	HER2 Positive	LumB	0.222576	non-BRCA1-like	FALSE
MB-5167	+	-	+	60.46	2	Stage0-2	Non-TNBC	FALSE	FALSE	ER Positive	LumB	0.0700249	non-BRCA1-like	TRUE
MB-5169	+	-	+	62.84	2	Stage0-2	Non-TNBC	FALSE	FALSE	ER Positive	LumB	0.0032158	non-BRCA1-like	TRUE
MB-5171	+	-	+	46.79	1	Stage0-2	Non-TNBC	FALSE	FALSE	ER Positive	Normal	0.0963332	non-BRCA1-like	TRUE
MB-5172	-	+	-	49.57	3	Stage3-4	Non-TNBC	FALSE	FALSE	HER2 Positive	Her2	0.0692391	non-BRCA1-like	TRUE
MB-5173	-	-	-	69.05	2	Stage0-2	TNBC	FALSE	FALSE	TNBC	Basal	0.929307	BRCA1-like	TRUE
MB-5174	+	+	-	54.69	null		Non-TNBC	FALSE	FALSE	HER2 Positive	Her2	0.60703	BRCA1-like	FALSE
MB-5175	+	-	+	50.08	null		Non-TNBC	FALSE	FALSE	ER Positive	claudin-low	0.152757	non-BRCA1-like	FALSE
MB-5176	+	-	-	53.96	1	Stage0-2	Non-TNBC	FALSE	FALSE	ER Positive	claudin-low	0.126482	non-BRCA1-like	TRUE
MB-5177	+	-	-	68.53	null		Non-TNBC	FALSE	FALSE	ER Positive	claudin-low	0.133945	non-BRCA1-like	FALSE
MB-5178	+	-	-	65.26	1	Stage0-2	Non-TNBC	FALSE	FALSE	ER Positive	Normal	0.0258588	non-BRCA1-like	TRUE
MB-5179	+	-	-	68.6	1	Stage0-2	Non-TNBC	FALSE	FALSE	ER Positive	LumA	0.226304	non-BRCA1-like	TRUE
MB-5182	+	-	+	78.04	null		Non-TNBC	FALSE	FALSE	ER Positive	LumA	0.109198	non-BRCA1-like	FALSE
MB-5183	+	-	+	74.34	1	Stage0-2	Non-TNBC	FALSE	FALSE	ER Positive	LumA	0.144944	non-BRCA1-like	TRUE
MB-5184	+	-	+	79.76	1	Stage0-2	Non-TNBC	FALSE	TRUE	ER Positive	LumA	0.111703	non-BRCA1-like	FALSE
MB-5185	+	-	+	61.88	2	Stage0-2	Non-TNBC	FALSE	FALSE	ER Positive	LumA	0.0870773	non-BRCA1-like	TRUE
MB-5186	+	+	+	42.84	1	Stage0-2	Non-TNBC	FALSE	FALSE	HER2 Positive	LumA	0.137114	non-BRCA1-like	TRUE
MB-5188	+	-	-	65.44	2	Stage0-2	Non-TNBC	FALSE	FALSE	ER Positive	Basal	0.545335	BRCA1-like	TRUE
MB-5189	+	-	+	69.24	2	Stage0-2	Non-TNBC	FALSE	FALSE	ER Positive	LumA	0.0338904	non-BRCA1-like	TRUE
MB-5190	-	+	-	53.07	1	Stage0-2	Non-TNBC	FALSE	FALSE	HER2 Positive	Basal	0.117556	non-BRCA1-like	TRUE
MB-5191	+	-	+	54.75	1	Stage0-2	Non-TNBC	FALSE	FALSE	ER Positive	LumA	0.0422742	non-BRCA1-like	TRUE
MB-5193	+	-	+	88.8	2	Stage0-2	Non-TNBC	FALSE	FALSE	ER Positive	LumA	0.0995496	non-BRCA1-like	TRUE
MB-5195	+	+	+	72.16	1	Stage0-2	Non-TNBC	FALSE	FALSE	HER2 Positive	LumA	0.283232	non-BRCA1-like	TRUE
MB-5196	+	-	-	52.98	1	Stage0-2	Non-TNBC	FALSE	TRUE	ER Positive	LumA	0.0939628	non-BRCA1-like	FALSE
MB-5197	+	-	-	62.11	2	Stage0-2	Non-TNBC	FALSE	FALSE	ER Positive	LumA	0.339018	non-BRCA1-like	TRUE
MB-5199	-	+	-	65.35	1	Stage0-2	Non-TNBC	FALSE	FALSE	HER2 Positive	Basal	0.146457	non-BRCA1-like	TRUE
MB-5200	+	-	-	70.23	1	Stage0-2	Non-TNBC	FALSE	FALSE	ER Positive	LumB	0.138997	non-BRCA1-like	TRUE
MB-5201	+	-	+	73.17	1	Stage0-2	Non-TNBC	FALSE	FALSE	ER Positive	LumA	0.062247	non-BRCA1-like	TRUE
MB-5204	+	-	+	76.91	2	Stage0-2	Non-TNBC	FALSE	FALSE	ER Positive	LumA	0.093769	non-BRCA1-like	TRUE
MB-5205	+	-	-	50.24	2	Stage0-2	Non-TNBC	FALSE	FALSE	ER Positive	Basal	0.379074	non-BRCA1-like	TRUE
MB-5206	+	-	-	67.45	1	Stage0-2	Non-TNBC	FALSE	FALSE	ER Positive	LumA	0.100191	non-BRCA1-like	TRUE
MB-5208	-	-	-	52.43	2	Stage0-2	TNBC	FALSE	FALSE	TNBC	Basal	0.814555	BRCA1-like	TRUE
MB-5209	-	-	-	79.17	2	Stage0-2	TNBC	FALSE	FALSE	TNBC	Basal	0.765503	BRCA1-like	TRUE
MB-5211	+	-	+	68.42	2	Stage0-2	Non-TNBC	FALSE	FALSE	ER Positive	LumB	0.113063	non-BRCA1-like	TRUE
MB-5212	+	+	-	80.17	2	Stage0-2	Non-TNBC	FALSE	FALSE	HER2 Positive	LumB	0.275931	non-BRCA1-like	TRUE
MB-5213	-	-	-	74.98	3	Stage3-4	TNBC	FALSE	TRUE	TNBC	Her2	0.841378	BRCA1-like	TRUE
MB-5214	+	-	+	66.57	1	Stage0-2	Non-TNBC	FALSE	FALSE	ER Positive	Normal	0.0879607	non-BRCA1-like	TRUE
MB-5215	+	-	-	74.11	null		Non-TNBC	FALSE	FALSE	ER Positive	LumB	0.0247032	non-BRCA1-like	FALSE
MB-5218	+	-	-	42.11	1	Stage0-2	Non-TNBC	FALSE	FALSE	ER Positive	LumB	0.516811	BRCA1-like	TRUE
MB-5219	+	-	+	55.77	1	Stage0-2	Non-TNBC	FALSE	FALSE	ER Positive	LumA	0.0909155	non-BRCA1-like	TRUE
MB-5221	+	-	+	63.53	1	Stage0-2	Non-TNBC	FALSE	FALSE	ER Positive	LumA	0.016198	non-BRCA1-like	TRUE
MB-5222	-	-	-	76.2	1	Stage0-2	TNBC	FALSE	FALSE	TNBC	claudin-low	0.2111	non-BRCA1-like	TRUE
MB-5223	-	-	-	42.05	2	Stage0-2	TNBC	FALSE	FALSE	TNBC	claudin-low	0.436691	non-BRCA1-like	TRUE
MB-5224	+	-	+	90.23	2	Stage0-2	Non-TNBC	FALSE	FALSE	ER Positive	LumA	0.102734	non-BRCA1-like	TRUE
MB-5225	-	-	-	68.01	2	Stage0-2	TNBC	FALSE	FALSE	TNBC	Basal	0.905784	BRCA1-like	TRUE
MB-5226	+	-	-	75.53	1	Stage0-2	Non-TNBC	FALSE	FALSE	ER Positive	LumB	0.209866	non-BRCA1-like	TRUE
MB-5227	+	-	+	74.46	2	Stage0-2	Non-TNBC	FALSE	FALSE	ER Positive	LumA	0.224407	non-BRCA1-like	TRUE
MB-5228	+	-	+	72.56	2	Stage0-2	Non-TNBC	FALSE	FALSE	ER Positive	LumB	0.143057	non-BRCA1-like	TRUE
MB-5229	-	+	-	39.99	2	Stage0-2	Non-TNBC	FALSE	FALSE	HER2 Positive	Basal	0.314642	non-BRCA1-like	TRUE
MB-5230	+	-	+	48.17	1	Stage0-2	Non-TNBC	FALSE	FALSE	ER Positive	LumA	0.236345	non-BRCA1-like	TRUE
MB-5231	-	+	-	61.28	2	Stage0-2	Non-TNBC	FALSE	FALSE	HER2 Positive	Her2	0.476615	non-BRCA1-like	TRUE
MB-5232	-	-	-	74.53	1	Stage0-2	TNBC	TRUE	FALSE	TNBC	Basal	0.901654	BRCA1-like	TRUE
MB-5233	+	-	+	79.59	2	Stage0-2	Non-TNBC	FALSE	FALSE	ER Positive	LumB	0.0325667	non-BRCA1-like	TRUE
MB-5235	-	-	-	59.04	1	Stage0-2	TNBC	FALSE	FALSE	TNBC	Basal	0.464772	non-BRCA1-like	TRUE
MB-5236	-	-	-	63.02	3	Stage3-4	TNBC	FALSE	FALSE	TNBC	Basal	0.876382	BRCA1-like	TRUE
MB-5238	+	+	-	46.03	2	Stage0-2	Non-TNBC	FALSE	FALSE	HER2 Positive	Normal	0.154699	non-BRCA1-like	TRUE
MB-5239	+	-	+	69.5	1	Stage0-2	Non-TNBC	FALSE	FALSE	ER Positive	LumB	0.0930886	non-BRCA1-like	TRUE
MB-5240	+	-	+	56.92	1	Stage0-2	Non-TNBC	FALSE	FALSE	ER Positive	LumA	0.136059	non-BRCA1-like	TRUE
MB-5243	+	-	-	62.79	null		Non-TNBC	FALSE	FALSE	ER Positive	LumB	0.00295701	non-BRCA1-like	FALSE
MB-5244	+	-	+	69.2	2	Stage0-2	Non-TNBC	FALSE	FALSE	ER Positive	LumB	0.0222299	non-BRCA1-like	TRUE
MB-5251	+	-	+	76.77	2	Stage0-2	Non-TNBC	FALSE	FALSE	ER Positive	LumA	0.0723001	non-BRCA1-like	TRUE
MB-5253	+	-	+	69.59	2	Stage0-2	Non-TNBC	FALSE	FALSE	ER Positive	LumA	0.121915	non-BRCA1-like	TRUE
MB-5255	-	-	-	58.7	1	Stage0-2	TNBC	FALSE	FALSE	TNBC	claudin-low	0.0950182	non-BRCA1-like	TRUE
MB-5256	+	-	+	70.31	2	Stage0-2	Non-TNBC	FALSE	FALSE	ER Positive	LumA	0.148443	non-BRCA1-like	TRUE
MB-5258	-	-	-	72.77	2	Stage0-2	TNBC	FALSE	FALSE	TNBC	Basal	0.869693	BRCA1-like	TRUE
MB-5259	-	+	-	41.28	2	Stage0-2	Non-TNBC	FALSE	FALSE	HER2 Positive	Her2	0.387123	non-BRCA1-like	TRUE
MB-5260	+	-	+	72.23	1	Stage0-2	Non-TNBC	FALSE	FALSE	ER Positive	LumB	0.00455737	non-BRCA1-like	TRUE
MB-5261	+	-	+	66.12	1	Stage0-2	Non-TNBC	FALSE	FALSE	ER Positive	LumB	0.0419526	non-BRCA1-like	TRUE
MB-5264	+	-	+	46.4	1	Stage0-2	Non-TNBC	FALSE	FALSE	ER Positive	LumA	0.126978	non-BRCA1-like	TRUE
MB-5266	+	+	-	76.83	2	Stage0-2	Non-TNBC	FALSE	FALSE	HER2 Positive	LumB	0.819575	BRCA1-like	TRUE
MB-5267	+	-	+	52.77	1	Stage0-2	Non-TNBC	FALSE	FALSE	ER Positive	LumA	0.12635	non-BRCA1-like	TRUE
MB-5268	+	-	+	47.98	2	Stage0-2	Non-TNBC	FALSE	FALSE	ER Positive	LumA	0.113304	non-BRCA1-like	TRUE
MB-5270	+	-	+	67.1	2	Stage0-2	Non-TNBC	FALSE	FALSE	ER Positive	LumA	0.0975474	non-BRCA1-like	TRUE
MB-5271	+	-	-	58.25	2	Stage0-2	Non-TNBC	FALSE	FALSE	ER Positive	LumB	0.248667	non-BRCA1-like	TRUE
MB-5272	+	-	-	40.71	1	Stage0-2	Non-TNBC	FALSE	FALSE	ER Positive	claudin-low	0.167273	non-BRCA1-like	TRUE
MB-5273	+	-	+	60.33	1	Stage0-2	Non-TNBC	FALSE	FALSE	ER Positive	LumB	0.0403438	non-BRCA1-like	TRUE
MB-5275	+	-	-	72.19	null		Non-TNBC	FALSE	TRUE	ER Positive	Her2	0.0446019	non-BRCA1-like	FALSE
MB-5277	+	-	+	35.78	null		Non-TNBC	FALSE	FALSE	ER Positive	Normal	0.198275	non-BRCA1-like	FALSE
MB-5278	+	-	+	47.92	1	Stage0-2	Non-TNBC	FALSE	FALSE	ER Positive	Normal	0.07255	non-BRCA1-like	TRUE
MB-5279	+	-	-	66.55	2	Stage0-2	Non-TNBC	FALSE	FALSE	ER Positive	LumA	0.0345183	non-BRCA1-like	TRUE
MB-5280	+	-	+	45.85	null		Non-TNBC	FALSE	FALSE	ER Positive	Normal	0.056082	non-BRCA1-like	FALSE
MB-5281	-	-	-	55.72	1	Stage0-2	TNBC	FALSE	FALSE	TNBC	LumA	0.262399	non-BRCA1-like	TRUE
MB-5284	+	-	+	68.18	2	Stage0-2	Non-TNBC	FALSE	FALSE	ER Positive	LumA	0.0287299	non-BRCA1-like	TRUE
MB-5287	+	-	+	69.46	1	Stage0-2	Non-TNBC	FALSE	FALSE	ER Positive	LumA	0.158301	non-BRCA1-like	TRUE
MB-5288	+	-	-	70.1	2	Stage0-2	Non-TNBC	FALSE	FALSE	ER Positive	LumB	0.0897934	non-BRCA1-like	TRUE
MB-5289	+	-	+	65.45	2	Stage0-2	Non-TNBC	FALSE	FALSE	ER Positive	LumA	1.81113e-05	non-BRCA1-like	TRUE
MB-5290	+	-	+	69.42	2	Stage0-2	Non-TNBC	FALSE	FALSE	ER Positive	LumA	0.0650536	non-BRCA1-like	TRUE
MB-5291	+	-	+	67.25	1	Stage0-2	Non-TNBC	FALSE	FALSE	ER Positive	LumB	0.15728	non-BRCA1-like	TRUE
MB-5292	+	+	-	82.06	null		Non-TNBC	FALSE	FALSE	HER2 Positive	LumB	0.35175	non-BRCA1-like	FALSE
MB-5293	+	-	+	70.86	2	Stage0-2	Non-TNBC	FALSE	FALSE	ER Positive	LumA	0.0317923	non-BRCA1-like	TRUE
MB-5294	-	-	+	31.71	3	Stage3-4	Non-TNBC	FALSE	FALSE	Other	Basal	0.572782	BRCA1-like	TRUE
MB-5295	-	-	-	60.51	2	Stage0-2	TNBC	FALSE	FALSE	TNBC	Basal	0.998385	BRCA1-like	TRUE
MB-5296	-	+	-	78.93	3	Stage3-4	Non-TNBC	FALSE	FALSE	HER2 Positive	claudin-low	0.152301	non-BRCA1-like	TRUE
MB-5298	-	-	-	49.63	2	Stage0-2	TNBC	FALSE	FALSE	TNBC	Basal	0.819215	BRCA1-like	TRUE
MB-5299	-	-	-	53.35	2	Stage0-2	TNBC	FALSE	FALSE	TNBC	Basal	0.991021	BRCA1-like	TRUE
MB-5300	+	-	+	55.53	1	Stage0-2	Non-TNBC	FALSE	FALSE	ER Positive	LumA	0.0285431	non-BRCA1-like	TRUE
MB-5301	+	-	-	64.46	1	Stage0-2	Non-TNBC	FALSE	FALSE	ER Positive	Her2	0.440169	non-BRCA1-like	TRUE
MB-5302	+	-	-	52.81	2	Stage0-2	Non-TNBC	FALSE	FALSE	ER Positive	Normal	0.120667	non-BRCA1-like	TRUE
MB-5305	+	-	+	61.88	2	Stage0-2	Non-TNBC	FALSE	FALSE	ER Positive	LumA	0.115459	non-BRCA1-like	TRUE
MB-5306	+	-	-	58.26	1	Stage0-2	Non-TNBC	FALSE	FALSE	ER Positive	LumA	0.205654	non-BRCA1-like	TRUE
MB-5308	+	-	+	67.62	2	Stage0-2	Non-TNBC	FALSE	FALSE	ER Positive	Normal	0.466082	non-BRCA1-like	TRUE
MB-5310	+	-	-	71.4	2	Stage0-2	Non-TNBC	FALSE	FALSE	ER Positive	LumA	0.0283248	non-BRCA1-like	TRUE
MB-5311	+	-	+	73.01	2	Stage0-2	Non-TNBC	FALSE	FALSE	ER Positive	claudin-low	0.293367	non-BRCA1-like	TRUE
MB-5312	-	+	-	50.6	3	Stage3-4	Non-TNBC	FALSE	FALSE	HER2 Positive	Her2	0.126976	non-BRCA1-like	TRUE
MB-5313	+	-	+	79.12	2	Stage0-2	Non-TNBC	FALSE	FALSE	ER Positive	Her2	0.18625	non-BRCA1-like	TRUE
MB-5315	-	+	-	52.13	3	Stage3-4	Non-TNBC	FALSE	FALSE	HER2 Positive	Her2	0.138514	non-BRCA1-like	TRUE
MB-5317	+	-	+	69.7	2	Stage0-2	Non-TNBC	FALSE	FALSE	ER Positive	LumB	0.0496356	non-BRCA1-like	TRUE
MB-5318	+	-	-	60.96	1	Stage0-2	Non-TNBC	FALSE	FALSE	ER Positive	LumB	0.126472	non-BRCA1-like	TRUE
MB-5322	+	-	-	66.58	2	Stage0-2	Non-TNBC	FALSE	FALSE	ER Positive	LumA	0.0676476	non-BRCA1-like	TRUE
MB-5323	-	-	-	31.26	1	Stage0-2	TNBC	TRUE	FALSE	TNBC	claudin-low	0.157959	non-BRCA1-like	FALSE
MB-5324	+	-	+	64.01	1	Stage0-2	Non-TNBC	FALSE	FALSE	ER Positive	LumA	0.127647	non-BRCA1-like	TRUE
MB-5325	-	-	-	43.04	null		TNBC	FALSE	FALSE	TNBC	claudin-low	0.541937	BRCA1-like	FALSE
MB-5326	+	-	-	79.26	2	Stage0-2	Non-TNBC	FALSE	FALSE	ER Positive	Normal	0.0540653	non-BRCA1-like	TRUE
MB-5327	-	+	-	66.94	2	Stage0-2	Non-TNBC	FALSE	FALSE	HER2 Positive	Her2	0.831318	BRCA1-like	TRUE
MB-5328	+	-	-	74.57	2	Stage0-2	Non-TNBC	FALSE	TRUE	ER Positive	LumB	0.059452	non-BRCA1-like	FALSE
MB-5329	+	-	-	64.64	3	Stage3-4	Non-TNBC	FALSE	TRUE	ER Positive	LumA	0.166279	non-BRCA1-like	FALSE
MB-5330	+	-	+	70.49	null		Non-TNBC	FALSE	FALSE	ER Positive	LumA	0.134096	non-BRCA1-like	FALSE
MB-5331	+	+	-	54.69	2	Stage0-2	Non-TNBC	FALSE	FALSE	HER2 Positive	LumA	0.475617	non-BRCA1-like	TRUE
MB-5332	+	+	+	68.93	2	Stage0-2	Non-TNBC	FALSE	FALSE	HER2 Positive	Her2	0.867117	BRCA1-like	TRUE
MB-5334	+	-	+	78.44	1	Stage0-2	Non-TNBC	FALSE	FALSE	ER Positive	LumA	0.135464	non-BRCA1-like	TRUE
MB-5335	-	-	-	41.81	2	Stage0-2	TNBC	FALSE	FALSE	TNBC	Basal	0.985466	BRCA1-like	TRUE
MB-5338	+	-	-	61.24	2	Stage0-2	Non-TNBC	FALSE	FALSE	ER Positive	LumB	0.899357	BRCA1-like	TRUE
MB-5339	+	-	-	71.78	2	Stage0-2	Non-TNBC	FALSE	FALSE	ER Positive	NC	0.0867159	non-BRCA1-like	TRUE
MB-5341	+	-	+	56.37	1	Stage0-2	Non-TNBC	FALSE	FALSE	ER Positive	LumB	0.0816941	non-BRCA1-like	TRUE
MB-5345	+	-	+	76.87	2	Stage0-2	Non-TNBC	FALSE	FALSE	ER Positive	Normal	0.100905	non-BRCA1-like	TRUE
MB-5346	-	-	-	52.09	null		TNBC	FALSE	FALSE	TNBC	Basal	0.995189	BRCA1-like	FALSE
MB-5347	+	-	+	56.89	2	Stage0-2	Non-TNBC	FALSE	FALSE	ER Positive	LumB	0.169291	non-BRCA1-like	TRUE
MB-5348	-	-	-	41.27	2	Stage0-2	TNBC	FALSE	FALSE	TNBC	claudin-low	0.549143	BRCA1-like	TRUE
MB-5349	+	-	+	72.88	1	Stage0-2	Non-TNBC	FALSE	FALSE	ER Positive	LumA	0.0315365	non-BRCA1-like	TRUE
MB-5350	+	-	-	66.7	2	Stage0-2	Non-TNBC	FALSE	FALSE	ER Positive	claudin-low	0.314169	non-BRCA1-like	TRUE
MB-5351	-	+	-	47.35	1	Stage0-2	Non-TNBC	FALSE	FALSE	HER2 Positive	Normal	0.0953865	non-BRCA1-like	TRUE
MB-5358	+	-	-	72.88	3	Stage3-4	Non-TNBC	FALSE	FALSE	ER Positive	LumA	0.570394	BRCA1-like	TRUE
MB-5360	+	-	-	66.39	3	Stage3-4	Non-TNBC	FALSE	FALSE	ER Positive	LumA	0.0352387	non-BRCA1-like	TRUE
MB-5361	+	-	+	76.01	2	Stage0-2	Non-TNBC	FALSE	FALSE	ER Positive	LumA	0.0905095	non-BRCA1-like	TRUE
MB-5364	+	-	+	56.89	1	Stage0-2	Non-TNBC	FALSE	FALSE	ER Positive	Normal	0.0865467	non-BRCA1-like	TRUE
MB-5365	+	-	+	79.29	2	Stage0-2	Non-TNBC	FALSE	FALSE	ER Positive	LumA	0.106815	non-BRCA1-like	TRUE
MB-5366	+	-	-	75.56	2	Stage0-2	Non-TNBC	FALSE	FALSE	ER Positive	Her2	0.583154	BRCA1-like	TRUE
MB-5368	+	-	+	77.15	2	Stage0-2	Non-TNBC	FALSE	FALSE	ER Positive	Normal	0.137398	non-BRCA1-like	TRUE
MB-5369	+	-	+	66.18	2	Stage0-2	Non-TNBC	FALSE	FALSE	ER Positive	LumA	0.210698	non-BRCA1-like	TRUE
MB-5370	+	-	+	62.55	2	Stage0-2	Non-TNBC	FALSE	FALSE	ER Positive	LumB	0.0321159	non-BRCA1-like	TRUE
MB-5373	+	-	-	67.13	2	Stage0-2	Non-TNBC	FALSE	FALSE	ER Positive	LumB	0.07622	non-BRCA1-like	TRUE
MB-5377	+	-	+	35.14	2	Stage0-2	Non-TNBC	FALSE	TRUE	ER Positive	LumB	0.0406306	non-BRCA1-like	FALSE
MB-5378	+	-	-	57.99	3	Stage3-4	Non-TNBC	FALSE	FALSE	ER Positive	Basal	0.945219	BRCA1-like	TRUE
MB-5381	-	+	-	44	2	Stage0-2	Non-TNBC	FALSE	FALSE	HER2 Positive	Her2	0.28913	non-BRCA1-like	TRUE
MB-5382	+	-	+	69.27	2	Stage0-2	Non-TNBC	FALSE	FALSE	ER Positive	LumA	0.0973021	non-BRCA1-like	TRUE
MB-5383	+	-	+	83.9	null		Non-TNBC	FALSE	FALSE	ER Positive	LumA	0.100126	non-BRCA1-like	FALSE
MB-5384	+	-	+	61.05	null		Non-TNBC	FALSE	FALSE	ER Positive	LumA	0.0149038	non-BRCA1-like	FALSE
MB-5385	+	-	+	83.32	1	Stage0-2	Non-TNBC	FALSE	FALSE	ER Positive	LumA	0.0690011	non-BRCA1-like	TRUE
MB-5386	+	-	+	65.86	1	Stage0-2	Non-TNBC	FALSE	FALSE	ER Positive	LumB	0.0633348	non-BRCA1-like	TRUE
MB-5387	-	-	-	45.33	2	Stage0-2	TNBC	FALSE	FALSE	TNBC	Basal	0.98379	BRCA1-like	TRUE
MB-5388	+	-	+	69.8	1	Stage0-2	Non-TNBC	FALSE	FALSE	ER Positive	LumA	0.131247	non-BRCA1-like	TRUE
MB-5389	+	-	+	64.76	2	Stage0-2	Non-TNBC	FALSE	FALSE	ER Positive	LumA	0.0197636	non-BRCA1-like	TRUE
MB-5390	-	-	-	37.27	3	Stage3-4	TNBC	FALSE	FALSE	TNBC	Basal	0.99215	BRCA1-like	TRUE
MB-5392	-	-	-	57.34	1	Stage0-2	TNBC	FALSE	FALSE	TNBC	claudin-low	0.109135	non-BRCA1-like	TRUE
MB-5393	+	-	+	82.72	2	Stage0-2	Non-TNBC	FALSE	FALSE	ER Positive	LumB	0.109755	non-BRCA1-like	TRUE
MB-5394	-	+	-	72.18	3	Stage3-4	Non-TNBC	FALSE	FALSE	HER2 Positive	Her2	0.111481	non-BRCA1-like	TRUE
MB-5395	+	-	+	71.51	1	Stage0-2	Non-TNBC	FALSE	FALSE	ER Positive	LumA	0.326262	non-BRCA1-like	TRUE
MB-5396	+	-	-	61.84	1	Stage0-2	Non-TNBC	FALSE	FALSE	ER Positive	LumB	0.167755	non-BRCA1-like	TRUE
MB-5397	+	-	+	61.16	null		Non-TNBC	FALSE	FALSE	ER Positive	LumA	0.237536	non-BRCA1-like	FALSE
MB-5398	+	-	+	71.01	2	Stage0-2	Non-TNBC	FALSE	FALSE	ER Positive	LumA	0.0896194	non-BRCA1-like	TRUE
MB-5399	+	-	-	73.1	2	Stage0-2	Non-TNBC	FALSE	FALSE	ER Positive	LumA	0.120584	non-BRCA1-like	TRUE
MB-5401	+	-	+	75.42	1	Stage0-2	Non-TNBC	FALSE	FALSE	ER Positive	LumA	0.0515593	non-BRCA1-like	TRUE
MB-5402	+	-	+	81.76	1	Stage0-2	Non-TNBC	FALSE	FALSE	ER Positive	LumA	0.0769754	non-BRCA1-like	TRUE
MB-5403	+	-	+	85.94	2	Stage0-2	Non-TNBC	FALSE	FALSE	ER Positive	LumA	0.0509529	non-BRCA1-like	TRUE
MB-5404	+	-	+	81.57	2	Stage0-2	Non-TNBC	FALSE	FALSE	ER Positive	LumA	0.27198	non-BRCA1-like	TRUE
MB-5405	+	-	-	64.43	2	Stage0-2	Non-TNBC	FALSE	FALSE	ER Positive	claudin-low	0.134071	non-BRCA1-like	TRUE
MB-5406	+	-	+	80.48	2	Stage0-2	Non-TNBC	FALSE	FALSE	ER Positive	LumB	0.210446	non-BRCA1-like	TRUE
MB-5407	+	-	+	36.03	1	Stage0-2	Non-TNBC	FALSE	FALSE	ER Positive	LumA	0.10201	non-BRCA1-like	TRUE
MB-5408	-	-	-	65.48	1	Stage0-2	TNBC	FALSE	FALSE	TNBC	claudin-low	0.130654	non-BRCA1-like	TRUE
MB-5409	-	+	-	51.62	2	Stage0-2	Non-TNBC	FALSE	FALSE	HER2 Positive	Her2	0.191587	non-BRCA1-like	TRUE
MB-5410	+	-	+	66.45	2	Stage0-2	Non-TNBC	FALSE	FALSE	ER Positive	LumA	0.12618	non-BRCA1-like	TRUE
MB-5411	-	+	-	43.61	2	Stage0-2	Non-TNBC	FALSE	FALSE	HER2 Positive	Her2	0.856514	BRCA1-like	TRUE
MB-5412	+	-	+	51.87	1	Stage0-2	Non-TNBC	FALSE	FALSE	ER Positive	LumA	0.247338	non-BRCA1-like	TRUE
MB-5413	+	-	+	71.38	1	Stage0-2	Non-TNBC	FALSE	FALSE	ER Positive	LumA	0.132792	non-BRCA1-like	TRUE
MB-5414	+	+	-	61.14	2	Stage0-2	Non-TNBC	FALSE	FALSE	HER2 Positive	LumB	0.435929	non-BRCA1-like	TRUE
MB-5417	-	+	-	45.8	3	Stage3-4	Non-TNBC	FALSE	FALSE	HER2 Positive	Her2	0.288775	non-BRCA1-like	TRUE
MB-5418	+	+	+	64.15	2	Stage0-2	Non-TNBC	FALSE	FALSE	HER2 Positive	LumB	0.121179	non-BRCA1-like	TRUE
MB-5420	+	+	-	71.49	1	Stage0-2	Non-TNBC	FALSE	FALSE	HER2 Positive	Basal	0.125282	non-BRCA1-like	TRUE
MB-5421	-	-	-	68	1	Stage0-2	TNBC	FALSE	FALSE	TNBC	Basal	0.93816	BRCA1-like	TRUE
MB-5422	+	-	+	47.14	2	Stage0-2	Non-TNBC	FALSE	FALSE	ER Positive	LumA	0.0592135	non-BRCA1-like	TRUE
MB-5424	+	-	+	66.42	1	Stage0-2	Non-TNBC	FALSE	FALSE	ER Positive	LumA	0.176994	non-BRCA1-like	TRUE
MB-5425	+	-	+	67.59	2	Stage0-2	Non-TNBC	FALSE	FALSE	ER Positive	LumA	0.0348493	non-BRCA1-like	TRUE
MB-5426	-	+	+	53.69	2	Stage0-2	Non-TNBC	FALSE	FALSE	HER2 Positive	Basal	0.187401	non-BRCA1-like	TRUE
MB-5427	-	-	-	83.68	2	Stage0-2	TNBC	FALSE	FALSE	TNBC	Basal	0.935955	BRCA1-like	TRUE
MB-5428	+	-	+	55.36	1	Stage0-2	Non-TNBC	TRUE	FALSE	ER Positive	LumA	0.131635	non-BRCA1-like	FALSE
MB-5429	+	-	-	86.04	1	Stage0-2	Non-TNBC	FALSE	FALSE	ER Positive	LumA	0.151046	non-BRCA1-like	TRUE
MB-5431	+	-	+	49.91	1	Stage0-2	Non-TNBC	FALSE	FALSE	ER Positive	claudin-low	0.467966	non-BRCA1-like	TRUE
MB-5432	+	-	+	61	2	Stage0-2	Non-TNBC	FALSE	FALSE	ER Positive	LumA	0.0101367	non-BRCA1-like	TRUE
MB-5433	+	-	+	69.37	2	Stage0-2	Non-TNBC	FALSE	FALSE	ER Positive	LumA	0.0096439	non-BRCA1-like	TRUE
MB-5434	+	-	+	71.07	3	Stage3-4	Non-TNBC	FALSE	FALSE	ER Positive	LumB	0.180918	non-BRCA1-like	TRUE
MB-5435	+	-	+	77.09	2	Stage0-2	Non-TNBC	FALSE	FALSE	ER Positive	LumB	0.428133	non-BRCA1-like	TRUE
MB-5440	-	-	-	49.05	2	Stage0-2	TNBC	FALSE	FALSE	TNBC	claudin-low	0.514841	BRCA1-like	TRUE
MB-5441	-	+	-	90.08	3	Stage3-4	Non-TNBC	FALSE	FALSE	HER2 Positive	Her2	0.124704	non-BRCA1-like	TRUE
MB-5442	-	-	+	44.93	2	Stage0-2	Non-TNBC	FALSE	FALSE	Other	Basal	0.999753	BRCA1-like	TRUE
MB-5444	+	-	+	49.58	null		Non-TNBC	FALSE	FALSE	ER Positive	LumA	0.0961353	non-BRCA1-like	FALSE
MB-5446	-	-	-	51.25	2	Stage0-2	TNBC	FALSE	FALSE	TNBC	Her2	0.19048	non-BRCA1-like	TRUE
MB-5447	+	-	+	68.1	3	Stage3-4	Non-TNBC	FALSE	FALSE	ER Positive	LumB	0.0380135	non-BRCA1-like	TRUE
MB-5450	-	-	-	38.92	1	Stage0-2	TNBC	FALSE	FALSE	TNBC	claudin-low	0.858119	BRCA1-like	TRUE
MB-5451	+	-	+	43.44	1	Stage0-2	Non-TNBC	FALSE	FALSE	ER Positive	LumA	0.0617604	non-BRCA1-like	TRUE
MB-5452	+	-	+	66.2	2	Stage0-2	Non-TNBC	FALSE	FALSE	ER Positive	LumA	0.00568409	non-BRCA1-like	TRUE
MB-5453	-	-	+	36.99	2	Stage0-2	Non-TNBC	FALSE	FALSE	Other	Normal	0.130645	non-BRCA1-like	TRUE
MB-5454	+	-	-	55.57	2	Stage0-2	Non-TNBC	FALSE	FALSE	ER Positive	LumB	0.272251	non-BRCA1-like	TRUE
MB-5455	+	-	-	73.24	2	Stage0-2	Non-TNBC	FALSE	FALSE	ER Positive	LumA	0.0783991	non-BRCA1-like	TRUE
MB-5457	+	-	+	52.57	1	Stage0-2	Non-TNBC	FALSE	FALSE	ER Positive	LumA	0.145898	non-BRCA1-like	TRUE
MB-5458	-	+	-	54.96	2	Stage0-2	Non-TNBC	FALSE	FALSE	HER2 Positive	Basal	0.363641	non-BRCA1-like	TRUE
MB-5459	+	+	-	64.07	2	Stage0-2	Non-TNBC	FALSE	FALSE	HER2 Positive	LumB	0.0154046	non-BRCA1-like	TRUE
MB-5460	+	-	+	55.59	1	Stage0-2	Non-TNBC	FALSE	FALSE	ER Positive	Basal	0.272021	non-BRCA1-like	TRUE
MB-5463	+	-	+	71.91	2	Stage0-2	Non-TNBC	FALSE	FALSE	ER Positive	LumB	0.00761029	non-BRCA1-like	TRUE
MB-5464	+	-	+	65.58	2	Stage0-2	Non-TNBC	FALSE	FALSE	ER Positive	LumA	0.116284	non-BRCA1-like	TRUE
MB-5465	-	-	-	69.83	2	Stage0-2	TNBC	TRUE	FALSE	TNBC	Basal	0.985231	BRCA1-like	TRUE
MB-5467	+	-	+	36.01	1	Stage0-2	Non-TNBC	FALSE	FALSE	ER Positive	Normal	0.084826	non-BRCA1-like	TRUE
MB-5468	-	+	-	48.1	2	Stage0-2	Non-TNBC	FALSE	FALSE	HER2 Positive	Basal	0.98022	BRCA1-like	TRUE
MB-5470	+	-	+	48.07	null		Non-TNBC	FALSE	FALSE	ER Positive	Basal	0.18046	non-BRCA1-like	FALSE
MB-5471	+	-	-	67.54	1	Stage0-2	Non-TNBC	FALSE	FALSE	ER Positive	LumA	0.857754	BRCA1-like	TRUE
MB-5472	+	-	+	74.78	null		Non-TNBC	FALSE	FALSE	ER Positive	LumA	0.221131	non-BRCA1-like	FALSE
MB-5473	+	-	+	72.61	2	Stage0-2	Non-TNBC	FALSE	FALSE	ER Positive	LumA	0.1048	non-BRCA1-like	TRUE
MB-5474	-	+	-	46.26	2	Stage0-2	Non-TNBC	FALSE	FALSE	HER2 Positive	claudin-low	0.190033	non-BRCA1-like	TRUE
MB-5475	+	-	+	73.55	2	Stage0-2	Non-TNBC	FALSE	FALSE	ER Positive	LumB	0.0781417	non-BRCA1-like	TRUE
MB-5477	+	-	+	59.02	2	Stage0-2	Non-TNBC	FALSE	FALSE	ER Positive	LumB	0.0411062	non-BRCA1-like	TRUE
MB-5478	+	-	-	72.23	3	Stage3-4	Non-TNBC	FALSE	FALSE	ER Positive	LumA	0.0618268	non-BRCA1-like	TRUE
MB-5481	+	-	-	57.62	2	Stage0-2	Non-TNBC	FALSE	FALSE	ER Positive	LumB	0.563565	BRCA1-like	TRUE
MB-5482	+	-	-	40.75	2	Stage0-2	Non-TNBC	FALSE	FALSE	ER Positive	Basal	0.377531	non-BRCA1-like	TRUE
MB-5483	-	+	-	44.5	2	Stage0-2	Non-TNBC	FALSE	FALSE	HER2 Positive	Her2	0.080041	non-BRCA1-like	TRUE
MB-5484	+	-	+	47.3	1	Stage0-2	Non-TNBC	FALSE	FALSE	ER Positive	LumA	0.163517	non-BRCA1-like	TRUE
MB-5485	+	-	-	80.08	2	Stage0-2	Non-TNBC	FALSE	FALSE	ER Positive	LumB	0.139719	non-BRCA1-like	TRUE
MB-5486	+	-	+	75.65	2	Stage0-2	Non-TNBC	FALSE	FALSE	ER Positive	LumB	0.0332526	non-BRCA1-like	TRUE
MB-5489	+	-	+	53.6	1	Stage0-2	Non-TNBC	FALSE	FALSE	ER Positive	LumA	0.0202154	non-BRCA1-like	TRUE
MB-5490	+	-	+	65.31	2	Stage0-2	Non-TNBC	FALSE	FALSE	ER Positive	LumA	0.0791259	non-BRCA1-like	TRUE
MB-5491	+	-	+	72.25	2	Stage0-2	Non-TNBC	FALSE	FALSE	ER Positive	LumB	0.0198656	non-BRCA1-like	TRUE
MB-5492	+	-	-	74.28	null		Non-TNBC	FALSE	FALSE	ER Positive	LumA	0.232389	non-BRCA1-like	FALSE
MB-5493	+	-	-	69.84	null		Non-TNBC	FALSE	FALSE	ER Positive	LumB	0.459481	non-BRCA1-like	FALSE
MB-5495	+	-	+	42.64	null		Non-TNBC	FALSE	FALSE	ER Positive	LumA	0.174068	non-BRCA1-like	FALSE
MB-5497	+	-	+	69.56	1	Stage0-2	Non-TNBC	FALSE	FALSE	ER Positive	LumB	0.101976	non-BRCA1-like	TRUE
MB-5498	+	-	-	64.1	1	Stage0-2	Non-TNBC	FALSE	FALSE	ER Positive	Her2	0.341235	non-BRCA1-like	TRUE
MB-5499	+	-	+	65.5	1	Stage0-2	Non-TNBC	FALSE	FALSE	ER Positive	LumA	0.0874731	non-BRCA1-like	TRUE
MB-5502	+	-	+	51.62	2	Stage0-2	Non-TNBC	FALSE	FALSE	ER Positive	LumB	0.819082	BRCA1-like	TRUE
MB-5505	+	-	+	74.26	1	Stage0-2	Non-TNBC	FALSE	FALSE	ER Positive	LumB	0.080256	non-BRCA1-like	TRUE
MB-5510	+	-	+	75.73	null		Non-TNBC	FALSE	FALSE	ER Positive	LumA	0.00298557	non-BRCA1-like	FALSE
MB-5511	-	-	+	54.18	1	Stage0-2	Non-TNBC	FALSE	TRUE	Other	Her2	0.174976	non-BRCA1-like	FALSE
MB-5513	+	-	+	86.55	2	Stage0-2	Non-TNBC	FALSE	FALSE	ER Positive	Basal	0.332561	non-BRCA1-like	TRUE
MB-5514	+	-	+	63.45	2	Stage0-2	Non-TNBC	FALSE	FALSE	ER Positive	LumA	0.132736	non-BRCA1-like	TRUE
MB-5518	+	-	+	72.39	2	Stage0-2	Non-TNBC	FALSE	FALSE	ER Positive	LumB	0.0608806	non-BRCA1-like	TRUE
MB-5519	+	-	+	72.61	null		Non-TNBC	FALSE	TRUE	ER Positive	LumA	0.521358	BRCA1-like	FALSE
MB-5520	+	-	-	38.49	2	Stage0-2	Non-TNBC	FALSE	FALSE	ER Positive	LumA	0.0767294	non-BRCA1-like	TRUE
MB-5521	+	-	-	69.27	2	Stage0-2	Non-TNBC	FALSE	FALSE	ER Positive	LumB	0.135798	non-BRCA1-like	TRUE
MB-5525	+	-	-	63.2	2	Stage0-2	Non-TNBC	FALSE	FALSE	ER Positive	LumB	0.0129539	non-BRCA1-like	TRUE
MB-5526	-	-	-	45.42	1	Stage0-2	TNBC	FALSE	FALSE	TNBC	Basal	0.991882	BRCA1-like	TRUE
MB-5527	-	+	-	53.48	2	Stage0-2	Non-TNBC	FALSE	FALSE	HER2 Positive	claudin-low	0.0907771	non-BRCA1-like	TRUE
MB-5529	-	-	-	40.21	2	Stage0-2	TNBC	FALSE	FALSE	TNBC	Basal	0.633284	BRCA1-like	TRUE
MB-5530	+	-	+	50.61	2	Stage0-2	Non-TNBC	FALSE	TRUE	ER Positive	Basal	0.113336	non-BRCA1-like	FALSE
MB-5531	-	-	-	66.56	1	Stage0-2	TNBC	FALSE	FALSE	TNBC	claudin-low	0.582932	BRCA1-like	TRUE
MB-5532	+	-	-	69.66	2	Stage0-2	Non-TNBC	FALSE	FALSE	ER Positive	LumA	0.0265007	non-BRCA1-like	TRUE
MB-5533	+	-	+	71.64	2	Stage0-2	Non-TNBC	FALSE	FALSE	ER Positive	Normal	0.0637775	non-BRCA1-like	TRUE
MB-5534	+	-	-	80.09	3	Stage3-4	Non-TNBC	FALSE	FALSE	ER Positive	claudin-low	0.26045	non-BRCA1-like	TRUE
MB-5535	-	+	-	49.87	2	Stage0-2	Non-TNBC	FALSE	FALSE	HER2 Positive	Her2	0.300962	non-BRCA1-like	TRUE
MB-5540	+	+	-	76.53	null		Non-TNBC	FALSE	FALSE	HER2 Positive	LumB	0.265184	non-BRCA1-like	FALSE
MB-5541	+	-	+	60.13	1	Stage0-2	Non-TNBC	FALSE	FALSE	ER Positive	LumA	0.142292	non-BRCA1-like	TRUE
MB-5543	+	-	+	79.11	2	Stage0-2	Non-TNBC	FALSE	FALSE	ER Positive	LumA	0.74359	BRCA1-like	TRUE
MB-5546	+	-	+	40.96	1	Stage0-2	Non-TNBC	FALSE	FALSE	ER Positive	Normal	0.11691	non-BRCA1-like	TRUE
MB-5547	-	-	-	43.08	2	Stage0-2	TNBC	FALSE	FALSE	TNBC	Basal	0.998343	BRCA1-like	TRUE
MB-5548	-	-	-	62.43	null		TNBC	FALSE	FALSE	TNBC	claudin-low	0.705898	BRCA1-like	FALSE
MB-5549	-	+	-	54.83	2	Stage0-2	Non-TNBC	FALSE	FALSE	HER2 Positive	Her2	0.328443	non-BRCA1-like	TRUE
MB-5550	+	-	+	84.3	2	Stage0-2	Non-TNBC	FALSE	FALSE	ER Positive	LumA	0.16076	non-BRCA1-like	TRUE
MB-5551	-	-	-	67.24	2	Stage0-2	TNBC	FALSE	FALSE	TNBC	Basal	0.991804	BRCA1-like	TRUE
MB-5552	+	-	+	69.77	null		Non-TNBC	FALSE	FALSE	ER Positive	LumB	0.522873	BRCA1-like	FALSE
MB-5553	+	-	+	70.52	2	Stage0-2	Non-TNBC	FALSE	FALSE	ER Positive	LumB	0.0582542	non-BRCA1-like	TRUE
MB-5554	+	-	+	57.75	2	Stage0-2	Non-TNBC	FALSE	TRUE	ER Positive	LumA	0.0723953	non-BRCA1-like	FALSE
MB-5556	+	-	-	53.56	1	Stage0-2	Non-TNBC	FALSE	FALSE	ER Positive	LumB	0.23634	non-BRCA1-like	TRUE
MB-5558	-	+	+	35.13	3	Stage3-4	Non-TNBC	FALSE	FALSE	HER2 Positive	Basal	0.368596	non-BRCA1-like	TRUE
MB-5559	+	-	+	42.12	2	Stage0-2	Non-TNBC	FALSE	FALSE	ER Positive	Basal	0.235945	non-BRCA1-like	TRUE
MB-5560	-	-	-	44.05	1	Stage0-2	TNBC	FALSE	FALSE	TNBC	Basal	0.987954	BRCA1-like	TRUE
MB-5562	+	-	+	73.93	1	Stage0-2	Non-TNBC	FALSE	FALSE	ER Positive	LumB	0.0738811	non-BRCA1-like	TRUE
MB-5563	+	-	-	76.3	1	Stage0-2	Non-TNBC	FALSE	FALSE	ER Positive	LumA	0.117866	non-BRCA1-like	TRUE
MB-5565	-	-	+	64.27	2	Stage0-2	Non-TNBC	FALSE	FALSE	Other	claudin-low	0.593102	BRCA1-like	TRUE
MB-5566	-	-	-	38.44	null		TNBC	FALSE	FALSE	TNBC	Basal	0.784628	BRCA1-like	FALSE
MB-5567	+	-	+	74.95	1	Stage0-2	Non-TNBC	FALSE	FALSE	ER Positive	LumA	0.0843304	non-BRCA1-like	TRUE
MB-5571	+	-	+	78.84	2	Stage0-2	Non-TNBC	FALSE	FALSE	ER Positive	LumA	0.0259438	non-BRCA1-like	TRUE
MB-5572	-	-	-	47.88	1	Stage0-2	TNBC	FALSE	FALSE	TNBC	claudin-low	0.148248	non-BRCA1-like	TRUE
MB-5575	+	-	+	52.63	1	Stage0-2	Non-TNBC	FALSE	FALSE	ER Positive	LumB	0.574271	BRCA1-like	TRUE
MB-5576	+	-	+	67.79	1	Stage0-2	Non-TNBC	FALSE	FALSE	ER Positive	LumB	0.302503	non-BRCA1-like	TRUE
MB-5577	-	-	-	68.64	3	Stage3-4	TNBC	FALSE	FALSE	TNBC	claudin-low	0.150099	non-BRCA1-like	TRUE
MB-5579	+	-	+	68.82	2	Stage0-2	Non-TNBC	FALSE	FALSE	ER Positive	LumA	0.325301	non-BRCA1-like	TRUE
MB-5580	+	-	+	75.28	2	Stage0-2	Non-TNBC	FALSE	FALSE	ER Positive	LumA	0.11435	non-BRCA1-like	TRUE
MB-5582	+	-	+	46.43	1	Stage0-2	Non-TNBC	FALSE	FALSE	ER Positive	LumA	0.132664	non-BRCA1-like	TRUE
MB-5583	+	-	+	50.75	1	Stage0-2	Non-TNBC	FALSE	FALSE	ER Positive	LumA	0.110955	non-BRCA1-like	TRUE
MB-5584	+	-	-	69.55	1	Stage0-2	Non-TNBC	FALSE	FALSE	ER Positive	Her2	0.401004	non-BRCA1-like	TRUE
MB-5585	+	-	-	75.88	2	Stage0-2	Non-TNBC	FALSE	FALSE	ER Positive	LumA	0.0599321	non-BRCA1-like	TRUE
MB-5588	+	-	-	66.55	2	Stage0-2	Non-TNBC	FALSE	FALSE	ER Positive	claudin-low	0.161534	non-BRCA1-like	TRUE
MB-5589	+	-	+	70.86	null		Non-TNBC	FALSE	FALSE	ER Positive	LumA	0.121342	non-BRCA1-like	FALSE
MB-5590	+	-	+	64.93	2	Stage0-2	Non-TNBC	FALSE	FALSE	ER Positive	LumB	0.962656	BRCA1-like	TRUE
MB-5591	+	-	+	46.28	null		Non-TNBC	FALSE	FALSE	ER Positive	LumA	0.126361	non-BRCA1-like	FALSE
MB-5592	+	-	+	66.01	null		Non-TNBC	FALSE	FALSE	ER Positive	LumB	0.141898	non-BRCA1-like	FALSE
MB-5593	-	+	-	40.53	null		Non-TNBC	FALSE	TRUE	HER2 Positive	Her2	0.259641	non-BRCA1-like	FALSE
MB-5596	+	-	+	54.27	null		Non-TNBC	FALSE	FALSE	ER Positive	LumA	0.146682	non-BRCA1-like	FALSE
MB-5597	+	-	+	75.38	2	Stage0-2	Non-TNBC	FALSE	FALSE	ER Positive	LumA	0.0970921	non-BRCA1-like	TRUE
MB-5599	+	-	+	62.88	null		Non-TNBC	FALSE	FALSE	ER Positive	LumA	0.00927394	non-BRCA1-like	FALSE
MB-5601	+	-	-	61.73	null		Non-TNBC	FALSE	FALSE	ER Positive	LumA	0.0685014	non-BRCA1-like	FALSE
MB-5602	-	-	-	39.7	null		TNBC	TRUE	FALSE	TNBC	Basal	0.904331	BRCA1-like	FALSE
MB-5603	+	-	-	70.79	null		Non-TNBC	FALSE	FALSE	ER Positive	LumA	0.0188606	non-BRCA1-like	FALSE
MB-5604	+	-	+	66.88	2	Stage0-2	Non-TNBC	FALSE	FALSE	ER Positive	LumB	0.0621098	non-BRCA1-like	TRUE
MB-5605	+	-	+	40.37	2	Stage0-2	Non-TNBC	FALSE	FALSE	ER Positive	LumB	0.256344	non-BRCA1-like	TRUE
MB-5613	+	-	+	80.21	3	Stage3-4	Non-TNBC	FALSE	FALSE	ER Positive	LumB	0.305131	non-BRCA1-like	TRUE
MB-5614	+	-	+	62.87	1	Stage0-2	Non-TNBC	FALSE	FALSE	ER Positive	LumA	0.380742	non-BRCA1-like	TRUE
MB-5616	-	-	-	41.53	2	Stage0-2	TNBC	FALSE	FALSE	TNBC	claudin-low	0.565584	BRCA1-like	TRUE
MB-5617	+	-	+	81.63	2	Stage0-2	Non-TNBC	FALSE	FALSE	ER Positive	LumA	0.167364	non-BRCA1-like	TRUE
MB-5620	+	-	+	79.42	null		Non-TNBC	FALSE	FALSE	ER Positive	LumA	0.165055	non-BRCA1-like	FALSE
MB-5622	+	-	+	62.89	2	Stage0-2	Non-TNBC	FALSE	FALSE	ER Positive	LumB	7.06904e-06	non-BRCA1-like	TRUE
MB-5623	+	-	+	44.99	1	Stage0-2	Non-TNBC	FALSE	FALSE	ER Positive	LumB	0.153474	non-BRCA1-like	TRUE
MB-5624	-	-	-	55.43	null		TNBC	FALSE	FALSE	TNBC	Basal	0.995511	BRCA1-like	FALSE
MB-5625	-	-	-	45.51	null		TNBC	FALSE	FALSE	TNBC	Basal	0.991492	BRCA1-like	FALSE
MB-5626	+	-	-	73.75	2	Stage0-2	Non-TNBC	FALSE	FALSE	ER Positive	LumA	0.256894	non-BRCA1-like	TRUE
MB-5628	+	+	+	65.06	null		Non-TNBC	FALSE	FALSE	HER2 Positive	LumB	0.17102	non-BRCA1-like	FALSE
MB-5629	+	-	+	71.36	null		Non-TNBC	FALSE	FALSE	ER Positive	LumA	0.146206	non-BRCA1-like	FALSE
MB-5632	+	-	-	78.55	2	Stage0-2	Non-TNBC	FALSE	FALSE	ER Positive	LumB	0.0838754	non-BRCA1-like	TRUE
MB-5633	-	-	-	62.7	3	Stage3-4	TNBC	FALSE	FALSE	TNBC	claudin-low	0.110565	non-BRCA1-like	TRUE
MB-5634	-	-	-	55.53	2	Stage0-2	TNBC	FALSE	FALSE	TNBC	Basal	0.892815	BRCA1-like	TRUE
MB-5635	+	-	-	57.2	1	Stage0-2	Non-TNBC	FALSE	TRUE	ER Positive	LumA	0.0724402	non-BRCA1-like	FALSE
MB-5636	+	-	+	68.49	null		Non-TNBC	FALSE	FALSE	ER Positive	LumB	0.290738	non-BRCA1-like	FALSE
MB-5638	+	-	+	65.14	1	Stage0-2	Non-TNBC	FALSE	FALSE	ER Positive	LumA	0.018127	non-BRCA1-like	TRUE
MB-5640	+	-	+	58	1	Stage0-2	Non-TNBC	FALSE	FALSE	ER Positive	Normal	0.142802	non-BRCA1-like	TRUE
MB-5641	+	-	+	78.64	2	Stage0-2	Non-TNBC	FALSE	FALSE	ER Positive	LumB	0.0845689	non-BRCA1-like	TRUE
MB-5642	+	-	+	68.13	3	Stage3-4	Non-TNBC	FALSE	FALSE	ER Positive	LumA	0.246533	non-BRCA1-like	TRUE
MB-5645	+	-	+	71.31	1	Stage0-2	Non-TNBC	FALSE	FALSE	ER Positive	LumA	0.0422673	non-BRCA1-like	TRUE
MB-5646	+	-	-	58.4	2	Stage0-2	Non-TNBC	FALSE	TRUE	ER Positive	LumB	0.0155565	non-BRCA1-like	FALSE
MB-5647	+	-	-	65.43	2	Stage0-2	Non-TNBC	FALSE	FALSE	ER Positive	LumA	0.0640669	non-BRCA1-like	TRUE
MB-5648	+	-	+	74.92	2	Stage0-2	Non-TNBC	FALSE	FALSE	ER Positive	LumA	0.212775	non-BRCA1-like	TRUE
MB-5651	-	-	-	51.98	2	Stage0-2	TNBC	FALSE	FALSE	TNBC	claudin-low	0.838234	BRCA1-like	TRUE
MB-5652	+	-	-	68.75	1	Stage0-2	Non-TNBC	FALSE	FALSE	ER Positive	Normal	0.0913878	non-BRCA1-like	TRUE
MB-5653	+	-	-	60.72	2	Stage0-2	Non-TNBC	FALSE	FALSE	ER Positive	LumB	0.350959	non-BRCA1-like	TRUE
MB-5654	+	-	+	82.94	null		Non-TNBC	FALSE	FALSE	ER Positive	LumB	0.145349	non-BRCA1-like	FALSE
MB-5655	-	-	-	67.57	2	Stage0-2	TNBC	FALSE	FALSE	TNBC	Basal	0.973433	BRCA1-like	TRUE
MB-5656	+	-	+	74.76	1	Stage0-2	Non-TNBC	FALSE	FALSE	ER Positive	Normal	0.113136	non-BRCA1-like	TRUE
MB-6001	+	-	-	68.7	null		Non-TNBC	FALSE	FALSE	ER Positive	LumA	0.229576	non-BRCA1-like	FALSE
MB-6006	+	-	+	86.61	1	Stage0-2	Non-TNBC	FALSE	FALSE	ER Positive	LumA	0.00747572	non-BRCA1-like	TRUE
MB-6007	+	-	-	70.65	2	Stage0-2	Non-TNBC	TRUE	FALSE	ER Positive	Her2	0.24997	non-BRCA1-like	FALSE
MB-6008	+	-	+	80.33	null		Non-TNBC	FALSE	FALSE	ER Positive	LumB	0.0563986	non-BRCA1-like	FALSE
MB-6010	+	-	-	70.28	null		Non-TNBC	FALSE	FALSE	ER Positive	LumB	0.349076	non-BRCA1-like	FALSE
MB-6011	+	-	-	59.22	null		Non-TNBC	FALSE	FALSE	ER Positive	LumB	0.00275946	non-BRCA1-like	FALSE
MB-6012	+	-	+	67.46	null		Non-TNBC	FALSE	FALSE	ER Positive	LumA	0.10018	non-BRCA1-like	FALSE
MB-6014	+	-	+	44.48	null		Non-TNBC	FALSE	FALSE	ER Positive	Normal	0.117303	non-BRCA1-like	FALSE
MB-6016	+	-	+	87.32	null		Non-TNBC	FALSE	FALSE	ER Positive	LumA	0.116222	non-BRCA1-like	FALSE
MB-6017	+	-	+	72.19	null		Non-TNBC	FALSE	FALSE	ER Positive	LumA	0.105561	non-BRCA1-like	FALSE
MB-6018	+	-	+	65.03	null		Non-TNBC	FALSE	FALSE	ER Positive	LumA	0.0138428	non-BRCA1-like	FALSE
MB-6019	+	-	-	67	null		Non-TNBC	FALSE	FALSE	ER Positive	Normal	0.120995	non-BRCA1-like	FALSE
MB-6020	+	+	-	75.63	null		Non-TNBC	FALSE	FALSE	HER2 Positive	LumB	0.0947059	non-BRCA1-like	FALSE
MB-6021	+	-	+	51.94	null		Non-TNBC	FALSE	FALSE	ER Positive	LumA	0.109217	non-BRCA1-like	FALSE
MB-6022	+	-	+	90	null		Non-TNBC	FALSE	FALSE	ER Positive	LumB	5.5801e-06	non-BRCA1-like	FALSE
MB-6023	+	-	-	60.28	null		Non-TNBC	FALSE	FALSE	ER Positive	Normal	0.0764785	non-BRCA1-like	FALSE
MB-6024	+	-	+	65.63	null		Non-TNBC	FALSE	FALSE	ER Positive	LumA	0.180293	non-BRCA1-like	FALSE
MB-6026	+	-	-	87.75	null		Non-TNBC	FALSE	FALSE	ER Positive	LumB	0.566651	BRCA1-like	FALSE
MB-6029	+	-	+	63.35	null		Non-TNBC	FALSE	FALSE	ER Positive	LumA	0.12661	non-BRCA1-like	FALSE
MB-6030	+	-	+	66.76	null		Non-TNBC	FALSE	FALSE	ER Positive	LumA	0.102599	non-BRCA1-like	FALSE
MB-6036	-	+	-	44.65	null		Non-TNBC	FALSE	FALSE	HER2 Positive	claudin-low	0.840143	BRCA1-like	FALSE
MB-6039	+	-	+	65.96	null		Non-TNBC	FALSE	FALSE	ER Positive	Her2	0.634413	BRCA1-like	FALSE
MB-6042	+	-	+	70.12	null		Non-TNBC	FALSE	FALSE	ER Positive	Normal	0.100329	non-BRCA1-like	FALSE
MB-6044	+	-	-	70.64	null		Non-TNBC	FALSE	FALSE	ER Positive	Her2	0.531084	BRCA1-like	FALSE
MB-6047	+	-	+	72.94	null		Non-TNBC	TRUE	FALSE	ER Positive	Her2	0.0692877	non-BRCA1-like	FALSE
MB-6048	+	+	+	58.84	null		Non-TNBC	FALSE	FALSE	HER2 Positive	Her2	0.070513	non-BRCA1-like	FALSE
MB-6049	+	+	+	62.29	null		Non-TNBC	FALSE	FALSE	HER2 Positive	Her2	0.0510349	non-BRCA1-like	FALSE
MB-6050	+	-	+	51.07	null		Non-TNBC	FALSE	FALSE	ER Positive	LumA	0.0351455	non-BRCA1-like	FALSE
MB-6051	+	-	-	65.39	null		Non-TNBC	FALSE	FALSE	ER Positive	LumA	0.0575214	non-BRCA1-like	FALSE
MB-6052	-	-	-	36.47	null		TNBC	FALSE	FALSE	TNBC	claudin-low	0.120475	non-BRCA1-like	FALSE
MB-6053	+	-	-	69.39	null		Non-TNBC	FALSE	FALSE	ER Positive	LumB	0.0931531	non-BRCA1-like	FALSE
MB-6055	-	-	-	33.08	null		TNBC	FALSE	FALSE	TNBC	claudin-low	0.691384	BRCA1-like	FALSE
MB-6058	-	-	-	41.79	null		TNBC	FALSE	FALSE	TNBC	Basal	0.813884	BRCA1-like	FALSE
MB-6059	+	-	+	50.88	null		Non-TNBC	FALSE	FALSE	ER Positive	Normal	0.339818	non-BRCA1-like	FALSE
MB-6060	+	-	+	53.79	null		Non-TNBC	TRUE	TRUE	ER Positive	LumB	0.433292	non-BRCA1-like	FALSE
MB-6062	-	-	-	31.6	null		TNBC	TRUE	FALSE	TNBC	claudin-low	0.63993	BRCA1-like	FALSE
MB-6063	-	+	-	58.9	null		Non-TNBC	FALSE	FALSE	HER2 Positive	Normal	0.0149546	non-BRCA1-like	FALSE
MB-6065	+	-	+	76.69	null		Non-TNBC	FALSE	FALSE	ER Positive	LumA	0.0814793	non-BRCA1-like	FALSE
MB-6068	-	-	+	43.75	null		Non-TNBC	FALSE	FALSE	Other	Basal	0.427081	non-BRCA1-like	FALSE
MB-6069	+	-	+	75.55	null		Non-TNBC	FALSE	FALSE	ER Positive	LumA	0.0313797	non-BRCA1-like	FALSE
MB-6071	+	-	+	72.81	null		Non-TNBC	FALSE	FALSE	ER Positive	LumA	0.0823034	non-BRCA1-like	FALSE
MB-6075	+	-	+	84.04	null		Non-TNBC	FALSE	FALSE	ER Positive	LumB	0.0295286	non-BRCA1-like	FALSE
MB-6077	+	-	+	70.92	null		Non-TNBC	FALSE	FALSE	ER Positive	NC	0.072179	non-BRCA1-like	FALSE
MB-6079	+	-	-	68.91	null		Non-TNBC	FALSE	FALSE	ER Positive	LumB	0.0363817	non-BRCA1-like	FALSE
MB-6080	+	-	+	79.04	3	Stage3-4	Non-TNBC	FALSE	FALSE	ER Positive	LumB	0.107047	non-BRCA1-like	TRUE
MB-6082	+	+	-	46.47	null		Non-TNBC	FALSE	FALSE	HER2 Positive	Normal	0.0486531	non-BRCA1-like	FALSE
MB-6083	+	-	+	73.03	null		Non-TNBC	FALSE	FALSE	ER Positive	LumA	0.0363154	non-BRCA1-like	FALSE
MB-6085	-	+	-	58.38	null		Non-TNBC	FALSE	FALSE	HER2 Positive	Her2	0.108594	non-BRCA1-like	FALSE
MB-6092	+	-	-	80.59	null		Non-TNBC	FALSE	FALSE	ER Positive	Normal	0.176558	non-BRCA1-like	FALSE
MB-6097	+	-	-	68.59	null		Non-TNBC	FALSE	FALSE	ER Positive	LumA	0.0436363	non-BRCA1-like	FALSE
MB-6098	-	-	-	28.29	null		TNBC	TRUE	FALSE	TNBC	Basal	0.886184	BRCA1-like	FALSE
MB-6100	-	+	-	53.45	3	Stage3-4	Non-TNBC	FALSE	TRUE	HER2 Positive	Her2	0.751518	BRCA1-like	TRUE
MB-6101	+	-	+	82.51	null		Non-TNBC	FALSE	FALSE	ER Positive	Normal	3.92296e-06	non-BRCA1-like	FALSE
MB-6103	+	-	-	66.28	null		Non-TNBC	FALSE	FALSE	ER Positive	Normal	0.119135	non-BRCA1-like	FALSE
MB-6105	+	+	+	78.93	null		Non-TNBC	FALSE	FALSE	HER2 Positive	Her2	0.110343	non-BRCA1-like	FALSE
MB-6107	+	-	+	71.38	null		Non-TNBC	FALSE	FALSE	ER Positive	Normal	0.0719703	non-BRCA1-like	FALSE
MB-6108	+	-	+	38.01	1	Stage0-2	Non-TNBC	FALSE	FALSE	ER Positive	LumA	0.205647	non-BRCA1-like	TRUE
MB-6113	+	+	-	39.41	2	Stage0-2	Non-TNBC	FALSE	FALSE	HER2 Positive	Her2	0.0759582	non-BRCA1-like	TRUE
MB-6114	+	+	+	70.76	null		Non-TNBC	FALSE	FALSE	HER2 Positive	Her2	0.162105	non-BRCA1-like	FALSE
MB-6116	+	+	+	66.13	null		Non-TNBC	FALSE	FALSE	HER2 Positive	Her2	0.378836	non-BRCA1-like	FALSE
MB-6118	+	-	+	41.11	1	Stage0-2	Non-TNBC	FALSE	FALSE	ER Positive	LumA	0.176613	non-BRCA1-like	TRUE
MB-6122	+	-	+	54.74	null		Non-TNBC	FALSE	FALSE	ER Positive	Basal	0.191905	non-BRCA1-like	FALSE
MB-6124	+	-	+	76.99	null		Non-TNBC	FALSE	FALSE	ER Positive	LumA	0.115367	non-BRCA1-like	FALSE
MB-6125	+	-	+	63.27	null		Non-TNBC	FALSE	FALSE	ER Positive	Normal	0.0945349	non-BRCA1-like	FALSE
MB-6131	-	+	-	57.27	null		Non-TNBC	FALSE	FALSE	HER2 Positive	Her2	0.875263	BRCA1-like	FALSE
MB-6133	+	-	-	74.6	null		Non-TNBC	FALSE	FALSE	ER Positive	LumA	0.158026	non-BRCA1-like	FALSE
MB-6135	+	-	+	69.38	null		Non-TNBC	FALSE	FALSE	ER Positive	LumB	0.236077	non-BRCA1-like	FALSE
MB-6138	+	-	-	85.85	2	Stage0-2	Non-TNBC	FALSE	FALSE	ER Positive	LumB	0.0402526	non-BRCA1-like	TRUE
MB-6141	+	-	-	79.84	null		Non-TNBC	FALSE	FALSE	ER Positive	LumB	0.103683	non-BRCA1-like	FALSE
MB-6143	-	-	-	60.6	2	Stage0-2	TNBC	FALSE	FALSE	TNBC	claudin-low	0.9756	BRCA1-like	TRUE
MB-6144	-	-	-	64.55	null		TNBC	FALSE	FALSE	TNBC	claudin-low	0.207192	non-BRCA1-like	FALSE
MB-6145	+	-	-	60.41	null		Non-TNBC	FALSE	FALSE	ER Positive	LumB	0.1248	non-BRCA1-like	FALSE
MB-6146	+	-	+	51.04	null		Non-TNBC	FALSE	FALSE	ER Positive	Her2	0.183208	non-BRCA1-like	FALSE
MB-6147	+	-	+	76.01	null		Non-TNBC	FALSE	FALSE	ER Positive	claudin-low	0.108247	non-BRCA1-like	FALSE
MB-6149	+	-	+	70.9	null		Non-TNBC	FALSE	FALSE	ER Positive	LumA	0.00350684	non-BRCA1-like	FALSE
MB-6150	+	-	-	59.47	null		Non-TNBC	FALSE	FALSE	ER Positive	LumB	0.0879576	non-BRCA1-like	FALSE
MB-6152	-	-	-	60.62	null		TNBC	FALSE	FALSE	TNBC	Basal	0.250185	non-BRCA1-like	FALSE
MB-6154	+	-	+	71.74	null		Non-TNBC	FALSE	FALSE	ER Positive	LumB	0.139025	non-BRCA1-like	FALSE
MB-6156	-	+	+	49.5	null		Non-TNBC	FALSE	FALSE	HER2 Positive	Her2	0.125238	non-BRCA1-like	FALSE
MB-6157	+	+	-	86.29	null		Non-TNBC	FALSE	FALSE	HER2 Positive	Basal	0.0371275	non-BRCA1-like	FALSE
MB-6160	-	+	-	46.23	null		Non-TNBC	FALSE	FALSE	HER2 Positive	Her2	0.233861	non-BRCA1-like	FALSE
MB-6163	+	-	+	71.62	null		Non-TNBC	FALSE	FALSE	ER Positive	LumA	0.319839	non-BRCA1-like	FALSE
MB-6164	+	-	+	77.45	null		Non-TNBC	FALSE	FALSE	ER Positive	LumB	0.103175	non-BRCA1-like	FALSE
MB-6167	+	-	-	75.02	null		Non-TNBC	FALSE	TRUE	ER Positive	LumA	0.120887	non-BRCA1-like	FALSE
MB-6168	+	-	+	64.95	null		Non-TNBC	FALSE	FALSE	ER Positive	LumA	0.0632709	non-BRCA1-like	FALSE
MB-6169	-	+	-	39.17	null		Non-TNBC	FALSE	FALSE	HER2 Positive	Basal	0.118865	non-BRCA1-like	FALSE
MB-6171	+	-	+	70.91	null		Non-TNBC	FALSE	FALSE	ER Positive	LumA	0.0508032	non-BRCA1-like	FALSE
MB-6178	-	-	-	38.58	null		TNBC	TRUE	FALSE	TNBC	Basal	0.915114	BRCA1-like	FALSE
MB-6179	+	-	+	59.08	null		Non-TNBC	FALSE	FALSE	ER Positive	LumA	0.448189	non-BRCA1-like	FALSE
MB-6181	+	-	+	83.09	null		Non-TNBC	FALSE	FALSE	ER Positive	LumA	0.0435232	non-BRCA1-like	FALSE
MB-6182	-	+	-	56.47	null		Non-TNBC	FALSE	FALSE	HER2 Positive	Her2	0.340992	non-BRCA1-like	FALSE
MB-6183	+	-	+	66.24	1	Stage0-2	Non-TNBC	FALSE	FALSE	ER Positive	LumB	0.103872	non-BRCA1-like	TRUE
MB-6184	+	-	+	35.02	null		Non-TNBC	FALSE	FALSE	ER Positive	Her2	0.337559	non-BRCA1-like	FALSE
MB-6185	+	-	+	75.44	null		Non-TNBC	FALSE	FALSE	ER Positive	LumA	0.0829907	non-BRCA1-like	FALSE
MB-6187	+	-	+	70.35	null		Non-TNBC	FALSE	FALSE	ER Positive	claudin-low	0.0989381	non-BRCA1-like	FALSE
MB-6188	-	-	-	41.92	null		TNBC	FALSE	FALSE	TNBC	claudin-low	0.458281	non-BRCA1-like	FALSE
MB-6189	+	-	+	56.25	2	Stage0-2	Non-TNBC	FALSE	FALSE	ER Positive	LumB	0.0567835	non-BRCA1-like	TRUE
MB-6190	+	-	-	79.24	null		Non-TNBC	FALSE	FALSE	ER Positive	LumA	0.0211087	non-BRCA1-like	FALSE
MB-6192	+	-	+	78.45	null		Non-TNBC	FALSE	FALSE	ER Positive	LumB	0.85537	BRCA1-like	FALSE
MB-6194	-	-	+	44.51	2	Stage0-2	Non-TNBC	FALSE	FALSE	Other	Normal	0.047748	non-BRCA1-like	TRUE
MB-6195	+	-	-	66.01	null		Non-TNBC	FALSE	FALSE	ER Positive	LumA	0.0832097	non-BRCA1-like	FALSE
MB-6200	+	-	-	65.52	null		Non-TNBC	FALSE	FALSE	ER Positive	LumA	0.832166	BRCA1-like	FALSE
MB-6201	+	-	+	79.2	1	Stage0-2	Non-TNBC	FALSE	FALSE	ER Positive	LumB	0.198082	non-BRCA1-like	TRUE
MB-6204	+	-	+	41.08	null		Non-TNBC	FALSE	FALSE	ER Positive	Normal	0.277622	non-BRCA1-like	FALSE
MB-6206								FALSE	FALSE			0.146221	non-BRCA1-like	FALSE
MB-6207	+	-	-	80.76	null		Non-TNBC	FALSE	FALSE	ER Positive	LumA	0.125609	non-BRCA1-like	FALSE
MB-6208	+	-	-	56.93	2	Stage0-2	Non-TNBC	FALSE	FALSE	ER Positive	Normal	0.263559	non-BRCA1-like	TRUE
MB-6211	+	-	+	82.1	null		Non-TNBC	FALSE	FALSE	ER Positive	LumA	0.0229297	non-BRCA1-like	FALSE
MB-6212	+	-	+	61.81	1	Stage0-2	Non-TNBC	FALSE	FALSE	ER Positive	LumA	0.0541432	non-BRCA1-like	TRUE
MB-6213	+	-	+	60.75	null		Non-TNBC	FALSE	FALSE	ER Positive	LumA	0.144227	non-BRCA1-like	FALSE
MB-6214	+	-	+	74.43	null		Non-TNBC	FALSE	FALSE	ER Positive	LumA	0.119058	non-BRCA1-like	FALSE
MB-6217	+	-	+	47.51	null		Non-TNBC	FALSE	FALSE	ER Positive	LumB	0.149741	non-BRCA1-like	FALSE
MB-6218	+	-	-	49.67	2	Stage0-2	Non-TNBC	FALSE	FALSE	ER Positive	LumA	0.0170495	non-BRCA1-like	TRUE
MB-6223	-	-	-	58.83	2	Stage0-2	TNBC	FALSE	FALSE	TNBC	Basal	0.143758	non-BRCA1-like	TRUE
MB-6224	-	+	+	66.94	2	Stage0-2	Non-TNBC	FALSE	FALSE	HER2 Positive	Her2	0.231786	non-BRCA1-like	TRUE
MB-6225	+	-	+	68.43	1	Stage0-2	Non-TNBC	FALSE	FALSE	ER Positive	LumA	0.268098	non-BRCA1-like	TRUE
MB-6226	+	-	+	73.37	null		Non-TNBC	FALSE	FALSE	ER Positive	Normal	0.643819	BRCA1-like	FALSE
MB-6228	-	-	+	37.33	null		Non-TNBC	FALSE	FALSE	Other	claudin-low	0.136123	non-BRCA1-like	FALSE
MB-6229	+	-	+	75.33	1	Stage0-2	Non-TNBC	FALSE	FALSE	ER Positive	LumA	0.0229005	non-BRCA1-like	TRUE
MB-6230	+	-	+	52.95	null		Non-TNBC	FALSE	FALSE	ER Positive	LumA	0.0797434	non-BRCA1-like	FALSE
MB-6231	+	-	+	77.96	null		Non-TNBC	FALSE	FALSE	ER Positive	Normal	0.128002	non-BRCA1-like	FALSE
MB-6232	+	-	+	71.22	2	Stage0-2	Non-TNBC	FALSE	FALSE	ER Positive	LumA	0.15914	non-BRCA1-like	TRUE
MB-6233	+	-	+	70.65	1	Stage0-2	Non-TNBC	FALSE	FALSE	ER Positive	LumB	0.109641	non-BRCA1-like	TRUE
MB-6234	+	-	+	66.35	null		Non-TNBC	FALSE	FALSE	ER Positive	Normal	0.0570639	non-BRCA1-like	FALSE
MB-6237	-	-	-	75.62	1	Stage0-2	TNBC	FALSE	FALSE	TNBC	Basal	0.994773	BRCA1-like	TRUE
MB-6238	+	-	+	84.87	null		Non-TNBC	FALSE	FALSE	ER Positive	LumA	0.450106	non-BRCA1-like	FALSE
MB-6239	+	-	+	52.84	2	Stage0-2	Non-TNBC	FALSE	FALSE	ER Positive	Normal	0.102711	non-BRCA1-like	TRUE
MB-6242	-	-	-	41.29	null		TNBC	FALSE	FALSE	TNBC	Basal	0.99968	BRCA1-like	FALSE
MB-6245	-	-	-	47.01	null		TNBC	FALSE	FALSE	TNBC	Basal	0.824969	BRCA1-like	FALSE
MB-6246	-	+	-	58.39	null		Non-TNBC	FALSE	FALSE	HER2 Positive	Her2	0.284513	non-BRCA1-like	FALSE
MB-6248	-	-	-	51.22	null		TNBC	TRUE	FALSE	TNBC	Basal	0.985787	BRCA1-like	FALSE
MB-6251	-	-	-	48.59	2	Stage0-2	TNBC	FALSE	FALSE	TNBC	Basal	0.984552	BRCA1-like	TRUE
MB-6253	+	-	+	62.9	null		Non-TNBC	FALSE	FALSE	ER Positive	LumA	0.122099	non-BRCA1-like	FALSE
MB-6254	+	-	+	78.69	null		Non-TNBC	FALSE	FALSE	ER Positive	LumB	0.0340837	non-BRCA1-like	FALSE
MB-6256	+	-	+	67.33	null		Non-TNBC	FALSE	FALSE	ER Positive	LumA	0.0412248	non-BRCA1-like	FALSE
MB-6257	+	-	+	49.38	null		Non-TNBC	FALSE	FALSE	ER Positive	LumB	0.431223	non-BRCA1-like	FALSE
MB-6263	+	-	-	79.42	null		Non-TNBC	FALSE	FALSE	ER Positive	LumA	0.086761	non-BRCA1-like	FALSE
MB-6271	+	-	-	64.4	null		Non-TNBC	TRUE	FALSE	ER Positive	LumA	0.0569376	non-BRCA1-like	FALSE
MB-6272	-	-	-	36.93	null		TNBC	FALSE	FALSE	TNBC	claudin-low	0.911911	BRCA1-like	FALSE
MB-6273	+	-	+	43.08	null		Non-TNBC	FALSE	FALSE	ER Positive	LumA	0.0927702	non-BRCA1-like	FALSE
MB-6280	-	-	-	53.68	null		TNBC	FALSE	FALSE	TNBC	Basal	0.898159	BRCA1-like	FALSE
MB-6281	+	-	+	75.1	null		Non-TNBC	FALSE	FALSE	ER Positive	LumB	0.236547	non-BRCA1-like	FALSE
MB-6283	+	-	+	73.07	null		Non-TNBC	FALSE	FALSE	ER Positive	LumA	0.0440697	non-BRCA1-like	FALSE
MB-6284	+	-	+	67.81	null		Non-TNBC	FALSE	FALSE	ER Positive	LumB	0.595072	BRCA1-like	FALSE
MB-6286	+	-	+	85.17	null		Non-TNBC	FALSE	FALSE	ER Positive	LumA	0.101625	non-BRCA1-like	FALSE
MB-6287	+	-	+	58.08	null		Non-TNBC	FALSE	FALSE	ER Positive	LumB	0.221337	non-BRCA1-like	FALSE
MB-6288	+	-	+	74.33	null		Non-TNBC	FALSE	FALSE	ER Positive	LumB	0.028255	non-BRCA1-like	FALSE
MB-6297	+	-	-	52.55	null		Non-TNBC	FALSE	FALSE	ER Positive	LumA	0.0480618	non-BRCA1-like	FALSE
MB-6300	+	-	+	62.92	null		Non-TNBC	FALSE	FALSE	ER Positive	LumB	0.091284	non-BRCA1-like	FALSE
MB-6302	+	-	-	67.78	null		Non-TNBC	FALSE	FALSE	ER Positive	LumB	0.0525949	non-BRCA1-like	FALSE
MB-6305	-	-	-	52.85	null		TNBC	FALSE	FALSE	TNBC	claudin-low	0.611069	BRCA1-like	FALSE
MB-6306	+	-	+	78.22	null		Non-TNBC	FALSE	FALSE	ER Positive	LumB	0.0238824	non-BRCA1-like	FALSE
MB-6308	+	-	+	81.75	null		Non-TNBC	FALSE	FALSE	ER Positive	LumA	0.128266	non-BRCA1-like	FALSE
MB-6312	+	-	-	85.02	null		Non-TNBC	FALSE	FALSE	ER Positive	LumB	0.920184	BRCA1-like	FALSE
MB-6314	+	+	-	68.57	null		Non-TNBC	FALSE	FALSE	HER2 Positive	Her2	0.0209706	non-BRCA1-like	FALSE
MB-6317	+	-	+	86.9	null		Non-TNBC	FALSE	FALSE	ER Positive	LumB	0.102186	non-BRCA1-like	FALSE
MB-6318	-	-	-	81.37	null		TNBC	FALSE	FALSE	TNBC	Her2	0.177748	non-BRCA1-like	FALSE
MB-6319	+	-	+	57.9	null		Non-TNBC	FALSE	FALSE	ER Positive	Normal	0.0292524	non-BRCA1-like	FALSE
MB-6322	+	-	-	80.93	null		Non-TNBC	FALSE	FALSE	ER Positive	LumB	0.0620964	non-BRCA1-like	FALSE
MB-6327	+	-	-	76.56	null		Non-TNBC	FALSE	FALSE	ER Positive	LumB	0.197925	non-BRCA1-like	FALSE
MB-6328	+	-	+	75.89	null		Non-TNBC	FALSE	FALSE	ER Positive	LumA	0.0480381	non-BRCA1-like	FALSE
MB-6329	+	-	+	68.48	null		Non-TNBC	FALSE	FALSE	ER Positive	LumB	0.111839	non-BRCA1-like	FALSE
MB-6330	-	+	-	36.81	null		Non-TNBC	FALSE	FALSE	HER2 Positive	Her2	0.106929	non-BRCA1-like	FALSE
MB-6334	+	+	+	60.12	null		Non-TNBC	FALSE	FALSE	HER2 Positive	Her2	0.267103	non-BRCA1-like	FALSE
MB-6336	-	-	-	63.22	null		TNBC	FALSE	FALSE	TNBC	Basal	0.358059	non-BRCA1-like	FALSE
MB-6337	-	+	-	58.25	null		Non-TNBC	FALSE	FALSE	HER2 Positive	Basal	0.295581	non-BRCA1-like	FALSE
MB-6344	+	-	-	82	null		Non-TNBC	FALSE	FALSE	ER Positive	LumB	0.131549	non-BRCA1-like	FALSE
MB-6346	+	-	+	63.2	2	Stage0-2	Non-TNBC	FALSE	FALSE	ER Positive	LumB	0.0614815	non-BRCA1-like	TRUE
MB-6358	-	+	-	57.77	null		Non-TNBC	FALSE	FALSE	HER2 Positive	Her2	0.468565	non-BRCA1-like	FALSE
MB-6359	+	-	-	73.42	null		Non-TNBC	FALSE	FALSE	ER Positive	Her2	0.215912	non-BRCA1-like	FALSE
MB-6363	-	+	-	60.77	null		Non-TNBC	FALSE	FALSE	HER2 Positive	Basal	0.0526021	non-BRCA1-like	FALSE
MB-7000	+	-	+	69.28	null		Non-TNBC	FALSE	FALSE	ER Positive	LumB	0.0558916	non-BRCA1-like	FALSE
MB-7001	+	+	-	72.71	null		Non-TNBC	FALSE	FALSE	HER2 Positive	LumA	0.128812	non-BRCA1-like	FALSE
MB-7002	+	-	+	74.52	null		Non-TNBC	FALSE	FALSE	ER Positive	LumB	0.134306	non-BRCA1-like	FALSE
MB-7003	+	-	+	50.44	null		Non-TNBC	FALSE	FALSE	ER Positive	Normal	0.127624	non-BRCA1-like	FALSE
MB-7004	+	-	-	74.2	null		Non-TNBC	FALSE	FALSE	ER Positive	LumA	0.146637	non-BRCA1-like	FALSE
MB-7005	+	-	-	70.84	null		Non-TNBC	FALSE	FALSE	ER Positive	LumB	0.119684	non-BRCA1-like	FALSE
MB-7006	+	-	+	58.8	null		Non-TNBC	FALSE	FALSE	ER Positive	LumA	0.128814	non-BRCA1-like	FALSE
MB-7007	-	-	-	54.44	null		TNBC	FALSE	FALSE	TNBC	Basal	0.994099	BRCA1-like	FALSE
MB-7008	-	-	-	69.94	null		TNBC	FALSE	FALSE	TNBC	claudin-low	0.119305	non-BRCA1-like	FALSE
MB-7009	-	-	-	68.28	null		TNBC	FALSE	FALSE	TNBC	Basal	0.878692	BRCA1-like	FALSE
MB-7010	+	-	+	70.25	null		Non-TNBC	FALSE	FALSE	ER Positive	LumA	0.164821	non-BRCA1-like	FALSE
MB-7011	+	-	+	68.9	null		Non-TNBC	FALSE	FALSE	ER Positive	LumB	0.187213	non-BRCA1-like	FALSE
MB-7012	-	-	-	60.96	null		TNBC	FALSE	FALSE	TNBC	Basal	0.997301	BRCA1-like	FALSE
MB-7013	+	-	+	30.53	null		Non-TNBC	FALSE	FALSE	ER Positive	LumA	0.137404	non-BRCA1-like	FALSE
MB-7014	+	-	+	67.57	null		Non-TNBC	FALSE	FALSE	ER Positive	Basal	0.581305	BRCA1-like	FALSE
MB-7015	+	-	+	63.79	null		Non-TNBC	FALSE	FALSE	ER Positive	LumB	0.491755	non-BRCA1-like	FALSE
MB-7017	-	-	-	36.63	null		TNBC	FALSE	FALSE	TNBC	claudin-low	0.771338	BRCA1-like	FALSE
MB-7018	+	-	-	72.12	null		Non-TNBC	FALSE	FALSE	ER Positive	Her2	0.122004	non-BRCA1-like	FALSE
MB-7019	+	-	+	68.44	null		Non-TNBC	FALSE	FALSE	ER Positive	LumB	0.0222403	non-BRCA1-like	FALSE
MB-7020	-	+	-	44.47	null		Non-TNBC	FALSE	FALSE	HER2 Positive	Her2	0.61609	BRCA1-like	FALSE
MB-7022	+	-	+	70.61	null		Non-TNBC	FALSE	FALSE	ER Positive	LumB	0.0237755	non-BRCA1-like	FALSE
MB-7023	-	-	-	66.66	null		TNBC	FALSE	FALSE	TNBC	claudin-low	0.454078	non-BRCA1-like	FALSE
MB-7024	+	-	-	54.92	null		Non-TNBC	FALSE	FALSE	ER Positive	LumB	0.0676088	non-BRCA1-like	FALSE
MB-7025	-	-	-	65.22	null		TNBC	FALSE	FALSE	TNBC	claudin-low	0.168969	non-BRCA1-like	FALSE
MB-7026	+	-	+	35.27	null		Non-TNBC	FALSE	FALSE	ER Positive	LumB	0.120143	non-BRCA1-like	FALSE
MB-7027	-	+	-	60.56	null		Non-TNBC	FALSE	FALSE	HER2 Positive	Her2	0.345564	non-BRCA1-like	FALSE
MB-7028	+	-	-	65.94	null		Non-TNBC	FALSE	FALSE	ER Positive	LumB	0.286666	non-BRCA1-like	FALSE
MB-7029	+	-	+	43.45	null		Non-TNBC	FALSE	FALSE	ER Positive	LumA	0.165378	non-BRCA1-like	FALSE
MB-7030	-	-	-	74.21	null		TNBC	FALSE	FALSE	TNBC	Basal	0.0899188	non-BRCA1-like	FALSE
MB-7031	-	-	-	60.58	null		TNBC	FALSE	FALSE	TNBC	Basal	0.999049	BRCA1-like	FALSE
MB-7032	+	-	+	79.36	null		Non-TNBC	TRUE	FALSE	ER Positive	LumA	0.123909	non-BRCA1-like	FALSE
MB-7034	+	-	+	78.73	null		Non-TNBC	FALSE	FALSE	ER Positive	LumA	0.00841749	non-BRCA1-like	FALSE
MB-7035	-	+	-	45.3	null		Non-TNBC	FALSE	FALSE	HER2 Positive	Her2	0.154575	non-BRCA1-like	FALSE
MB-7036	-	-	-	54.48	null		TNBC	FALSE	FALSE	TNBC	Basal	0.884888	BRCA1-like	FALSE
MB-7037	+	-	+	68.74	null		Non-TNBC	FALSE	FALSE	ER Positive	LumA	0.265065	non-BRCA1-like	FALSE
MB-7038	-	-	-	57.62	null		TNBC	TRUE	FALSE	TNBC	Basal	0.894944	BRCA1-like	FALSE
MB-7039	-	-	-	78.19	null		TNBC	FALSE	FALSE	TNBC	Basal	0.101516	non-BRCA1-like	FALSE
MB-7040	+	-	-	81.32	null		Non-TNBC	TRUE	FALSE	ER Positive	LumA	0.11622	non-BRCA1-like	FALSE
MB-7041	+	-	+	79.48	null		Non-TNBC	FALSE	FALSE	ER Positive	LumA	0.0890607	non-BRCA1-like	FALSE
MB-7042	+	-	+	61.72	null		Non-TNBC	FALSE	FALSE	ER Positive	LumB	0.0700102	non-BRCA1-like	FALSE
MB-7043	+	-	+	72.65	null		Non-TNBC	FALSE	FALSE	ER Positive	claudin-low	0.0725292	non-BRCA1-like	FALSE
MB-7044	+	-	+	67.24	null		Non-TNBC	FALSE	FALSE	ER Positive	claudin-low	0.134133	non-BRCA1-like	FALSE
MB-7045	-	-	-	61.39	null		TNBC	FALSE	FALSE	TNBC	Her2	0.186838	non-BRCA1-like	FALSE
MB-7046	+	+	-	76.02	null		Non-TNBC	FALSE	FALSE	HER2 Positive	Her2	0.417707	non-BRCA1-like	FALSE
MB-7048	+	-	-	36.27	null		Non-TNBC	TRUE	FALSE	ER Positive	Her2	0.193747	non-BRCA1-like	FALSE
MB-7049	-	-	-	48.75	null		TNBC	FALSE	FALSE	TNBC	Basal	0.812969	BRCA1-like	FALSE
MB-7050	+	+	+	64.99	null		Non-TNBC	FALSE	FALSE	HER2 Positive	Her2	0.760571	BRCA1-like	FALSE
MB-7051	+	-	-	63.44	null		Non-TNBC	FALSE	FALSE	ER Positive	Her2	0.7376	BRCA1-like	FALSE
MB-7052	-	-	-	45.45	null		TNBC	FALSE	FALSE	TNBC	claudin-low	0.515905	BRCA1-like	FALSE
MB-7053	+	-	+	45.64	null		Non-TNBC	FALSE	FALSE	ER Positive	LumA	0.067495	non-BRCA1-like	FALSE
MB-7054	-	-	+	73.74	null		Non-TNBC	FALSE	FALSE	Other	claudin-low	0.445655	non-BRCA1-like	FALSE
MB-7055	-	-	-	54.87	null		TNBC	FALSE	FALSE	TNBC	Basal	0.65376	BRCA1-like	FALSE
MB-7056	+	-	+	71.82	null		Non-TNBC	FALSE	FALSE	ER Positive	LumA	0.553632	BRCA1-like	FALSE
MB-7057	-	-	-	72.81	null		TNBC	FALSE	FALSE	TNBC	Normal	0.0167152	non-BRCA1-like	FALSE
MB-7058	+	-	+	45.81	null		Non-TNBC	FALSE	FALSE	ER Positive	Normal	0.116408	non-BRCA1-like	FALSE
MB-7059	-	+	-	50.55	null		Non-TNBC	FALSE	FALSE	HER2 Positive	Her2	0.098337	non-BRCA1-like	FALSE
MB-7060	+	-	-	69.25	null		Non-TNBC	FALSE	FALSE	ER Positive	LumA	0.124676	non-BRCA1-like	FALSE
MB-7061	+	-	-	61.6	null		Non-TNBC	FALSE	FALSE	ER Positive	Normal	0.114413	non-BRCA1-like	FALSE
MB-7062	+	-	+	63.77	null		Non-TNBC	FALSE	FALSE	ER Positive	LumA	0.0762779	non-BRCA1-like	FALSE
MB-7063	+	-	+	76.77	null		Non-TNBC	FALSE	FALSE	ER Positive	LumA	0.124305	non-BRCA1-like	FALSE
MB-7065	+	-	+	45.35	null		Non-TNBC	FALSE	FALSE	ER Positive	LumB	0.201507	non-BRCA1-like	FALSE
MB-7066	-	-	-	64.24	null		TNBC	FALSE	FALSE	TNBC	Her2	0.158684	non-BRCA1-like	FALSE
MB-7067	-	+	-	69.64	null		Non-TNBC	FALSE	FALSE	HER2 Positive	Her2	0.236544	non-BRCA1-like	FALSE
MB-7068	+	+	-	58.95	null		Non-TNBC	FALSE	FALSE	HER2 Positive	Her2	0.117026	non-BRCA1-like	FALSE
MB-7069	-	+	-	67.6	null		Non-TNBC	FALSE	FALSE	HER2 Positive	Her2	0.183354	non-BRCA1-like	FALSE
MB-7070	+	-	+	68.76	null		Non-TNBC	FALSE	FALSE	ER Positive	Her2	0.474684	non-BRCA1-like	FALSE
MB-7071	+	-	+	27.56	null		Non-TNBC	FALSE	FALSE	ER Positive	Her2	0.0811191	non-BRCA1-like	FALSE
MB-7072	+	-	+	71.24	null		Non-TNBC	FALSE	FALSE	ER Positive	LumB	0.0625819	non-BRCA1-like	FALSE
MB-7073	-	+	-	54.69	null		Non-TNBC	FALSE	FALSE	HER2 Positive	Basal	0.872647	BRCA1-like	FALSE
MB-7074	+	-	-	51.36	null		Non-TNBC	FALSE	FALSE	ER Positive	Normal	0.109775	non-BRCA1-like	FALSE
MB-7075	+	-	-	64.4	null		Non-TNBC	FALSE	FALSE	ER Positive	LumB	0.563789	BRCA1-like	FALSE
MB-7076	+	-	+	56.13	null		Non-TNBC	FALSE	FALSE	ER Positive	LumA	0.101417	non-BRCA1-like	FALSE
MB-7077	+	-	+	37.89	null		Non-TNBC	FALSE	FALSE	ER Positive	LumA	0.0692066	non-BRCA1-like	FALSE
MB-7078	-	-	-	74.8	null		TNBC	FALSE	FALSE	TNBC	claudin-low	0.108061	non-BRCA1-like	FALSE
MB-7079	+	-	-	70.3	null		Non-TNBC	FALSE	FALSE	ER Positive	claudin-low	0.155424	non-BRCA1-like	FALSE
MB-7080	+	-	+	64.01	null		Non-TNBC	FALSE	FALSE	ER Positive	LumA	0.142959	non-BRCA1-like	FALSE
MB-7081	-	-	-	69.12	null		TNBC	FALSE	FALSE	TNBC	claudin-low	0.186101	non-BRCA1-like	FALSE
MB-7082	-	+	-	57.07	null		Non-TNBC	FALSE	FALSE	HER2 Positive	Her2	0.0872494	non-BRCA1-like	FALSE
MB-7083	+	-	+	50.42	null		Non-TNBC	FALSE	FALSE	ER Positive	LumB	0.29582	non-BRCA1-like	FALSE
MB-7084	-	+	-	74.07	null		Non-TNBC	FALSE	FALSE	HER2 Positive	Basal	0.992521	BRCA1-like	FALSE
MB-7085	+	-	+	60.5	null		Non-TNBC	FALSE	FALSE	ER Positive	Normal	0.336602	non-BRCA1-like	FALSE
MB-7086	+	-	+	70.52	null		Non-TNBC	FALSE	FALSE	ER Positive	LumB	0.189032	non-BRCA1-like	FALSE
MB-7087	-	-	-	66.61	null		TNBC	FALSE	FALSE	TNBC	Basal	0.996832	BRCA1-like	FALSE
MB-7088	+	+	-	72.05	null		Non-TNBC	FALSE	FALSE	HER2 Positive	Her2	0.689068	BRCA1-like	FALSE
MB-7089	-	-	-	47.7	null		TNBC	FALSE	FALSE	TNBC	claudin-low	0.868276	BRCA1-like	FALSE
MB-7090	-	-	-	48.52	null		TNBC	FALSE	FALSE	TNBC	Basal	0.875442	BRCA1-like	FALSE
MB-7091	+	-	+	55.71	null		Non-TNBC	FALSE	FALSE	ER Positive	LumA	0.196756	non-BRCA1-like	FALSE
MB-7092	+	-	+	55.67	null		Non-TNBC	FALSE	FALSE	ER Positive	Her2	0.239718	non-BRCA1-like	FALSE
MB-7093	+	-	+	76.25	null		Non-TNBC	FALSE	FALSE	ER Positive	LumA	0.108516	non-BRCA1-like	FALSE
MB-7094	+	-	+	60.75	null		Non-TNBC	FALSE	FALSE	ER Positive	LumB	0.221282	non-BRCA1-like	FALSE
MB-7095	+	-	-	74.64	null		Non-TNBC	FALSE	FALSE	ER Positive	LumA	0.428203	non-BRCA1-like	FALSE
MB-7096	+	-	+	48.27	null		Non-TNBC	FALSE	FALSE	ER Positive	LumA	0.105127	non-BRCA1-like	FALSE
MB-7097	+	-	-	60.09	null		Non-TNBC	FALSE	FALSE	ER Positive	LumB	0.730125	BRCA1-like	FALSE
MB-7099	+	-	+	80.31	null		Non-TNBC	FALSE	FALSE	ER Positive	LumB	0.477688	non-BRCA1-like	FALSE
MB-7100	+	-	+	70.56	null		Non-TNBC	FALSE	FALSE	ER Positive	LumB	0.0792157	non-BRCA1-like	FALSE
MB-7101	+	-	+	49.16	null		Non-TNBC	FALSE	FALSE	ER Positive	LumA	0.117221	non-BRCA1-like	FALSE
MB-7102	+	-	+	73.16	null		Non-TNBC	FALSE	FALSE	ER Positive	LumB	0.0736211	non-BRCA1-like	FALSE
MB-7104	+	-	-	59.93	null		Non-TNBC	FALSE	FALSE	ER Positive	claudin-low	0.462083	non-BRCA1-like	FALSE
MB-7106	+	-	+	80.13	null		Non-TNBC	FALSE	FALSE	ER Positive	LumA	0.0984554	non-BRCA1-like	FALSE
MB-7107	+	-	-	67.85	null		Non-TNBC	FALSE	FALSE	ER Positive	LumA	0.0813226	non-BRCA1-like	FALSE
MB-7109	+	-	+	67.27	null		Non-TNBC	FALSE	FALSE	ER Positive	LumB	0.0419415	non-BRCA1-like	FALSE
MB-7111	+	-	+	52.12	null		Non-TNBC	FALSE	FALSE	ER Positive	Basal	0.425347	non-BRCA1-like	FALSE
MB-7112	+	-	+	40.74	null		Non-TNBC	FALSE	FALSE	ER Positive	LumB	0.123096	non-BRCA1-like	FALSE
MB-7113	+	-	+	66.04	null		Non-TNBC	FALSE	FALSE	ER Positive	LumA	0.085509	non-BRCA1-like	FALSE
MB-7114	-	-	-	55.57	null		TNBC	FALSE	FALSE	TNBC	Basal	0.988313	BRCA1-like	FALSE
MB-7115	+	+	-	80.56	null		Non-TNBC	FALSE	FALSE	HER2 Positive	Her2	0.0745335	non-BRCA1-like	FALSE
MB-7116	+	-	-	77.17	null		Non-TNBC	FALSE	FALSE	ER Positive	LumB	0.0120195	non-BRCA1-like	FALSE
MB-7118	+	-	+	70.15	null		Non-TNBC	FALSE	FALSE	ER Positive	LumA	0.130045	non-BRCA1-like	FALSE
MB-7119	-	-	-	54.53	null		TNBC	FALSE	FALSE	TNBC	Basal	0.843462	BRCA1-like	FALSE
MB-7121	-	-	-	49.02	null		TNBC	FALSE	FALSE	TNBC	claudin-low	0.258601	non-BRCA1-like	FALSE
MB-7122	+	-	-	83.39	null		Non-TNBC	FALSE	FALSE	ER Positive	Basal	0.132021	non-BRCA1-like	FALSE
MB-7123	+	-	+	56.97	null		Non-TNBC	FALSE	FALSE	ER Positive	LumA	0.0357774	non-BRCA1-like	FALSE
MB-7124	+	-	+	71.16	null		Non-TNBC	FALSE	FALSE	ER Positive	LumA	0.268151	non-BRCA1-like	FALSE
MB-7127	+	-	+	52.43	null		Non-TNBC	FALSE	FALSE	ER Positive	Normal	0.165521	non-BRCA1-like	FALSE
MB-7128	+	+	+	71.05	null		Non-TNBC	FALSE	FALSE	HER2 Positive	LumA	0.0853591	non-BRCA1-like	FALSE
MB-7130	+	-	-	72.28	null		Non-TNBC	FALSE	FALSE	ER Positive	LumB	0.0431478	non-BRCA1-like	FALSE
MB-7131	+	-	-	58.04	null		Non-TNBC	FALSE	FALSE	ER Positive	LumB	0.0194561	non-BRCA1-like	FALSE
MB-7132	+	-	+	69.06	null		Non-TNBC	FALSE	FALSE	ER Positive	LumB	0.0363779	non-BRCA1-like	FALSE
MB-7133	+	-	-	71.41	null		Non-TNBC	FALSE	FALSE	ER Positive	LumB	0.151063	non-BRCA1-like	FALSE
MB-7135	-	+	-	56.93	null		Non-TNBC	FALSE	FALSE	HER2 Positive	Her2	0.848436	BRCA1-like	FALSE
MB-7137	+	-	-	64.24	null		Non-TNBC	FALSE	FALSE	ER Positive	LumA	0.0781222	non-BRCA1-like	FALSE
MB-7138	+	-	+	68.16	null		Non-TNBC	FALSE	FALSE	ER Positive	LumB	0.011555	non-BRCA1-like	FALSE
MB-7140	+	-	-	58.27	null		Non-TNBC	FALSE	FALSE	ER Positive	LumB	0.0395415	non-BRCA1-like	FALSE
MB-7141	+	-	+	78.16	null		Non-TNBC	FALSE	FALSE	ER Positive	LumA	0.127746	non-BRCA1-like	FALSE
MB-7142	+	-	+	55.52	null		Non-TNBC	FALSE	FALSE	ER Positive	LumB	0.00615191	non-BRCA1-like	FALSE
MB-7143	-	+	-	61.38	null		Non-TNBC	FALSE	FALSE	HER2 Positive	Her2	0.0290161	non-BRCA1-like	FALSE
MB-7144	+	-	+	59.34	null		Non-TNBC	FALSE	FALSE	ER Positive	LumB	0.602731	BRCA1-like	FALSE
MB-7145	-	-	-	44.42	null		TNBC	FALSE	FALSE	TNBC	Basal	0.996121	BRCA1-like	FALSE
MB-7147	+	-	+	76.98	null		Non-TNBC	FALSE	FALSE	ER Positive	LumB	0.0193762	non-BRCA1-like	FALSE
MB-7148	+	-	+	62.97	null		Non-TNBC	FALSE	FALSE	ER Positive	LumA	0.0763027	non-BRCA1-like	FALSE
MB-7149	+	-	-	66.52	null		Non-TNBC	FALSE	FALSE	ER Positive	LumB	0.0137695	non-BRCA1-like	FALSE
MB-7150	+	-	-	70.88	null		Non-TNBC	FALSE	FALSE	ER Positive	LumB	0.402783	non-BRCA1-like	FALSE
MB-7151	-	-	-	59.06	null		TNBC	FALSE	FALSE	TNBC	Basal	0.998544	BRCA1-like	FALSE
MB-7152	+	-	-	62.13	null		Non-TNBC	FALSE	FALSE	ER Positive	Her2	0.599642	BRCA1-like	FALSE
MB-7153	+	-	-	74.11	null		Non-TNBC	FALSE	FALSE	ER Positive	Her2	0.159715	non-BRCA1-like	FALSE
MB-7154	-	-	-	77.54	null		TNBC	FALSE	FALSE	TNBC	Basal	0.839448	BRCA1-like	FALSE
MB-7155	-	-	-	41.14	null		TNBC	FALSE	FALSE	TNBC	Basal	0.636901	BRCA1-like	FALSE
MB-7157	+	-	+	56.86	null		Non-TNBC	FALSE	FALSE	ER Positive	LumB	0.0860794	non-BRCA1-like	FALSE
MB-7158	-	-	-	50.73	null		TNBC	FALSE	FALSE	TNBC	claudin-low	0.11538	non-BRCA1-like	FALSE
MB-7159	-	-	-	60.45	null		TNBC	FALSE	FALSE	TNBC	Basal	0.999908	BRCA1-like	FALSE
MB-7160	+	-	+	51.34	null		Non-TNBC	FALSE	FALSE	ER Positive	Her2	0.987368	BRCA1-like	FALSE
MB-7161	+	-	+	47.67	null		Non-TNBC	FALSE	FALSE	ER Positive	LumA	0.884503	BRCA1-like	FALSE
MB-7162	+	-	+	59.84	null		Non-TNBC	FALSE	FALSE	ER Positive	LumA	0.0858309	non-BRCA1-like	FALSE
MB-7163	+	-	+	43.81	null		Non-TNBC	FALSE	FALSE	ER Positive	LumA	0.0849024	non-BRCA1-like	FALSE
MB-7164	+	-	+	49.13	null		Non-TNBC	FALSE	FALSE	ER Positive	LumA	0.109191	non-BRCA1-like	FALSE
MB-7165	-	-	-	28.78	null		TNBC	FALSE	FALSE	TNBC	Basal	0.999813	BRCA1-like	FALSE
MB-7167	+	-	+	43.26	null		Non-TNBC	FALSE	FALSE	ER Positive	Her2	0.166438	non-BRCA1-like	FALSE
MB-7168	+	-	+	60.33	null		Non-TNBC	FALSE	FALSE	ER Positive	LumA	0.0678425	non-BRCA1-like	FALSE
MB-7170	+	-	-	58.56	null		Non-TNBC	FALSE	FALSE	ER Positive	LumA	0.112972	non-BRCA1-like	FALSE
MB-7171	+	-	+	71.82	null		Non-TNBC	FALSE	FALSE	ER Positive	LumB	0.0362507	non-BRCA1-like	FALSE
MB-7172	+	-	+	62.7	null		Non-TNBC	FALSE	FALSE	ER Positive	LumB	0.0399051	non-BRCA1-like	FALSE
MB-7173	+	-	-	67.4	null		Non-TNBC	FALSE	FALSE	ER Positive	LumA	0.0995794	non-BRCA1-like	FALSE
MB-7174	+	-	-	60.63	null		Non-TNBC	FALSE	FALSE	ER Positive	LumB	0.401639	non-BRCA1-like	FALSE
MB-7176	+	-	+	50.51	null		Non-TNBC	FALSE	FALSE	ER Positive	LumA	0.0608987	non-BRCA1-like	FALSE
MB-7181	+	-	-	63.09	null		Non-TNBC	FALSE	FALSE	ER Positive	LumB	0.0219152	non-BRCA1-like	FALSE
MB-7182	+	-	-	58.26	null		Non-TNBC	FALSE	FALSE	ER Positive	Her2	0.415253	non-BRCA1-like	FALSE
MB-7185	+	-	+	70.76	null		Non-TNBC	FALSE	FALSE	ER Positive	LumA	0.00991688	non-BRCA1-like	FALSE
MB-7186	+	-	+	48.92	null		Non-TNBC	FALSE	FALSE	ER Positive	LumB	0.026927	non-BRCA1-like	FALSE
MB-7187	-	+	-	49.35	null		Non-TNBC	FALSE	FALSE	HER2 Positive	Normal	0.106848	non-BRCA1-like	FALSE
MB-7188	+	-	+	68.45	null		Non-TNBC	FALSE	FALSE	ER Positive	LumB	0.0703268	non-BRCA1-like	FALSE
MB-7189	+	-	-	58.75	null		Non-TNBC	FALSE	FALSE	ER Positive	LumB	0.172969	non-BRCA1-like	FALSE
MB-7193	+	-	+	76.65	null		Non-TNBC	FALSE	FALSE	ER Positive	LumB	0.174904	non-BRCA1-like	FALSE
MB-7194	+	-	-	63.71	null		Non-TNBC	FALSE	FALSE	ER Positive	LumB	0.0332665	non-BRCA1-like	FALSE
MB-7195	+	-	+	72.99	null		Non-TNBC	FALSE	FALSE	ER Positive	LumA	0.0406424	non-BRCA1-like	FALSE
MB-7196	+	-	+	67.99	null		Non-TNBC	FALSE	FALSE	ER Positive	Her2	0.884778	BRCA1-like	FALSE
MB-7197	+	-	+	70.58	null		Non-TNBC	FALSE	FALSE	ER Positive	LumB	0.103803	non-BRCA1-like	FALSE
MB-7198	+	-	+	67.89	null		Non-TNBC	FALSE	FALSE	ER Positive	Basal	0.274854	non-BRCA1-like	FALSE
MB-7199	+	-	-	81.14	null		Non-TNBC	FALSE	FALSE	ER Positive	LumB	0.0510004	non-BRCA1-like	FALSE
MB-7200	+	-	+	71.69	null		Non-TNBC	FALSE	FALSE	ER Positive	LumB	0.0999689	non-BRCA1-like	FALSE
MB-7201	-	-	+	62.07	null		Non-TNBC	FALSE	FALSE	Other	claudin-low	0.135697	non-BRCA1-like	FALSE
MB-7205	-	-	-	38.17	null		TNBC	FALSE	FALSE	TNBC	Basal	0.975057	BRCA1-like	FALSE
MB-7207	-	+	-	43.28	null		Non-TNBC	FALSE	FALSE	HER2 Positive	Her2	0.333701	non-BRCA1-like	FALSE
MB-7208	-	-	-	48.83	null		TNBC	FALSE	FALSE	TNBC	Basal	0.0219372	non-BRCA1-like	FALSE
MB-7212	+	-	+	62.26	null		Non-TNBC	FALSE	FALSE	ER Positive	LumA	0.408492	non-BRCA1-like	FALSE
MB-7215	+	-	-	60.15	null		Non-TNBC	FALSE	FALSE	ER Positive	claudin-low	0.151854	non-BRCA1-like	FALSE
MB-7216	+	-	+	79.23	null		Non-TNBC	FALSE	FALSE	ER Positive	LumB	0.112259	non-BRCA1-like	FALSE
MB-7217	+	-	+	62.61	null		Non-TNBC	FALSE	FALSE	ER Positive	LumA	0.0964801	non-BRCA1-like	FALSE
MB-7218	+	-	+	57.87	null		Non-TNBC	FALSE	FALSE	ER Positive	LumA	0.0944201	non-BRCA1-like	FALSE
MB-7219	+	-	+	60.07	null		Non-TNBC	FALSE	FALSE	ER Positive	LumA	0.0966047	non-BRCA1-like	FALSE
MB-7220	+	-	+	70.97	null		Non-TNBC	FALSE	FALSE	ER Positive	LumB	0.0976175	non-BRCA1-like	FALSE
MB-7225	-	-	-	49.61	null		TNBC	FALSE	FALSE	TNBC	Basal	0.986529	BRCA1-like	FALSE
MB-7226	+	-	-	67.88	null		Non-TNBC	FALSE	FALSE	ER Positive	LumB	0.0508615	non-BRCA1-like	FALSE
MB-7227	+	-	-	72.66	null		Non-TNBC	FALSE	FALSE	ER Positive	Normal	0.164792	non-BRCA1-like	FALSE
MB-7228	+	-	+	58.92	null		Non-TNBC	FALSE	FALSE	ER Positive	Normal	0.12661	non-BRCA1-like	FALSE
MB-7229	+	-	+	73.52	null		Non-TNBC	FALSE	FALSE	ER Positive	LumA	0.0397664	non-BRCA1-like	FALSE
MB-7230	+	-	+	51.45	null		Non-TNBC	FALSE	FALSE	ER Positive	LumA	0.132716	non-BRCA1-like	FALSE
MB-7231	+	-	+	68.41	null		Non-TNBC	FALSE	FALSE	ER Positive	LumA	0.0935455	non-BRCA1-like	FALSE
MB-7232	+	-	+	58.37	null		Non-TNBC	FALSE	FALSE	ER Positive	LumA	0.0346786	non-BRCA1-like	FALSE
MB-7233	+	-	+	74.76	null		Non-TNBC	FALSE	FALSE	ER Positive	Her2	0.0835773	non-BRCA1-like	FALSE
MB-7234	+	-	-	63.43	null		Non-TNBC	FALSE	FALSE	ER Positive	LumB	0.586624	BRCA1-like	FALSE
MB-7235	+	-	+	62.45	null		Non-TNBC	FALSE	FALSE	ER Positive	LumA	0.347174	non-BRCA1-like	FALSE
MB-7236	+	-	+	51.46	null		Non-TNBC	FALSE	FALSE	ER Positive	LumB	0.119149	non-BRCA1-like	FALSE
MB-7237	+	-	+	77.37	null		Non-TNBC	FALSE	FALSE	ER Positive	NC	0.156107	non-BRCA1-like	FALSE
MB-7238	+	-	-	71.11	null		Non-TNBC	FALSE	FALSE	ER Positive	Her2	0.688594	BRCA1-like	FALSE
MB-7241	+	-	+	47.85	null		Non-TNBC	FALSE	FALSE	ER Positive	LumB	0.0639551	non-BRCA1-like	FALSE
MB-7243	+	-	-	78.89	null		Non-TNBC	FALSE	FALSE	ER Positive	LumA	0.106126	non-BRCA1-like	FALSE
MB-7244	+	-	+	54.81	null		Non-TNBC	FALSE	FALSE	ER Positive	LumA	0.0564292	non-BRCA1-like	FALSE
MB-7249	+	-	+	75.13	null		Non-TNBC	FALSE	FALSE	ER Positive	LumA	0.124595	non-BRCA1-like	FALSE
MB-7250	-	+	-	48.45	null		Non-TNBC	FALSE	FALSE	HER2 Positive	Her2	0.138075	non-BRCA1-like	FALSE
MB-7251	-	+	-	54.66	null		Non-TNBC	FALSE	FALSE	HER2 Positive	Her2	0.75585	BRCA1-like	FALSE
MB-7252	-	-	-	74.8	null		TNBC	FALSE	FALSE	TNBC	Her2	0.354019	non-BRCA1-like	FALSE
MB-7253	+	-	-	69.72	null		Non-TNBC	FALSE	FALSE	ER Positive	LumB	0.0574742	non-BRCA1-like	FALSE
MB-7254	+	-	+	62.46	null		Non-TNBC	FALSE	FALSE	ER Positive	LumA	0.353689	non-BRCA1-like	FALSE
MB-7256	-	+	-	50.92	null		Non-TNBC	FALSE	FALSE	HER2 Positive	Her2	0.377339	non-BRCA1-like	FALSE
MB-7258	-	-	-	45.11	null		TNBC	FALSE	FALSE	TNBC	Basal	0.992034	BRCA1-like	FALSE
MB-7260	+	+	-	52.41	null		Non-TNBC	FALSE	FALSE	HER2 Positive	Her2	0.0992429	non-BRCA1-like	FALSE
MB-7262	+	-	-	83.8	null		Non-TNBC	FALSE	FALSE	ER Positive	Her2	0.863777	BRCA1-like	FALSE
MB-7263	+	-	+	63.89	null		Non-TNBC	FALSE	FALSE	ER Positive	LumB	0.148048	non-BRCA1-like	FALSE
MB-7264	+	-	-	60.57	null		Non-TNBC	FALSE	FALSE	ER Positive	Normal	0.114739	non-BRCA1-like	FALSE
MB-7266	+	-	+	59.82	null		Non-TNBC	FALSE	FALSE	ER Positive	LumB	0.116005	non-BRCA1-like	FALSE
MB-7267	-	-	-	28.37	null		TNBC	FALSE	FALSE	TNBC	Basal	0.935677	BRCA1-like	FALSE
MB-7268	+	-	+	34.64	null		Non-TNBC	FALSE	FALSE	ER Positive	LumA	0.166352	non-BRCA1-like	FALSE
MB-7269	-	-	-	36.6	null		TNBC	FALSE	FALSE	TNBC	Basal	0.713006	BRCA1-like	FALSE
MB-7270	-	-	-	50.84	null		TNBC	FALSE	FALSE	TNBC	Basal	0.810216	BRCA1-like	FALSE
MB-7273	-	+	-	47.47	null		Non-TNBC	FALSE	FALSE	HER2 Positive	Her2	0.588484	BRCA1-like	FALSE
MB-7275	-	+	+	30.02	null		Non-TNBC	FALSE	FALSE	HER2 Positive	Her2	0.0133083	non-BRCA1-like	FALSE
MB-7276	+	-	+	61.27	null		Non-TNBC	FALSE	FALSE	ER Positive	LumA	0.126959	non-BRCA1-like	FALSE
MB-7277	+	-	+	56.78	null		Non-TNBC	FALSE	FALSE	ER Positive	LumA	0.0467946	non-BRCA1-like	FALSE
MB-7278	+	-	+	67.89	null		Non-TNBC	FALSE	FALSE	ER Positive	LumA	0.109918	non-BRCA1-like	FALSE
MB-7279	+	-	+	86.14	null		Non-TNBC	FALSE	FALSE	ER Positive	Her2	0.0564118	non-BRCA1-like	FALSE
MB-7280	+	-	+	63.5	null		Non-TNBC	FALSE	FALSE	ER Positive	LumA	0.195332	non-BRCA1-like	FALSE
MB-7281	-	+	-	51.22	null		Non-TNBC	FALSE	FALSE	HER2 Positive	Her2	0.185626	non-BRCA1-like	FALSE
MB-7283	+	-	-	54.42	null		Non-TNBC	FALSE	FALSE	ER Positive	LumB	0.130345	non-BRCA1-like	FALSE
MB-7284	+	-	-	61.23	null		Non-TNBC	FALSE	FALSE	ER Positive	LumA	0.0250943	non-BRCA1-like	FALSE
MB-7285	+	-	+	53.14	null		Non-TNBC	FALSE	FALSE	ER Positive	claudin-low	0.0121378	non-BRCA1-like	FALSE
MB-7286	+	-	-	66.48	null		Non-TNBC	FALSE	FALSE	ER Positive	LumB	0.0630384	non-BRCA1-like	FALSE
MB-7287	+	+	+	63.09	null		Non-TNBC	FALSE	FALSE	HER2 Positive	LumB	0.192127	non-BRCA1-like	FALSE
MB-7288	+	-	-	55.7	null		Non-TNBC	FALSE	FALSE	ER Positive	LumB	0.0870635	non-BRCA1-like	FALSE
MB-7289	+	-	+	51.87	null		Non-TNBC	FALSE	FALSE	ER Positive	Normal	0.101853	non-BRCA1-like	FALSE
MB-7291	-	+	-	53.87	null		Non-TNBC	FALSE	FALSE	HER2 Positive	claudin-low	0.151844	non-BRCA1-like	FALSE
MB-7292	+	-	+	52.9	null		Non-TNBC	FALSE	FALSE	ER Positive	LumB	0.0214982	non-BRCA1-like	FALSE
MB-7293	+	-	+	56.9	null		Non-TNBC	FALSE	FALSE	ER Positive	LumA	0.0124225	non-BRCA1-like	FALSE
MB-7294	+	-	+	59.2	null		Non-TNBC	FALSE	FALSE	ER Positive	LumB	0.403515	non-BRCA1-like	FALSE
MB-7295	+	-	+	43.1	null		Non-TNBC	FALSE	FALSE	ER Positive	LumA	0.187301	non-BRCA1-like	FALSE
MB-7296	+	+	-	42.88	null		Non-TNBC	FALSE	FALSE	HER2 Positive	LumB	0.00604175	non-BRCA1-like	FALSE
MB-7297	+	-	+	62.9	null		Non-TNBC	FALSE	FALSE	ER Positive	LumB	0.0165615	non-BRCA1-like	FALSE
MB-7298	+	-	+	61.16	null		Non-TNBC	FALSE	FALSE	ER Positive	LumB	0.142737	non-BRCA1-like	FALSE
MB-7299	+	-	-	60.02	null		Non-TNBC	FALSE	FALSE	ER Positive	LumB	0.383179	non-BRCA1-like	FALSE

## Sheet: TableS3
Table S3. Complete subject characteristic of TCGA and METABRIC breast tumors with SVM BRCA1-like status
	TCGA			METABRIC
	BRCA1-like	non-BRCA1-like	P-value	BRCA1-like	non-BRCA1-like	P-value
n	308	649		343	1625
Age (mean (sd))	56.57 (13.26)	59.33 (13.06)	0.002	56.74 (13.93)	62.02 (12.56)	< 0.001
Stage (%)			0.22			0.35
Stage I-II	238 (77.3)	473 (72.9)		220 (64.1)	1106 (68.1)
Stage III-IV	63 (20.5)	165 (25.4)		26 ( 7.6)	102 ( 6.3)
NA	7 ( 2.3)	11 ( 1.7)		97 (28.3)	417 (25.7)
ER (%)			< 0.001			< 0.001
Positive	129 (41.9)	575 (88.6)		108 (31.5)	1393 (85.7)
Negative	166 (53.9)	43 ( 6.6)		235 (68.5)	232 (14.3)
NA	13 ( 4.2)	31 ( 4.8)		0 ( 0.0)	0 ( 0.0)
PR (%)			< 0.001			< 0.001
Positive	97 (31.5)	514 (79.2)		57 (16.6)	980 (60.3)
Negative	195 (63.3)	104 (16.0)		286 (83.4)	645 (39.7)
NA	16 ( 5.2)	31 ( 4.8)		0 ( 0.0)	0 ( 0.0)
HER2 (%)			0.59			0.98
Positive	50 (16.2)	93 (14.3)		43 (12.5)	200 (12.3)
Negative	161 (52.3)	333 (51.3)		300 (87.5)	1425 (87.7)
NA	97 (31.5)	223 (34.4)		0 ( 0.0)	0 ( 0.0)
PAM50 or Claudin-Low Subtype [a] (%)			< 0.001			< 0.001
Basal	132 (42.9)	11 ( 1.7)		158 (46.1)	48 ( 3.0)
Claudin-low	NA	NA		50 (14.6)	163 (10.0)
Her2-enriched	25 ( 8.1)	24 ( 3.7)		53 (15.5)	169 (10.4)
Luminal A	43 (14.0)	359 (55.3)		20 ( 5.8)	680 (41.8)
Luminal B	88 (28.6)	228 (35.1)		54 (15.7)	419 (25.8)
Normal-like	19 ( 6.2)	27 ( 4.2)		8 ( 2.3)	140 ( 8.6)
NA	1 ( 0.3)	0 ( 0.0)		0 ( 0.0)	6 ( 0.4)
Race (%) [b]			< 0.001			NA
White	201 (65.3)	488 (75.2)
Black or African American	60 (19.5)	61 ( 9.4)
Asian	20 ( 6.5)	36 ( 5.5)
Other	1 ( 0.3)	0 ( 0.0)
NA	26 ( 8.4)	64 ( 9.9)
Any ER, PR, or HER2 positive (%)			< 0.001			< 0.001
Yes	159 (51.6)	595 (91.7)		143 (41.7)	1508 (92.8)
No	88 (28.6)	12 ( 1.8)		200 (58.3)	117 ( 7.2)
NA	61 (19.8)	42 ( 6.5)		0 ( 0.0)	0 ( 0.0)
Included in final set (%) [c]			< 0.001			0.95
Yes	247 (80.2)	590 (90.9)		97 (28.3)	454 (27.9)
No	61 (19.8)	59 ( 9.1)		246 (71.7)	1171 (72.1)
[a] Available only in METABRIC.
[b] Available only in TCGA
[c] See Methods. Criteria for inclusion are missing covariates and concordance with BRCA1/2 somatic alteration.

## Sheet: TableS4
Supplemental table 4. Differentially methylated CpGs in BRCA1-like tumors identified by DMRcate.
ID	weights	CHR	pos	betafc	indfdr	is.sig
cg27260772	4.89454	chr6	50791202	0.223868	0.00195349	TRUE
cg06564232	5.20408	chr6	50810993	0.208772	0.000774291	TRUE
cg18886245	5.46837	chr6	50792868	0.198377	0.000388682	TRUE
cg22282405	4.07243	chr6	50810682	0.183455	0.0140013	TRUE
cg02791973	4.49532	chr19	1132256	0.181003	0.00551781	TRUE
cg22248052	5.71705	chr6	50791419	0.180395	0.000170788	TRUE
cg11386025	5.4831	chr1	41284582	0.178185	0.000371566	TRUE
cg00459623	4.50948	chr2	176936581	0.177193	0.00535911	TRUE
cg19864130	4.81314	chr19	1132420	0.174885	0.00246582	TRUE
cg15219228	4.74765	chr6	35479628	0.173133	0.00289878	TRUE
cg03178838	4.33458	chr19	1132339	0.172343	0.00787984	TRUE
cg02297063	4.5295	chr19	1132389	0.170732	0.00514066	TRUE
cg16566400	3.97497	chr11	119293869	0.170639	0.0173611	TRUE
cg16238993	4.42558	chr19	1132372	0.168707	0.00636478	TRUE
cg24495585	4.42563	chr4	56659985	0.167468	0.00636478	TRUE
cg08548396	4.70688	chr6	30095549	0.167288	0.00326335	TRUE
cg26701242	4.71335	chr21	38077971	0.166773	0.00319237	TRUE
cg09130077	3.79123	chr17	46810702	0.1643	0.0257607	TRUE
cg15605858	5.12643	chr15	29395932	0.163975	0.000958006	TRUE
cg00421363	6.95247	chr19	49646246	0.163235	3.0881e-06	TRUE
cg03604774	4.73892	chr1	27849102	0.162745	0.00294834	TRUE
cg09495643	4.27866	chr19	1132313	0.162672	0.00902064	TRUE
cg12827262	5.23157	chr6	35479910	0.16231	0.000732598	TRUE
cg07293445	4.99108	chr7	128550623	0.161832	0.00144349	TRUE
cg06546066	4.56088	chr2	241856000	0.161282	0.00481356	TRUE
cg25593948	4.17834	chr6	50786670	0.161142	0.0112697	TRUE
cg10418524	5.14118	chr2	176956678	0.159498	0.000925387	TRUE
cg18442187	4.69127	chr6	50794722	0.158229	0.00343258	TRUE
cg17236709	4.15782	chr11	119293863	0.157879	0.0117872	TRUE
cg06653004	4.45862	chr6	50785325	0.157352	0.00600033	TRUE
cg05833635	5.18551	chr7	98467183	0.155469	0.000809423	TRUE
cg12864389	4.05318	chr8	145025178	0.154531	0.0147095	TRUE
cg03401357	4.02045	chr1	46951477	0.154038	0.015828	TRUE
cg19620724	4.5829	chr6	50810852	0.153797	0.00458417	TRUE
cg13540960	4.22848	chr11	32450244	0.15289	0.0100294	TRUE
cg13484549	6.68633	chr19	49646179	0.152584	5.8273e-06	TRUE
cg10343447	5.01455	chr16	68544200	0.152447	0.00135731	TRUE
cg14780632	3.60907	chr11	65816521	0.151355	0.0367743	TRUE
cg21502834	4.58591	chr6	50784944	0.151023	0.00454471	TRUE
cg24546683	5.09048	chr1	242097870	0.150973	0.00107572	TRUE
cg19388016	3.65469	chr19	3435350	0.150763	0.0336104	TRUE
cg20170533	4.68398	chr13	51417846	0.14892	0.00347367	TRUE
cg15045802	5.08924	chr19	1857434	0.148327	0.00107803	TRUE
cg10305311	4.41645	chr13	96204873	0.14728	0.00652608	TRUE
cg24527636	4.58061	chr1	27849295	0.147052	0.00461032	TRUE
cg14988503	3.91088	chr4	76555547	0.146884	0.0198802	TRUE
cg01528052	4.2749	chr6	30095728	0.146654	0.00911488	TRUE
cg14273822	4.08837	chr6	26271716	0.146518	0.0135836	TRUE
cg13248778	3.82848	chr7	128337725	0.146453	0.0238962	TRUE
cg00036011	3.94274	chr6	26271718	0.146211	0.0186331	TRUE
cg24884703	4.15282	chr1	91185422	0.145316	0.0118997	TRUE
cg02809746	4.44718	chr16	49312033	0.14526	0.00609013	TRUE
cg21900624	5.35789	chr12	113013363	0.145153	0.000516654	TRUE
cg17975443	4.26448	chr17	59534998	0.144865	0.00936292	TRUE
cg15638705	4.61232	chr6	50785334	0.144532	0.00423003	TRUE
cg23885932	4.43564	chr19	1132294	0.144054	0.00623001	TRUE
cg19653212	4.1857	chr6	42145954	0.143809	0.0110891	TRUE
cg17964975	4.57855	chr7	128337483	0.143268	0.00461737	TRUE
cg19963856	4.07794	chr17	33759573	0.143222	0.0138088	TRUE
cg25226247	4.11304	chr6	50785152	0.142447	0.0128771	TRUE
cg17959327	4.63616	chr18	19745458	0.141987	0.00393146	TRUE
cg04568492	3.68286	chr1	229568252	0.14182	0.0319398	TRUE
cg27196974	3.97855	chr17	80337729	0.141577	0.0172018	TRUE
cg02513017	5.16207	chr16	68544286	0.141532	0.000884076	TRUE
cg26026416	4.17373	chr19	3434930	0.139934	0.0114135	TRUE
cg16564033	4.06186	chr21	38067741	0.139269	0.0143898	TRUE
cg19566405	3.8075	chr17	33759965	0.139256	0.0249345	TRUE
cg20945566	3.45046	chr17	46800020	0.138938	0.0490234	TRUE
cg04113418	5.937	chr19	49646093	0.138902	7.32363e-05	TRUE
cg10601287	4.93051	chr11	119293861	0.138901	0.00173287	TRUE
cg16606320	4.73877	chr4	56685972	0.138657	0.00294834	TRUE
cg07184578	4.38674	chr6	99291343	0.137849	0.00698468	TRUE
cg03688699	5.14392	chr11	62694712	0.13784	0.000920874	TRUE
cg16404371	3.74134	chr12	8025646	0.137737	0.0283875	TRUE
cg05696706	3.54766	chr8	145013932	0.137647	0.0411889	TRUE
cg15352367	3.95373	chr22	36236732	0.137613	0.0182597	TRUE
cg09469554	3.75954	chr13	96204917	0.136894	0.0275115	TRUE
cg11337289	5.00037	chr13	96294131	0.136274	0.00140306	TRUE
cg21697381	3.93069	chr17	33759957	0.135917	0.019086	TRUE
cg01505767	5.32307	chr20	25129184	0.135903	0.00054964	TRUE
cg06679720	5.68561	chr13	51417686	0.135882	0.000188409	TRUE
cg10918735	4.51434	chr19	39754974	0.135786	0.0053193	TRUE
cg24042517	4.41076	chr17	46704410	0.13551	0.00660814	TRUE
cg18709349	4.20064	chr19	46999274	0.135454	0.0107613	TRUE
cg06117072	4.53022	chr6	50791385	0.135416	0.00514066	TRUE
cg01964152	5.14681	chr6	30095546	0.135269	0.000913561	TRUE
cg11731890	3.84062	chr6	26271827	0.135097	0.0232247	TRUE
cg06182274	4.51527	chr16	56677585	0.134603	0.00531743	TRUE
cg08382226	3.64735	chr6	108440339	0.134288	0.0340501	TRUE
cg26717066	4.88976	chr5	132581310	0.133936	0.00198444	TRUE
cg13547725	4.39329	chr4	56686245	0.132971	0.00686545	TRUE
cg14601444	6.10504	chr2	74607536	0.132867	4.78758e-05	TRUE
cg05446860	4.49825	chr20	25129126	0.132837	0.00548094	TRUE
cg05474726	4.07137	chr8	65291523	0.132597	0.0140267	TRUE
cg06428163	4.9924	chr13	96204856	0.132596	0.00143901	TRUE
cg26203572	3.52077	chr7	47797675	0.132553	0.0432107	TRUE
cg15634980	4.20923	chr6	36253026	0.132525	0.0105549	TRUE
cg16232183	4.58673	chr13	96204854	0.132416	0.00454077	TRUE
cg20303028	5.15742	chr2	74607507	0.132301	0.000895203	TRUE
cg08696165	4.28276	chr2	45172169	0.13229	0.00895514	TRUE
cg27648858	5.28856	chr19	18266834	0.132001	0.000616068	TRUE
cg19717586	3.71508	chr11	131781257	0.131953	0.029999	TRUE
cg04972065	3.82576	chr12	53591766	0.131739	0.024062	TRUE
cg07802350	3.63682	chr2	176956573	0.131708	0.0348835	TRUE
cg17241776	4.56178	chr13	51417469	0.131528	0.0048065	TRUE
cg24625136	4.26638	chr3	138658554	0.131501	0.00930741	TRUE
cg11594940	4.08557	chr1	156863360	0.131458	0.0136578	TRUE
cg23462514	3.55289	chr4	1107585	0.131442	0.0407904	TRUE
cg25372357	4.57504	chr4	56659770	0.131393	0.00464884	TRUE
cg06747432	3.60934	chr19	46916741	0.131345	0.0367461	TRUE
cg08493294	4.25881	chr2	25500416	0.131204	0.009463	TRUE
cg02909790	3.91086	chr6	26271587	0.131171	0.0198802	TRUE
cg05700339	3.5244	chr18	12254566	0.131134	0.0429675	TRUE
cg19978181	4.00985	chr5	76923988	0.13104	0.0161616	TRUE
cg11346248	3.7674	chr17	33759929	0.130987	0.0270553	TRUE
cg23816347	3.71063	chr3	126113640	0.130596	0.0302252	TRUE
cg05174890	4.16446	chr17	33759986	0.130557	0.0116228	TRUE
cg12861622	4.15212	chr8	47761906	0.130481	0.0119119	TRUE
cg14515424	3.66585	chr2	97193524	0.130205	0.0330248	TRUE
cg02077216	4.47304	chr5	57753951	0.130039	0.00583129	TRUE
cg06285925	3.81254	chr17	1083491	0.129643	0.0247546	TRUE
cg06971096	4.11045	chr2	220173591	0.129209	0.0129455	TRUE
cg19276343	4.7591	chr1	41303922	0.128927	0.00279632	TRUE
cg12582654	4.50968	chr7	128550812	0.128848	0.00535911	TRUE
cg11362010	4.14853	chr3	181442713	0.128846	0.0119937	TRUE
cg14299940	4.15868	chr9	131684923	0.128573	0.0117559	TRUE
cg23029655	3.6652	chr12	53591756	0.128416	0.0330532	TRUE
cg21650962	4.66141	chr6	50794057	0.128274	0.00371054	TRUE
cg00369811	3.54591	chr6	37673597	0.127944	0.0413261	TRUE
cg27116912	4.19743	chr2	176947940	0.127906	0.0108177	TRUE
cg07265743	3.96422	chr17	59535253	0.127901	0.0178291	TRUE
cg01555614	4.51466	chr6	50786369	0.127654	0.0053193	TRUE
cg04851268	4.51095	chr3	172167445	0.12711	0.00535911	TRUE
cg01563704	3.83142	chr6	26271816	0.126739	0.0236735	TRUE
cg14410476	4.67566	chr2	95693023	0.126564	0.00355283	TRUE
cg23233200	3.683	chr6	26272695	0.126556	0.0319398	TRUE
cg20234976	4.81007	chr6	100895907	0.126261	0.0024683	TRUE
cg22274813	4.64347	chr21	38067101	0.12624	0.00388176	TRUE
cg10513118	4.54632	chr11	118047203	0.126128	0.00493659	TRUE
cg18323912	3.93936	chr5	42994709	0.126024	0.0187496	TRUE
cg00000165	3.90165	chr1	91194674	0.126022	0.0202157	TRUE
cg24281267	4.47296	chr6	35479648	0.126007	0.00583129	TRUE
cg02583309	3.76911	chr19	49127327	0.125944	0.0269204	TRUE
cg09134794	3.50811	chr7	155252701	0.125852	0.0442256	TRUE
cg23239574	3.82524	chr1	228653136	0.125735	0.0240816	TRUE
cg25781755	4.36957	chr4	13537089	0.12572	0.00726606	TRUE
cg04781584	6.3353	chr19	49646146	0.12537	2.05839e-05	TRUE
cg15984661	4.29009	chr19	46916520	0.125125	0.00880519	TRUE
cg22158212	3.9937	chr1	98514388	0.124879	0.0166883	TRUE
cg17507887	4.5782	chr6	50786511	0.124861	0.00461737	TRUE
cg13762691	4.20216	chr22	17956560	0.124462	0.0107301	TRUE
cg27334900	4.81296	chr16	56677335	0.124441	0.00246582	TRUE
cg04603730	4.4857	chr13	96204870	0.124387	0.00569131	TRUE
cg08074534	4.05809	chr6	100895143	0.124324	0.0144949	TRUE
cg21160099	4.86629	chr6	100060917	0.124227	0.00210551	TRUE
cg27136844	3.73533	chr3	147142355	0.124011	0.0286892	TRUE
cg11115235	4.11117	chr4	6247215	0.123992	0.0129415	TRUE
cg14284618	3.66111	chr8	38627889	0.123967	0.0333247	TRUE
cg07531663	4.14335	chr8	47751494	0.123843	0.012092	TRUE
cg02898915	4.30534	chr16	56677510	0.123646	0.00848661	TRUE
cg09842735	4.24916	chr16	1256295	0.12297	0.00963786	TRUE
cg22920300	3.5029	chr3	181441364	0.122461	0.0446722	TRUE
cg22158650	3.74061	chr7	27291388	0.122378	0.0284262	TRUE
cg05344692	4.16527	chr16	68544404	0.122333	0.0116107	TRUE
cg14613540	3.70223	chr18	61616369	0.121809	0.0308133	TRUE
cg14554491	3.79567	chr19	4769093	0.12169	0.025536	TRUE
cg25845367	4.1522	chr13	100627175	0.121668	0.0119119	TRUE
cg15279364	4.56951	chr7	98466963	0.121537	0.00470884	TRUE
cg25622154	3.81613	chr1	228657536	0.121344	0.024519	TRUE
cg06087421	3.7619	chr1	47695138	0.121211	0.0274071	TRUE
cg21461649	3.59165	chr7	117119938	0.120947	0.037887	TRUE
cg03559454	6.73731	chr19	49646157	0.120897	5.50254e-06	TRUE
cg24036791	3.65875	chr11	11606082	0.12086	0.0333937	TRUE
cg26221992	4.18878	chr6	74024572	0.120707	0.0110059	TRUE
cg09537259	3.73564	chr11	94987522	0.120706	0.0286892	TRUE
cg14230397	4.35685	chr17	46799986	0.120547	0.00748567	TRUE
cg13985817	4.43894	chr4	56685845	0.120345	0.00618562	TRUE
cg00474328	3.91193	chr6	50811836	0.120105	0.0198548	TRUE
cg18074954	4.08458	chr18	44787492	0.120104	0.0136623	TRUE
cg27603796	3.88644	chr7	117512803	0.120001	0.0209222	TRUE
cg19790626	4.36817	chr12	113903713	0.119805	0.00727725	TRUE
cg10013343	3.5159	chr13	29106503	0.119782	0.0436088	TRUE
cg24831725	3.76138	chr20	56025557	0.119722	0.0274286	TRUE
cg03818307	4.18445	chr1	150480534	0.119238	0.0111174	TRUE
cg25900280	3.45745	chr17	59534847	0.119152	0.0486771	TRUE
cg00011740	4.81624	chr16	49311903	0.119014	0.00246078	TRUE
cg13213810	3.91425	chr22	51158720	0.118943	0.0197837	TRUE
cg20512711	3.47888	chr11	31841524	0.118923	0.0466392	TRUE
cg00615377	4.20721	chr22	36236649	0.118703	0.0106076	TRUE
cg23282585	4.06366	chr6	26272333	0.11868	0.0143119	TRUE
cg27417609	3.70452	chr16	68676806	0.118457	0.030688	TRUE
cg26720125	3.61902	chr21	38077673	0.118407	0.0360923	TRUE
cg17928920	4.23262	chr1	968558	0.118403	0.00997096	TRUE
cg00042837	5.71218	chr17	37028650	0.11822	0.000170788	TRUE
cg03222323	4.29553	chr17	59534903	0.118162	0.0086981	TRUE
cg08917299	3.65778	chr2	231714962	0.118078	0.0334218	TRUE
cg19801921	4.25755	chr1	63784864	0.117851	0.00948573	TRUE
cg26506288	3.89814	chr17	46804123	0.117652	0.0204041	TRUE
cg13223107	4.22918	chr6	50810715	0.117632	0.0100294	TRUE
cg14305278	3.89219	chr9	971046	0.117627	0.020637	TRUE
cg02135122	4.34713	chr10	76642824	0.117379	0.00764955	TRUE
cg27282900	3.76086	chr6	30095258	0.117318	0.0274469	TRUE
cg06534586	4.1731	chr5	130664529	0.117242	0.0114289	TRUE
cg20707679	3.7239	chr19	3434945	0.117203	0.0294261	TRUE
cg21507095	4.02229	chr22	19754448	0.11716	0.015783	TRUE
cg22436336	4.02377	chr1	180206195	0.117041	0.0157307	TRUE
cg12414557	3.59616	chr4	1107495	0.117021	0.0375973	TRUE
cg00908833	4.11952	chr6	50810432	0.116878	0.0126849	TRUE
cg16137147	3.61014	chr1	221067896	0.116831	0.0367126	TRUE
cg00061629	4.09571	chr11	44325258	0.116817	0.0134127	TRUE
cg17191462	3.73542	chr6	50690975	0.116441	0.0286892	TRUE
cg19689322	4.2927	chr1	41284639	0.116406	0.00874823	TRUE
cg11789804	4.48165	chr1	219958132	0.116346	0.00573605	TRUE
cg17727929	4.1707	chr21	38069338	0.116069	0.0114914	TRUE
cg18055610	4.79302	chr6	30095419	0.116056	0.00258217	TRUE
cg16801887	3.49163	chr16	86541480	0.115632	0.0456395	TRUE
cg17170354	4.51037	chr18	12911359	0.115307	0.00535911	TRUE
cg07101354	3.81923	chr1	228653055	0.115229	0.0243311	TRUE
cg24470734	3.95066	chr17	33759648	0.11514	0.0183324	TRUE
cg04404489	4.14348	chr13	79175210	0.11508	0.012092	TRUE
cg03918304	3.83671	chr2	176981654	0.114948	0.0233872	TRUE
cg15270813	3.47321	chr20	33814170	0.11489	0.0472108	TRUE
cg01824466	3.66967	chr8	95959531	0.114877	0.0327617	TRUE
cg01137401	4.15315	chr3	147107349	0.114856	0.0118965	TRUE
cg00902104	3.50493	chr10	124901908	0.114825	0.0444784	TRUE
cg23720064	3.94042	chr6	100895679	0.114788	0.0187207	TRUE
cg04856396	4.97053	chr17	3589140	0.114604	0.00153129	TRUE
cg06516124	3.95939	chr11	32450591	0.114391	0.0180132	TRUE
cg24180759	3.8953	chr5	167551234	0.114368	0.0205061	TRUE
cg25371634	3.55492	chr2	176981422	0.114367	0.0406056	TRUE
cg19537558	3.8327	chr5	167550996	0.114213	0.0235801	TRUE
cg17683110	4.40738	chr16	49311934	0.113982	0.00664076	TRUE
cg21961202	5.60387	chr1	145455384	0.113533	0.000251211	TRUE
cg12698628	3.64248	chr17	46802740	0.113493	0.0344317	TRUE
cg05222924	3.7862	chr11	32450486	0.113492	0.0260912	TRUE
cg08048222	5.00136	chr19	58239012	0.113436	0.00140306	TRUE
cg15750546	3.96933	chr21	38080975	0.113403	0.0176127	TRUE
cg18005867	3.75569	chr4	206232	0.113045	0.0276049	TRUE
cg09799571	4.1874	chr1	26735874	0.113036	0.0110541	TRUE
cg01883159	3.91266	chr6	43243461	0.113031	0.0198421	TRUE
cg17088073	4.06105	chr1	50882910	0.112682	0.0143898	TRUE
cg12204258	3.67217	chr3	147131178	0.112655	0.032621	TRUE
cg07902983	3.4555	chr19	39694477	0.112047	0.0487672	TRUE
cg22512438	3.61191	chr3	129693489	0.111868	0.0366146	TRUE
cg17019053	3.56549	chr2	74875263	0.111749	0.0398519	TRUE
cg17495130	3.59439	chr2	176960255	0.111527	0.0377594	TRUE
cg22497741	3.92973	chr1	1475644	0.111285	0.0191137	TRUE
cg21695661	4.04361	chr1	63796263	0.111114	0.0150034	TRUE
cg15488978	4.78064	chr10	77166318	0.111054	0.0026743	TRUE
cg14626259	4.20745	chr21	38079019	0.110937	0.0106042	TRUE
cg25238537	3.67001	chr19	2302871	0.110635	0.0327558	TRUE
cg15564098	3.68702	chr7	27281346	0.110617	0.0317333	TRUE
cg09655957	4.33096	chrX	15403752	0.110459	0.00762618	TRUE
cg25506747	3.68323	chr3	157813810	0.11038	0.0319398	TRUE
cg18479972	3.52462	chr17	46810705	0.110346	0.0429587	TRUE
cg12797594	3.60737	chr22	36236395	0.110256	0.0368253	TRUE
cg25830182	3.6506	chr4	85417077	0.110174	0.0338855	TRUE
cg18351329	3.45149	chr2	176970508	0.110101	0.0489593	TRUE
cg02917640	3.63277	chr6	37673773	0.110047	0.0351244	TRUE
cg20216139	4.30192	chr11	16632509	0.109956	0.0085485	TRUE
cg02561482	3.48002	chr6	50813551	0.109896	0.0465195	TRUE
cg14375345	5.15072	chr1	155200357	0.10979	0.000902266	TRUE
cg06204711	3.55302	chr1	119528424	0.109773	0.0407821	TRUE
cg00854817	4.44094	chr12	113013393	0.109434	0.00616101	TRUE
cg01393632	3.59168	chr12	103344685	0.109249	0.037887	TRUE
cg20713092	3.95575	chr7	100946111	0.109235	0.0181678	TRUE
cg03946671	3.51124	chr20	62693973	0.10921	0.0439621	TRUE
cg12350762	3.54776	chr18	55106285	0.109121	0.0411818	TRUE
cg21128569	4.60298	chr2	176956396	0.109022	0.00435548	TRUE
cg26790247	3.82394	chr3	147108512	0.109013	0.0241163	TRUE
cg03890037	3.66517	chr5	115297989	0.108956	0.0330532	TRUE
cg27138812	3.78028	chr17	46827113	0.108763	0.026399	TRUE
cg09810059	4.70747	chr1	29805006	0.108717	0.00326335	TRUE
cg13989102	3.55901	chr20	21086061	0.10863	0.0402809	TRUE
cg15310857	3.63577	chr3	64253534	0.10854	0.0349077	TRUE
cg02553516	3.68958	chr21	38078767	0.108526	0.0315658	TRUE
cg14776962	3.63783	chr6	26251899	0.108496	0.0348157	TRUE
cg22589504	3.46313	chr20	42790265	0.108374	0.048072	TRUE
cg21767657	3.60877	chr8	47751623	0.108312	0.0367967	TRUE
cg12759387	4.7598	chr1	27849177	0.107964	0.00279632	TRUE
cg19403541	3.85517	chr4	174438312	0.107894	0.0225091	TRUE
cg24503449	4.7375	chr19	18266888	0.107819	0.00295388	TRUE
cg05768558	4.58585	chr1	26737005	0.107803	0.00454471	TRUE
cg24396358	4.86874	chr6	32977400	0.107693	0.0020969	TRUE
cg11118396	3.72527	chr8	142427930	0.107689	0.0293522	TRUE
cg15315385	4.26113	chr11	32452839	0.10767	0.00942294	TRUE
cg13163930	3.59247	chr6	27647896	0.107234	0.0378706	TRUE
cg19994834	3.93935	chrX	122318040	0.107213	0.011794	TRUE
cg17116120	3.76481	chr20	30225681	0.107122	0.0272103	TRUE
cg15760840	4.18628	chr7	27225222	0.107101	0.0110829	TRUE
cg01405040	4.38635	chr2	176964137	0.107	0.00698468	TRUE
cg05824218	4.03387	chr17	38499096	0.106745	0.0153737	TRUE
cg01047025	3.52982	chr9	842799	0.106713	0.0424725	TRUE
cg13611822	3.51376	chr7	8483710	0.106515	0.0437721	TRUE
cg16585911	3.70966	chr1	155830264	0.106464	0.0302739	TRUE
cg24362812	3.49639	chr18	11148769	0.106394	0.0452265	TRUE
cg06544111	4.34546	chr7	27281344	0.106356	0.00767675	TRUE
cg23079252	4.27889	chr6	30095199	0.106281	0.00902064	TRUE
cg13441766	3.62345	chr5	134376442	0.106154	0.0357773	TRUE
cg26738614	3.59014	chr12	1929588	0.105908	0.0380119	TRUE
cg08178940	3.99148	chr6	50808627	0.105844	0.0167389	TRUE
cg19157329	3.49845	chr1	247524592	0.10576	0.0450562	TRUE
cg09408917	4.06756	chr21	38069321	0.105677	0.0141868	TRUE
cg14526718	3.44949	chr2	176932840	0.105568	0.0491166	TRUE
cg08610862	3.75478	chr1	197888469	0.105543	0.0276633	TRUE
cg02184008	4.39571	chr11	44333072	0.105527	0.00684147	TRUE
cg00748373	3.52036	chr16	68676741	0.105501	0.0432206	TRUE
cg07924363	3.87256	chrX	133680812	0.105381	0.0123209	TRUE
cg02959637	3.51141	chr11	64513289	0.105362	0.0439613	TRUE
cg23242052	4.11547	chr2	176947786	0.10533	0.0128024	TRUE
cg18393747	3.64963	chr13	96205295	0.105253	0.0339428	TRUE
cg10431713	3.4404	chr17	33760230	0.105246	0.0499221	TRUE
cg19828846	3.6827	chr11	32593168	0.105105	0.0319427	TRUE
cg00521239	4.61343	chr8	145015964	0.105064	0.00422262	TRUE
cg26616083	3.98009	chr1	26736154	0.10491	0.0171717	TRUE
cg08263571	3.84723	chr2	237088462	0.104786	0.0228682	TRUE
cg25690897	3.99437	chr19	15133948	0.104692	0.016675	TRUE
cg12742338	3.85003	chr21	36042464	0.104686	0.0227406	TRUE
cg04190875	3.60194	chr10	101291092	0.104565	0.037131	TRUE
cg14301844	4.78322	chr14	100904721	0.10428	0.00265154	TRUE
cg23619769	3.45566	chr11	71952356	0.104267	0.0487672	TRUE
cg25189523	4.30701	chr7	156139338	0.104249	0.00847296	TRUE
cg04169260	4.21255	chr16	30907890	0.104243	0.0104664	TRUE
cg19692929	3.53874	chr14	92575120	0.104179	0.0418436	TRUE
cg04574034	3.76363	chr17	46799745	0.104088	0.0272768	TRUE
cg12976081	3.69394	chr3	147105899	0.103995	0.0312978	TRUE
cg04445512	3.51533	chr8	70947044	0.103928	0.0436565	TRUE
cg20833759	4.16907	chr3	49053208	0.103922	0.0115079	TRUE
cg10709593	3.78899	chr2	172952883	0.103903	0.02591	TRUE
cg17465423	3.90969	chr12	54784180	0.103804	0.0198942	TRUE
cg09775930	3.85009	chr13	28501413	0.1037	0.0227406	TRUE
cg08085827	4.37718	chr17	71361857	0.103655	0.00715525	TRUE
cg02434554	4.06771	chr16	90114563	0.10358	0.0141852	TRUE
cg00053393	3.81776	chr4	183064388	0.103545	0.0244247	TRUE
cg21913981	3.97478	chr12	120151706	0.103459	0.0173636	TRUE
cg12142354	3.78404	chr12	108733275	0.103423	0.0262264	TRUE
cg21334513	3.62534	chr6	30095248	0.103412	0.0356291	TRUE
cg00204782	4.03717	chr22	19753364	0.10326	0.0152697	TRUE
cg21813612	4.33502	chr12	113957655	0.103246	0.00787221	TRUE
cg24310786	5.05205	chr6	33080054	0.103158	0.00119904	TRUE
cg03248970	3.56829	chr16	29198393	0.103052	0.0396115	TRUE
cg19110523	4.30283	chr5	148206224	0.102898	0.00854179	TRUE
cg17204652	4.50445	chr2	233252706	0.102872	0.00539237	TRUE
cg09239524	3.8531	chr10	124902546	0.102856	0.0226193	TRUE
cg13816321	3.94701	chr9	973198	0.102681	0.0185024	TRUE
cg25114781	3.48124	chr14	92996919	0.102678	0.0464535	TRUE
cg15617155	3.75205	chr1	63785321	0.102678	0.027764	TRUE
cg18613324	3.56613	chr22	36236760	0.102414	0.0398083	TRUE
cg23880668	3.76642	chr2	176946790	0.102396	0.027116	TRUE
cg24161652	3.63468	chr6	50813859	0.102385	0.0349675	TRUE
cg04310104	3.87703	chr6	50785757	0.102356	0.0214163	TRUE
cg21281951	4.20779	chr6	26272355	0.102208	0.010604	TRUE
cg14446615	3.56202	chr5	76924907	0.102135	0.0400411	TRUE
cg14795752	4.29198	chr1	91185441	0.102119	0.00875503	TRUE
cg01451101	4.42487	chr16	73099565	0.101968	0.00637761	TRUE
cg02231729	4.32933	chr15	89438611	0.101937	0.00797628	TRUE
cg18022224	4.59275	chr2	176964404	0.101634	0.004468	TRUE
cg00304423	4.27284	chr22	22875030	0.101485	0.00916391	TRUE
cg03101021	3.47574	chr7	126891319	0.101423	0.0469256	TRUE
cg12190044	5.17601	chr9	102590743	0.101261	0.000841892	TRUE
cg25577842	3.48385	chr11	32459760	0.101231	0.0461969	TRUE
cg13638420	3.65787	chr11	32448293	0.10121	0.0334197	TRUE
cg10665488	4.06995	chr11	796569	0.101186	0.0140931	TRUE
cg14432910	4.4661	chr15	68121931	0.10118	0.00594165	TRUE
cg12063018	3.56555	chr14	93009431	0.101064	0.0398504	TRUE
cg07091779	3.56882	chr20	21081751	0.100986	0.0395541	TRUE
cg01393327	4.00785	chr15	65341703	0.100985	0.0162236	TRUE
cg06061257	3.45644	chr17	71361901	0.100985	0.0487498	TRUE
cg07876898	3.9089	chr12	49297846	0.100951	0.0199181	TRUE
cg02161471	5.23946	chr19	1857442	0.100759	0.000718424	TRUE
cg16770799	3.7561	chr12	54812606	0.100737	0.0275824	TRUE
cg07140792	3.47677	chr5	171165686	0.10063	0.0468438	TRUE
cg12726839	3.89508	chr1	845311	0.100627	0.0205148	TRUE
cg01407244	3.81456	chr8	22961007	0.100488	0.0246271	TRUE
cg10457247	4.07972	chr8	70983079	0.100342	0.0137831	TRUE
cg00231504	3.94836	chr6	100906448	0.100327	0.0184433	TRUE
cg01287054	3.77788	chr7	156795156	0.100324	0.026497	TRUE
cg04741118	4.16539	chr12	96720813	0.100218	0.0116107	TRUE
cg15585794	3.92688	chr11	131780329	0.10012	0.0192606	TRUE
cg04187403	3.84909	chr6	5999377	0.100005	0.0227827	TRUE
cg13006681	3.59188	chr5	158476743	0.0999555	0.037887	TRUE
cg01528028	4.54129	chr13	100649800	0.0998681	0.00497904	TRUE
cg00300298	3.77827	chr20	30308956	0.0995861	0.0264812	TRUE
cg23049458	3.62121	chr1	62660624	0.0995827	0.0359069	TRUE
cg17574739	3.77252	chr19	39694993	0.0995705	0.0267327	TRUE
cg27293090	4.63631	chr14	89775995	0.0995202	0.00393146	TRUE
cg05951860	3.45412	chr7	117513101	0.0995136	0.0488556	TRUE
cg01043616	4.09205	chr12	50475035	0.0994949	0.0134982	TRUE
cg04145134	3.91481	chr14	99697672	0.0993979	0.0197728	TRUE
cg22367310	3.74206	chr2	241856114	0.0993969	0.028335	TRUE
cg02865068	4.03028	chr11	31848347	0.0993947	0.0155227	TRUE
cg11313765	4.01129	chr22	42896459	0.0992917	0.0161108	TRUE
cg00875272	3.53634	chr1	47695321	0.0992332	0.0420268	TRUE
cg08149193	3.73238	chr11	44333067	0.0991914	0.0288662	TRUE
cg18131548	4.43004	chr1	47696212	0.0990526	0.00631571	TRUE
cg05068206	4.42703	chr6	30095195	0.098992	0.00635958	TRUE
cg20238171	4.9663	chr19	17007526	0.0986289	0.00155542	TRUE
cg09319475	4.34734	chr14	99587888	0.0986041	0.00764955	TRUE
cg13329248	4.92674	chr1	34642745	0.0985726	0.0017483	TRUE
cg13202751	4.14609	chr5	1446443	0.0985246	0.0120561	TRUE
cg11090364	4.30733	chr17	46810687	0.0984126	0.00847296	TRUE
cg02569698	3.75089	chr6	35480129	0.0983669	0.0278	TRUE
cg06454951	4.51416	chrX	15683334	0.0982988	0.00514406	TRUE
cg02019774	3.47826	chr3	138658470	0.0981989	0.0467019	TRUE
cg14386951	4.18952	chr6	5999186	0.0981591	0.011002	TRUE
cg02335804	3.45195	chr17	36105239	0.0979848	0.0489593	TRUE
cg03612413	3.76596	chr21	38066918	0.0978637	0.0271556	TRUE
cg09727277	4.3699	chr7	155258828	0.0977306	0.00726439	TRUE
cg18786873	3.94966	chr1	110610899	0.0977195	0.018379	TRUE
cg19060383	3.91194	chr19	36334925	0.0976925	0.0198548	TRUE
cg02282631	3.54641	chr5	42953543	0.0974955	0.0412756	TRUE
cg20296343	3.60807	chr4	206442	0.0974884	0.0368193	TRUE
cg04996355	4.48549	chr5	148206108	0.0974805	0.00569131	TRUE
cg02109484	3.5	chr2	74875253	0.0974711	0.0449239	TRUE
cg05079548	3.49258	chr7	128337621	0.0974652	0.0455814	TRUE
cg25488206	3.55262	chr22	36236303	0.0972751	0.0408093	TRUE
cg16309325	4.0048	chr11	8264034	0.097175	0.0163009	TRUE
cg02038168	3.65955	chr22	39784481	0.0971729	0.0333831	TRUE
cg09317403	3.6943	chr14	92994936	0.0971333	0.0312978	TRUE
cg11849738	3.82269	chr1	166853397	0.0969263	0.0241768	TRUE
cg17315014	3.69491	chr5	138211155	0.0969235	0.0312499	TRUE
cg00242627	3.89768	chr1	156815187	0.0969196	0.0204072	TRUE
cg02095401	3.73566	chr5	167545264	0.0969028	0.0286892	TRUE
cg17507949	3.76491	chr1	1355999	0.096898	0.0272081	TRUE
cg25651783	3.88554	chr1	155265033	0.0968957	0.0209361	TRUE
cg05923687	3.66591	chr1	63795711	0.0968908	0.0330248	TRUE
cg18592561	4.04112	chr20	644081	0.0968802	0.0150952	TRUE
cg09260773	3.81772	chr1	119529266	0.0968625	0.0244247	TRUE
cg11885357	3.72143	chr3	138152902	0.0967358	0.0295708	TRUE
cg03631561	3.65886	chr11	57414626	0.0966461	0.0333937	TRUE
cg23699196	4.02802	chr11	131780334	0.0963029	0.0155984	TRUE
cg02595377	3.81981	chr2	220387323	0.0962257	0.0243085	TRUE
cg10682155	3.44114	chr21	38077473	0.0961367	0.0498489	TRUE
cg13469595	4.23062	chr1	111813852	0.0961187	0.0100104	TRUE
cg13792579	4.16402	chr9	139237366	0.0960869	0.0116228	TRUE
cg12884406	4.51993	chr1	103573989	0.0959782	0.00524987	TRUE
cg07223180	4.7683	chr13	20989142	0.0957978	0.00276052	TRUE
cg17264513	3.58272	chr7	8476450	0.0957879	0.0384976	TRUE
cg15505287	3.68232	chr1	18960672	0.0957287	0.0319632	TRUE
cg06069100	3.45435	chr15	77574588	0.0956936	0.0488556	TRUE
cg11762306	3.97432	chr17	35303488	0.0956535	0.0173873	TRUE
cg23097402	3.49841	chr1	50883394	0.0956489	0.0450562	TRUE
cg00786305	4.01989	chr2	176977220	0.09561	0.0158511	TRUE
cg18113535	3.4579	chr1	35351185	0.0956065	0.0486249	TRUE
cg09555364	3.47603	chr5	167343339	0.0953976	0.04691	TRUE
cg25140419	3.73988	chr1	221050742	0.0953288	0.028472	TRUE
cg04680746	3.80006	chr7	45128769	0.0952871	0.0253423	TRUE
cg09495769	4.08953	chr7	27225342	0.0952769	0.0135764	TRUE
cg16275739	4.75991	chr13	96204860	0.0949562	0.00279632	TRUE
cg10979436	3.62949	chr7	27242005	0.0949043	0.0353259	TRUE
cg08654443	3.49666	chr20	43935391	0.0949003	0.0452112	TRUE
cg25685262	3.80253	chr13	28493316	0.094895	0.0251772	TRUE
cg14370752	5.07847	chr11	6518438	0.0948447	0.00111456	TRUE
cg12508624	3.97955	chr11	119293780	0.0948059	0.017176	TRUE
cg25734842	3.82491	chr1	228657381	0.0947909	0.0240907	TRUE
cg05686503	4.21246	chr22	42896426	0.0947444	0.0104664	TRUE
cg06490225	3.59372	chr17	35298825	0.0947438	0.0378164	TRUE
cg11410682	3.7429	chr19	46999224	0.0946786	0.0282772	TRUE
cg26874611	3.65225	chr5	167574889	0.0946198	0.0338116	TRUE
cg18520517	3.98787	chr22	22875038	0.0944044	0.0168311	TRUE
cg10970251	3.99819	chr11	796421	0.0943405	0.016511	TRUE
cg19399402	3.47607	chr17	41984774	0.0942782	0.04691	TRUE
cg23130254	4.15105	chr2	176964588	0.0942165	0.0119451	TRUE
cg03731303	3.7341	chr3	181443009	0.094196	0.0287648	TRUE
cg20094830	3.5064	chr17	46799845	0.0941905	0.0443468	TRUE
cg26261291	3.98253	chr17	71434003	0.0941037	0.0170747	TRUE
cg05849612	4.604	chr8	98969923	0.0940794	0.00434245	TRUE
cg18220816	3.8734	chr14	102411665	0.0940672	0.0216115	TRUE
cg17569743	3.58098	chr3	147109490	0.0940559	0.0386623	TRUE
cg21968515	4.20757	chr11	62694099	0.094019	0.0106042	TRUE
cg14197071	4.03318	chr4	81110459	0.0940097	0.0153894	TRUE
cg27383418	3.78951	chr2	232055581	0.0939593	0.0258754	TRUE
cg09077934	3.70227	chr15	29407792	0.0938879	0.0308133	TRUE
cg22149137	3.99258	chr17	46804414	0.093776	0.0167088	TRUE
cg01150433	3.84678	chr3	147142182	0.0937519	0.0228917	TRUE
cg09928766	3.78056	chr19	51815373	0.0937377	0.0263802	TRUE
cg01057656	3.49262	chr19	45281140	0.0937157	0.0455814	TRUE
cg26709300	3.67798	chr16	30106682	0.0936987	0.0322026	TRUE
cg25412017	3.553	chr5	175560449	0.0936914	0.0407821	TRUE
cg00735023	3.79145	chr11	58830355	0.0936402	0.0257554	TRUE
cg07047589	4.4112	chr15	40642998	0.093617	0.00660804	TRUE
cg01455366	4.12236	chr16	56677683	0.0935695	0.0126098	TRUE
cg10687131	3.76644	chr2	20871002	0.0934943	0.027116	TRUE
cg04689048	4.15872	chr19	46999289	0.0934771	0.0117559	TRUE
cg06635722	3.86321	chr4	13532622	0.0934322	0.0221428	TRUE
cg23429510	3.9983	chr2	176936942	0.093392	0.016511	TRUE
cg11560654	3.74709	chr13	27317117	0.0933828	0.0280682	TRUE
cg17231293	3.85088	chr4	8702397	0.0933825	0.0227325	TRUE
cg23331653	4.21495	chr12	1929348	0.0933069	0.0104064	TRUE
cg14615440	3.49326	chr1	14220122	0.0933011	0.0455393	TRUE
cg01034251	3.73936	chr16	88748522	0.0932497	0.0285045	TRUE
cg17952262	3.5576	chr4	683240	0.0931163	0.0403427	TRUE
cg06575065	3.48592	chr16	68676743	0.0930972	0.0460689	TRUE
cg16768018	3.86286	chr3	147108843	0.0930231	0.0221432	TRUE
cg02911875	3.45372	chr16	49314038	0.0929931	0.0488556	TRUE
cg22793142	3.48782	chr1	207995752	0.0929721	0.0459728	TRUE
cg10456990	3.49589	chr21	38077597	0.0929574	0.045291	TRUE
cg00105025	5.02268	chr6	28973483	0.0929083	0.00133421	TRUE
cg03969996	4.51791	chr19	46999055	0.0928978	0.00529019	TRUE
cg07220152	4.02457	chr6	30737270	0.0926647	0.0157027	TRUE
cg04412755	3.61553	chr3	46939978	0.0925857	0.0363687	TRUE
cg21305471	4.01692	chr19	58239222	0.0925832	0.0159386	TRUE
cg08294986	3.77524	chr11	119227020	0.0925191	0.0266053	TRUE
cg06217494	4.88039	chr4	156680769	0.0925123	0.00203812	TRUE
cg03020554	3.53503	chr8	99951730	0.0924911	0.0421026	TRUE
cg07820868	3.61928	chr1	119528638	0.0924314	0.0360823	TRUE
cg06890747	3.44157	chr7	39649290	0.0923936	0.0498307	TRUE
cg05067995	3.57011	chr9	135456776	0.0923726	0.0394714	TRUE
cg00667862	3.5396	chr1	91300446	0.0923675	0.0418143	TRUE
cg19059495	3.73503	chr6	30095495	0.0923077	0.028706	TRUE
cg20204986	4.239	chr11	32448067	0.0922747	0.00982615	TRUE
cg17977031	3.73704	chr17	37752834	0.092144	0.0286333	TRUE
cg08498156	4.07925	chr6	30095802	0.0921404	0.013785	TRUE
cg06521145	5.02827	chr19	2048650	0.0920575	0.00130324	TRUE
cg11146178	3.79622	chr12	92666247	0.0919656	0.0255239	TRUE
cg06346388	3.87547	chr4	13539513	0.0919276	0.0214955	TRUE
cg08991339	3.54187	chr7	19812327	0.0919056	0.0415907	TRUE
cg24677093	4.09768	chr10	77166172	0.0918673	0.0133814	TRUE
cg06520675	3.50585	chr10	102996310	0.0918515	0.0443983	TRUE
cg00781388	3.48076	chr16	86995081	0.0918118	0.0465009	TRUE
cg20438915	3.57006	chr2	159317294	0.0917998	0.0394714	TRUE
cg23856413	4.11073	chr6	106429659	0.0917551	0.0129455	TRUE
cg04036593	4.80608	chr2	62797926	0.0917181	0.00247745	TRUE
cg02640173	4.31628	chr2	121605707	0.0916939	0.00825187	TRUE
cg26196531	3.71513	chr22	36236656	0.0916909	0.029999	TRUE
cg24066601	3.7323	chr6	26271455	0.0916856	0.0288662	TRUE
cg17835961	3.77013	chr2	176936808	0.0916418	0.0268639	TRUE
cg11704513	3.94847	chr20	30225851	0.0915948	0.0184431	TRUE
cg05373457	3.96029	chr8	99439948	0.0915327	0.0179644	TRUE
cg24060040	3.53538	chr19	5802267	0.0915279	0.0421008	TRUE
cg00590620	4.08217	chr18	12254690	0.0914455	0.0137163	TRUE
cg07134045	3.63609	chr9	130690198	0.0914357	0.0348979	TRUE
cg08411068	3.51054	chr19	12624565	0.091359	0.0440154	TRUE
cg00237520	3.91919	chr5	177764237	0.0912619	0.0196344	TRUE
cg02092102	4.151	chr7	128555896	0.0912467	0.0119451	TRUE
cg03636880	3.56245	chr6	33048687	0.0912149	0.0400333	TRUE
cg05928362	3.9922	chr6	50788414	0.0911776	0.0167213	TRUE
cg12640000	4.28388	chr1	62660741	0.0910804	0.00894447	TRUE
cg10526277	3.48339	chr3	157813363	0.0909921	0.0462261	TRUE
cg06668976	3.50658	chr5	171129636	0.0909415	0.0443468	TRUE
cg01009664	3.50799	chr3	129693613	0.0908907	0.0442256	TRUE
cg00273449	4.29322	chr2	74875268	0.0908757	0.00873778	TRUE
cg21240441	3.65962	chr9	139872871	0.0908292	0.0333831	TRUE
cg00998744	3.60842	chr3	147142198	0.0907912	0.0368055	TRUE
cg19463349	3.46751	chr13	27316791	0.0907142	0.047676	TRUE
cg20881910	4.0841	chr11	131780332	0.09071	0.0136814	TRUE
cg23262218	3.78286	chr10	101290270	0.0906491	0.0262961	TRUE
cg03538430	4.3391	chr1	231296659	0.0906126	0.00780473	TRUE
cg04718702	3.91192	chr14	93020195	0.0904894	0.0198548	TRUE
cg07015195	3.62134	chr8	109093450	0.0904651	0.0359069	TRUE
cg09695430	3.80606	chr11	32447944	0.0904449	0.0249946	TRUE
cg00844439	3.66996	chr10	8078229	0.0903724	0.0327558	TRUE
cg16757332	3.79537	chr14	92956197	0.090349	0.0255478	TRUE
cg06268478	4.71058	chr15	78909917	0.0902632	0.00322703	TRUE
cg07522644	3.45721	chr6	43142093	0.0902349	0.0487119	TRUE
cg13558695	3.63137	chr2	25500125	0.0900876	0.035221	TRUE
cg10996327	4.08545	chr10	94180743	0.0900765	0.0136578	TRUE
cg04581018	3.86808	chr3	49236808	0.0899548	0.0219085	TRUE
cg19089201	3.54008	chr7	45002287	0.0898127	0.0417572	TRUE
cg21238818	3.8579	chr11	65816642	0.089778	0.0223772	TRUE
cg15616915	3.93119	chr2	219266163	0.0897659	0.0190858	TRUE
cg22273939	4.13592	chr20	25129400	0.0897545	0.0122441	TRUE
cg03614193	3.48049	chr18	55021542	0.0897281	0.0465009	TRUE
cg07673133	3.58756	chr11	113930011	0.0897053	0.0381471	TRUE
cg04600618	3.48728	chr6	43612980	0.0896871	0.0460019	TRUE
cg12845923	3.70439	chr4	55139873	0.0895017	0.0306953	TRUE
cg00156427	4.05891	chr11	119294322	0.0894906	0.0144611	TRUE
cg25247859	4.48205	chr6	30095174	0.0894776	0.00573581	TRUE
cg19211915	3.94503	chr11	32452513	0.0894671	0.0185567	TRUE
cg18546622	3.91649	chr11	44325029	0.0894432	0.0196962	TRUE
cg17042098	4.09711	chr1	61519631	0.0893603	0.0133974	TRUE
cg13902308	4.18473	chr9	133913703	0.0893267	0.0111131	TRUE
cg18297736	3.54749	chr4	85416865	0.0893147	0.0412059	TRUE
cg13035910	3.85942	chr6	100052728	0.089291	0.0223091	TRUE
cg16717549	3.90932	chr21	45705699	0.0892064	0.0199067	TRUE
cg13984173	5.27946	chr15	40674438	0.0890505	0.000629952	TRUE
cg10201671	3.44555	chr5	169774274	0.0889884	0.0494883	TRUE
cg05031195	3.54348	chr7	45128775	0.0889786	0.0414884	TRUE
cg16912563	3.57801	chr10	77157423	0.088962	0.0389284	TRUE
cg27361370	3.63405	chr3	157813327	0.0889603	0.0350353	TRUE
cg18497238	3.52111	chr14	75083495	0.0889387	0.0431975	TRUE
cg16058274	3.45684	chr14	94179847	0.0888904	0.0487335	TRUE
cg00221654	3.53342	chr11	44333030	0.0888581	0.0422524	TRUE
cg27088038	3.81228	chr14	92959927	0.0887554	0.0247583	TRUE
cg25336874	4.04418	chr11	16632311	0.0887087	0.0149838	TRUE
cg27435799	3.28331	chrX	3030635	0.0886966	0.0287328	TRUE
cg11849281	3.56479	chr7	35494507	0.0886912	0.0399039	TRUE
cg20873416	3.61369	chr6	30737068	0.0886799	0.0364827	TRUE
cg04337653	3.52543	chr6	100905587	0.0886738	0.0429103	TRUE
cg27036111	3.66875	chr11	20620680	0.0886303	0.032817	TRUE
cg04908905	3.68643	chr17	71434049	0.08863	0.031737	TRUE
cg10773698	3.88963	chr1	61519473	0.0886217	0.0207641	TRUE
cg23944005	3.99635	chr6	26271395	0.0886067	0.0165874	TRUE
cg19317517	3.70921	chr7	31092970	0.0885867	0.0302972	TRUE
cg00158789	3.5618	chr17	59534683	0.0885841	0.0400411	TRUE
cg11614585	3.99699	chr20	897050	0.0884624	0.0165555	TRUE
cg06849778	3.50891	chr1	16847214	0.0883626	0.0441499	TRUE
cg04541293	3.77763	chr20	41819125	0.0883441	0.0265143	TRUE
cg09037777	3.76507	chr1	155265378	0.0883133	0.0272019	TRUE
cg13511752	3.55672	chr10	74094697	0.0882375	0.0404135	TRUE
cg24016939	3.7245	chr19	58239135	0.0882183	0.0294001	TRUE
cg18468796	4.46181	chr15	74612177	0.0881603	0.00598387	TRUE
cg19057830	3.7357	chr10	77165673	0.0880246	0.0286892	TRUE
cg13282971	4.08983	chr11	62309364	0.088021	0.0135764	TRUE
cg04865531	3.52478	chr22	51159147	0.087975	0.0429587	TRUE
cg07394914	3.76331	chr4	185371335	0.0879598	0.0273004	TRUE
cg17386057	4.10539	chr12	113917621	0.0878555	0.0130956	TRUE
cg17189639	4.37518	chr17	58216551	0.0878028	0.0071756	TRUE
cg10817554	4.29231	chr2	231714705	0.0877267	0.00874986	TRUE
cg26650359	3.6062	chr12	57674183	0.0876857	0.0368658	TRUE
cg15626193	4.06421	chr5	135736069	0.0875187	0.0143021	TRUE
cg03476860	3.45589	chr12	30948794	0.0873855	0.0487562	TRUE
cg15511022	3.96539	chrX	114957471	0.0873115	0.0115709	TRUE
cg27364588	4.82169	chr19	53832311	0.0872652	0.00243416	TRUE
cg06432875	3.52782	chr16	27865008	0.087222	0.0426543	TRUE
cg06190216	4.10019	chrX	152771994	0.0871908	0.00954527	TRUE
cg20452212	3.58498	chr1	26737797	0.0871445	0.0383205	TRUE
cg27086020	3.82007	chr5	148206096	0.0871074	0.0243068	TRUE
cg13300273	3.77667	chr1	200842890	0.0870717	0.026563	TRUE
cg20051530	3.68563	chr11	65816935	0.0868709	0.0317723	TRUE
cg07554831	3.9862	chr9	98546838	0.0868356	0.0169064	TRUE
cg15555527	3.48491	chr4	80885981	0.0868188	0.0461545	TRUE
cg21171625	3.64192	chr1	38022607	0.0867956	0.0344376	TRUE
cg23705155	3.45029	chr13	32835962	0.0867608	0.0490234	TRUE
cg16990168	4.62085	chr1	119526060	0.0866714	0.00413035	TRUE
cg10103266	3.74232	chr2	176977458	0.0866401	0.0283229	TRUE
cg27229613	3.55511	chr1	229569046	0.0865278	0.040585	TRUE
cg01153287	4.04154	chr2	219827194	0.0864859	0.0150823	TRUE
cg17280740	3.63113	chr11	31840862	0.0863524	0.0352292	TRUE
cg11229864	3.70673	chr11	58668068	0.0862859	0.030483	TRUE
cg24206431	3.44626	chr17	78161467	0.086178	0.0494232	TRUE
cg00196414	4.43218	chr2	176947764	0.0860759	0.00627733	TRUE
cg19306380	3.8414	chr1	228463260	0.0860631	0.0232022	TRUE
cg08864042	4.07848	chr2	74607470	0.085977	0.0138064	TRUE
cg07535191	3.77116	chr11	27250166	0.0859556	0.0268248	TRUE
cg03964958	3.62116	chr2	176964720	0.085905	0.0359069	TRUE
cg03851645	3.62307	chr3	38071166	0.085871	0.0357891	TRUE
cg23170347	3.77055	chr3	64253795	0.0858524	0.0268368	TRUE
cg03127349	4.09299	chr10	31101116	0.0857712	0.0134981	TRUE
cg13568415	3.53614	chr7	2564966	0.0856785	0.0420497	TRUE
cg19904318	3.72161	chr5	73109359	0.0856128	0.0295587	TRUE
cg21543589	4.00868	chr20	30225685	0.0856064	0.0162043	TRUE
cg14428048	3.68872	chr7	121940344	0.0855058	0.031621	TRUE
cg04255201	4.37719	chr19	46999307	0.0854756	0.00715525	TRUE
cg12634591	3.44459	chr2	177028606	0.0854658	0.0495801	TRUE
cg03179496	3.93081	chr15	29212340	0.0853922	0.019086	TRUE
cg14141458	4.28665	chr2	46770817	0.0853238	0.00889752	TRUE
cg24348495	3.57488	chr20	62693971	0.0853036	0.0391064	TRUE
cg10659464	3.49477	chr11	2161445	0.085289	0.0453828	TRUE
cg07762181	3.78361	chr4	56660143	0.0852868	0.0262445	TRUE
cg21570709	3.98471	chr1	150592475	0.0852849	0.016978	TRUE
cg12534216	4.30186	chr6	30095570	0.0852213	0.0085485	TRUE
cg17725123	3.52255	chr22	42896500	0.0851045	0.0430972	TRUE
cg20674635	3.60018	chr20	44640803	0.0850892	0.0372745	TRUE
cg11207307	3.67603	chr12	8025593	0.0850181	0.0322841	TRUE
cg17094065	4.06362	chr12	53443584	0.0849644	0.0143119	TRUE
cg03433942	3.8028	chr3	128295045	0.0848061	0.0251772	TRUE
cg25865368	4.10434	chr4	3804089	0.0848005	0.01313	TRUE
cg05039548	3.54839	chr1	91190366	0.0847705	0.0411293	TRUE
cg02373784	3.77843	chr4	13537302	0.0847569	0.0264812	TRUE
cg24930749	3.6483	chr1	29804900	0.0847455	0.0339832	TRUE
cg12659883	3.83886	chr1	119543057	0.0847065	0.0233156	TRUE
cg04815959	4.15476	chr5	156962414	0.0846057	0.0118483	TRUE
cg00206639	3.94607	chr15	99987871	0.0845348	0.0185339	TRUE
cg24534477	3.55162	chr22	44287905	0.0845098	0.0408701	TRUE
cg13749939	4.19352	chr11	796434	0.0844141	0.0109068	TRUE
cg12451099	3.99315	chr20	37356466	0.0844048	0.01669	TRUE
cg23556443	3.79936	chr18	11148776	0.0843338	0.0253875	TRUE
cg13066016	3.46187	chr1	63786083	0.0842658	0.048224	TRUE
cg18592964	4.47759	chr5	96051476	0.0842604	0.00577232	TRUE
cg14564793	3.63021	chr9	98982105	0.0841323	0.0352878	TRUE
cg09936561	4.32605	chr4	9783623	0.0841148	0.0080466	TRUE
cg18805612	3.54184	chr12	120151550	0.0841072	0.0415907	TRUE
cg26070540	3.62127	chr20	30225666	0.0839583	0.0359069	TRUE
cg11654769	3.7232	chr5	148206180	0.0839192	0.0294721	TRUE
cg19942298	4.25663	chr20	2516502	0.0839171	0.00950092	TRUE
cg23404476	3.46127	chr5	171190112	0.0838979	0.0483018	TRUE
cg16894819	4.40976	chr1	6262620	0.0838744	0.0066084	TRUE
cg22637867	3.95813	chr19	12624466	0.0838199	0.0180654	TRUE
cg22207322	4.77707	chrX	53465025	0.0837762	0.00283597	TRUE
cg12927153	3.65643	chr9	125133318	0.0837524	0.0334753	TRUE
cg14851485	3.66102	chr14	100126685	0.0837174	0.0333247	TRUE
cg23590202	3.51074	chr7	27188770	0.0836905	0.0439976	TRUE
cg10460033	3.69202	chr3	13894328	0.0835435	0.0314135	TRUE
cg05270938	3.7283	chr2	119616568	0.0835401	0.0291429	TRUE
cg11343464	4.7874	chr7	128555661	0.083479	0.00261654	TRUE
cg01193769	3.6585	chr18	55107097	0.0834632	0.0333937	TRUE
cg08871573	2.91212	chrX	3227443	0.0834139	0.0475691	TRUE
cg13347970	3.49315	chr6	137809630	0.0834097	0.0455393	TRUE
cg03830329	4.16343	chr6	100897081	0.0833141	0.0116228	TRUE
cg03587978	3.91148	chr3	172165696	0.0832915	0.0198548	TRUE
cg27106909	3.57498	chr16	30106897	0.0832482	0.0391038	TRUE
cg06936155	3.69045	chr1	91192451	0.0832462	0.0315079	TRUE
cg19978674	3.69508	chr4	57523826	0.0832294	0.0312499	TRUE
cg12462705	3.51414	chr5	172656581	0.0831851	0.0437403	TRUE
cg00234625	3.57191	chr5	177811648	0.0830236	0.0393141	TRUE
cg19594218	3.96111	chr1	62660556	0.082991	0.0179286	TRUE
cg11391201	4.40267	chr11	44333070	0.0829049	0.00670404	TRUE
cg05311909	3.48288	chr10	23484025	0.0829047	0.046264	TRUE
cg23041045	3.60409	chr1	109255480	0.0828259	0.0370247	TRUE
cg10812708	3.46922	chr6	27647713	0.0827494	0.0475164	TRUE
cg00087368	3.85937	chr6	100896392	0.082677	0.0223091	TRUE
cg01977473	3.92822	chr5	125800916	0.0825603	0.0191815	TRUE
cg12457659	3.57931	chr21	47456446	0.0824413	0.0388249	TRUE
cg19582491	3.45366	chr16	67682965	0.0823889	0.0488556	TRUE
cg12704462	3.44637	chr12	120151527	0.0823415	0.0494232	TRUE
cg18771553	3.64861	chr19	6710827	0.0823294	0.0339681	TRUE
cg25027788	3.85313	chr12	6167002	0.082214	0.0226193	TRUE
cg07704934	3.45376	chr11	44332940	0.0821455	0.0488556	TRUE
cg09169953	4.02972	chr4	111555102	0.0820837	0.0155449	TRUE
cg17356252	3.6049	chr21	45705686	0.0820323	0.0369883	TRUE
cg03487027	3.66259	chr10	77159055	0.0819949	0.0332126	TRUE
cg13578408	3.50035	chr7	8475484	0.0818947	0.0449133	TRUE
cg27033418	3.5879	chr13	28492669	0.0818416	0.0381424	TRUE
cg13420004	3.69575	chr15	89421300	0.0818	0.0312312	TRUE
cg26954968	3.54111	chr6	100903561	0.081696	0.0416513	TRUE
cg03433597	3.85536	chr19	22806448	0.0816763	0.0225091	TRUE
cg02178648	3.52658	chr1	18964181	0.0815471	0.042788	TRUE
cg02221471	4.22111	chr1	29805051	0.0815217	0.0102057	TRUE
cg13524082	3.49156	chr11	119294283	0.0815077	0.0456395	TRUE
cg21109744	3.83925	chr3	126113743	0.0813519	0.0233108	TRUE
cg06178887	4.05655	chr19	42599631	0.0813278	0.0145411	TRUE
cg21170796	3.62274	chr1	119528164	0.0811917	0.035822	TRUE
cg01815167	3.56687	chr8	20106574	0.0811673	0.0397533	TRUE
cg14430151	3.94692	chr4	8440600	0.0810907	0.0185024	TRUE
cg01107476	4.34759	chr5	137804819	0.0808135	0.00764818	TRUE
cg16756243	3.50633	chr3	147132559	0.080761	0.0443468	TRUE
cg03874199	3.55028	chr2	176964456	0.0807303	0.0409872	TRUE
cg21244177	4.25163	chr1	63795848	0.0807241	0.00958633	TRUE
cg26717041	3.76098	chr11	44332754	0.0806839	0.0274469	TRUE
cg07884222	4.32534	chr15	60302404	0.0806417	0.00806254	TRUE
cg00732845	4.11026	chr7	155244727	0.0805796	0.0129455	TRUE
cg15931949	3.93558	chr3	138662315	0.0805533	0.0188964	TRUE
cg25071520	4.00798	chr16	49910333	0.0805337	0.0162236	TRUE
cg13881637	3.96902	chr11	64064727	0.0805222	0.0176131	TRUE
cg13348944	3.68569	chr11	118047121	0.0805134	0.0317723	TRUE
cg10022165	3.62981	chr17	702878	0.0805056	0.0352963	TRUE
cg01413516	4.6391	chr19	17932328	0.0804877	0.00393122	TRUE
cg00034468	3.66074	chr1	229568077	0.0803789	0.0333331	TRUE
cg01713272	4.00965	chr18	12911711	0.0803649	0.0161617	TRUE
cg06991392	3.59533	chr1	147789842	0.0802947	0.0376701	TRUE
cg16066797	3.8433	chr15	65341736	0.0802829	0.0230755	TRUE
cg15917060	4.18801	chrX	64891199	0.0801592	0.00847087	TRUE
cg24598316	3.85073	chr5	76939397	0.0801141	0.0227325	TRUE
cg00562118	3.55613	chr4	644805	0.0797544	0.0404922	TRUE
cg09634455	3.51812	chr11	8337396	0.0795848	0.0434256	TRUE
cg16378015	4.01877	chr14	100611694	0.0795259	0.0158821	TRUE
cg27517681	3.48585	chr1	119528848	0.0795093	0.0460689	TRUE
cg05364038	3.81386	chr16	5500503	0.07949	0.0246696	TRUE
cg00955911	3.62826	chr14	38061988	0.0793792	0.0354075	TRUE
cg11132469	3.61574	chr8	142432283	0.0793101	0.0363576	TRUE
cg09384411	4.05225	chr3	44063756	0.079301	0.0147343	TRUE
cg26422059	3.92039	chr2	237146110	0.079286	0.0195882	TRUE
cg14340889	4.08355	chr14	75072120	0.0792339	0.013698	TRUE
cg23173466	4.20333	chr14	65565498	0.0792322	0.0107118	TRUE
cg27227250	3.48335	chr2	62797865	0.0792045	0.0462261	TRUE
cg14372935	5.00242	chrX	15509191	0.0791652	0.00228822	TRUE
cg14800014	3.51365	chr5	125800764	0.0791157	0.0437721	TRUE
cg22829917	3.59909	chr12	54357408	0.0788942	0.0373628	TRUE
cg10501621	4.13412	chr5	150227845	0.0787851	0.0122985	TRUE
cg14719752	3.79107	chr21	44037470	0.078763	0.0257691	TRUE
cg26719062	3.92247	chr6	30095349	0.0787494	0.0194592	TRUE
cg02461114	3.57473	chr20	61560373	0.0787108	0.0391064	TRUE
cg13437337	4.15488	chr2	220300109	0.0787069	0.0118483	TRUE
cg14367229	3.78022	chr13	28367741	0.0787016	0.026399	TRUE
cg07671858	3.45356	chr10	75407585	0.0786566	0.0488556	TRUE
cg04282125	3.84071	chr14	23912113	0.0786331	0.0232247	TRUE
cg02301189	3.49669	chr20	170368	0.0786105	0.0452112	TRUE
cg14675109	3.48825	chr19	6659899	0.0785451	0.0459322	TRUE
cg20594345	4.87793	chr6	28973520	0.0785399	0.00204003	TRUE
cg02897230	3.70832	chr4	174429541	0.0784188	0.0303808	TRUE
cg12723425	3.799	chr11	729135	0.0782776	0.0253875	TRUE
cg08726801	4.52402	chr12	1974122	0.0782761	0.00519681	TRUE
cg26143719	3.7579	chr22	37584227	0.0782715	0.0275683	TRUE
cg26305090	4.06018	chrX	153987082	0.0782514	0.00973485	TRUE
cg08102256	3.63176	chr12	52400530	0.0782141	0.0352072	TRUE
cg10839823	3.77276	chr4	174429370	0.0781894	0.0267163	TRUE
cg27570661	3.48468	chr16	73097142	0.078064	0.0461827	TRUE
cg14349394	3.14214	chrX	119151773	0.0780452	0.034762	TRUE
cg16894074	3.51134	chr9	135285866	0.078002	0.0439613	TRUE
cg00070383	3.65346	chr4	174429374	0.0779488	0.0337326	TRUE
cg24722112	4.55091	chr3	49757016	0.0776851	0.00490573	TRUE
cg11965370	3.64556	chr11	131780946	0.0776613	0.0342125	TRUE
cg22185558	4.56473	chr6	28973524	0.0776572	0.00477514	TRUE
cg12526318	4.10844	chr5	140535392	0.0776553	0.0130019	TRUE
cg25412979	4.08515	chr5	140552163	0.0775533	0.0136594	TRUE
cg12006284	3.61802	chr11	32449638	0.077477	0.0361593	TRUE
cg02672759	4.25081	chr19	39739058	0.0774309	0.00959645	TRUE
cg15618978	4.0006	chr3	160167990	0.0774242	0.0164492	TRUE
cg26948596	3.90309	chr14	93078627	0.0773124	0.0201766	TRUE
cg08296191	3.60884	chr22	51159555	0.0772711	0.0367967	TRUE
cg22049732	4.67586	chr6	43142359	0.0772026	0.00355283	TRUE
cg16617301	4.07287	chr19	46999109	0.0771394	0.0139851	TRUE
cg05315206	3.69293	chr19	17958505	0.0770907	0.0313718	TRUE
cg05044809	3.72402	chr5	1831280	0.0769653	0.0294214	TRUE
cg21488617	3.67609	chr1	38022586	0.0768541	0.0322841	TRUE
cg26878893	4.16309	chr1	110614777	0.0768333	0.0116228	TRUE
cg18194945	3.92692	chr3	157820591	0.0768216	0.0192606	TRUE
cg10577819	3.53221	chr2	30591375	0.076761	0.042293	TRUE
cg24988255	3.47728	chr7	27225396	0.0767509	0.0467991	TRUE
cg25635916	3.89745	chr3	50307037	0.0766525	0.0204072	TRUE
cg03241244	4.0889	chr12	122017052	0.0766475	0.0135764	TRUE
cg11930926	3.50601	chr4	174429326	0.0766052	0.0443803	TRUE
cg03268942	4.13193	chr2	74148310	0.0765948	0.0123651	TRUE
cg11071207	3.66289	chr1	110611218	0.0765672	0.0331965	TRUE
cg10570993	3.58733	chr5	177755504	0.0765485	0.0381639	TRUE
cg04619882	3.54971	chr1	109741037	0.0764604	0.0410229	TRUE
cg18179931	3.68643	chr3	194119058	0.0764557	0.031737	TRUE
cg24877093	3.65262	chr21	48081686	0.0764408	0.0337964	TRUE
cg15892784	3.79667	chr1	200842756	0.0763908	0.02551	TRUE
cg01303372	3.56811	chr10	121415189	0.0763602	0.0396281	TRUE
cg21542223	3.46718	chr1	91190005	0.0761796	0.0477139	TRUE
cg25434223	3.75469	chr19	11591491	0.0761112	0.0276641	TRUE
cg00894134	3.64685	chr9	130995828	0.0758663	0.0340893	TRUE
cg25136495	4.07113	chr12	6729718	0.0758615	0.0140329	TRUE
cg23666945	3.59692	chr3	32861150	0.075839	0.0375854	TRUE
cg05772663	3.18014	chrX	113818412	0.0757985	0.0335277	TRUE
cg08644980	3.56293	chr16	1265487	0.0757859	0.0400037	TRUE
cg06874656	4.50554	chr11	131780353	0.0757539	0.00539237	TRUE
cg01767631	3.66753	chr13	20716728	0.0757424	0.0328759	TRUE
cg10213873	3.60501	chr16	86994949	0.075698	0.0369883	TRUE
cg01753375	4.12161	chr2	74607600	0.0756227	0.0126266	TRUE
cg05928806	4.03706	chr7	127991614	0.0755883	0.0152697	TRUE
cg18042724	3.44169	chr11	20627327	0.0755115	0.04983	TRUE
cg01398859	3.09768	chrX	25040609	0.0755098	0.0371234	TRUE
cg25112284	3.65846	chr1	31246011	0.0754501	0.0333937	TRUE
cg26430027	3.61141	chr9	137393288	0.0752899	0.0366747	TRUE
cg24779381	3.5689	chr15	74466794	0.0752221	0.0395541	TRUE
cg06081199	3.50828	chr7	117120064	0.0751871	0.0442183	TRUE
cg05024627	3.63668	chr7	14942815	0.0750218	0.0348835	TRUE
cg00578304	3.69173	chr7	2968627	0.0747287	0.0314327	TRUE
cg12165022	3.4602	chr19	3785573	0.0746672	0.04843	TRUE
cg13990585	3.8225	chr15	93598797	0.0746405	0.0241782	TRUE
cg20469689	3.46864	chr11	57117666	0.0745358	0.0475574	TRUE
cg02595750	5.5158	chr1	91189450	0.0744915	0.000344193	TRUE
cg13313813	3.5286	chr17	34820562	0.0744702	0.0426007	TRUE
cg05583831	3.49263	chr3	27772705	0.074387	0.0455814	TRUE
cg02655630	4.08262	chr20	44658941	0.0743343	0.0137135	TRUE
cg27157575	4.72818	chr19	1164145	0.0742766	0.00303486	TRUE
cg05908371	3.57103	chr20	25129529	0.074219	0.0393966	TRUE
cg24446610	3.50004	chr1	6134338	0.0741874	0.0449239	TRUE
cg13194994	3.51978	chr6	26251817	0.0740415	0.0432536	TRUE
cg17347253	3.82536	chr7	130130288	0.0740087	0.0240811	TRUE
cg16065899	3.77894	chr11	44332958	0.0739496	0.0264485	TRUE
cg20667664	3.60203	chr17	38254448	0.0738592	0.0371291	TRUE
cg13361185	3.45973	chr1	91185749	0.0737617	0.0484691	TRUE
cg03329019	3.47772	chr1	221051117	0.0737023	0.0467671	TRUE
cg14491362	3.48411	chr14	69286344	0.0736965	0.0461969	TRUE
cg08275638	3.49788	chr3	64253818	0.0736757	0.0451003	TRUE
cg08155741	3.45456	chr11	63994308	0.07361	0.0488521	TRUE
cg00996986	3.59742	chr22	42896573	0.0735505	0.0375305	TRUE
cg21056723	3.9462	chr4	56686117	0.0735107	0.0185324	TRUE
cg03395188	3.91395	chr2	219266059	0.0734541	0.0197857	TRUE
cg10894991	3.45028	chr1	200885736	0.0734459	0.0490234	TRUE
cg03779072	4.2788	chr16	88186112	0.0733806	0.00902064	TRUE
cg12753220	2.93401	chrX	48656545	0.0732486	0.0463613	TRUE
cg08761659	3.9238	chr16	3254207	0.0732448	0.0194097	TRUE
cg24280819	3.47156	chr10	71338046	0.0731583	0.047305	TRUE
cg04527018	3.9682	chr3	126261298	0.0731497	0.0176327	TRUE
cg19384704	4.54051	chr22	41956440	0.0731428	0.00498956	TRUE
cg03569277	3.71812	chr1	228657627	0.0731284	0.0297649	TRUE
cg04071644	3.12935	chrX	149613662	0.0730848	0.0355244	TRUE
cg10642548	3.52226	chr10	77165750	0.0730577	0.0431167	TRUE
cg04827692	3.44642	chr12	63543831	0.0730549	0.0494232	TRUE
cg18030409	3.95473	chr4	185937985	0.0730429	0.0182187	TRUE
cg23794671	3.90669	chr6	32977580	0.0729948	0.0199996	TRUE
cg25662428	3.47252	chr19	2047261	0.0729265	0.0472432	TRUE
cg22788329	3.47408	chr4	3642351	0.072778	0.0470958	TRUE
cg09471587	3.59648	chr7	128766655	0.0727769	0.0375874	TRUE
cg03664928	3.14973	chrX	53029937	0.0727729	0.0344232	TRUE
cg27413508	3.60594	chr20	30225517	0.0727102	0.0368931	TRUE
cg25616777	3.70714	chr1	27645056	0.0725088	0.030452	TRUE
cg04671462	4.0302	chr1	156647602	0.0725063	0.0155227	TRUE
cg05745631	3.93048	chr6	30095178	0.0724418	0.0190871	TRUE
cg00178511	3.66602	chr3	48632778	0.0724396	0.03302	TRUE
cg13220129	3.48623	chr19	2046193	0.072342	0.0460542	TRUE
cg05013243	3.52472	chr15	89149849	0.0720489	0.0429587	TRUE
cg15889804	3.89202	chr11	6947647	0.0720092	0.020637	TRUE
cg13920260	4.36133	chrX	18908380	0.0720061	0.00733642	TRUE
cg03447435	4.15238	chr5	140729605	0.0719844	0.0119119	TRUE
cg23587805	3.72187	chr6	100038993	0.0719838	0.0295408	TRUE
cg05256269	3.55577	chr2	176956841	0.0719463	0.0405296	TRUE
cg06308972	3.09272	chrX	114884097	0.0719216	0.0371234	TRUE
cg12064276	3.55438	chr13	79182205	0.0717164	0.0406435	TRUE
cg27227029	4.08629	chr1	17215834	0.0717036	0.0136495	TRUE
cg22845087	3.48892	chrX	47433922	0.0715513	0.0216008	TRUE
cg01401015	3.98813	chr5	140579135	0.0714893	0.0168311	TRUE
cg16297171	3.50522	chr8	99017690	0.0714016	0.04445	TRUE
cg27108419	3.67532	chr6	30095762	0.0713866	0.0323371	TRUE
cg16029760	4.09034	chr15	65341902	0.0713671	0.0135704	TRUE
cg01375994	3.29261	chrX	3261645	0.0712253	0.0287328	TRUE
cg13846270	3.60794	chr13	51417929	0.0710408	0.0368253	TRUE
cg18676967	3.83877	chr2	233217476	0.0710258	0.0233156	TRUE
cg19256331	3.70645	chr15	89915212	0.0709595	0.0305064	TRUE
cg17680088	3.56186	chr9	127213319	0.0709509	0.0400411	TRUE
cg26005361	4.10561	chr19	42599851	0.0708808	0.0130911	TRUE
cg18875012	3.65616	chr3	172165517	0.0708515	0.0334908	TRUE
cg00506168	4.18127	chr21	45148460	0.0708245	0.0111993	TRUE
cg11596863	3.66846	chr12	113013215	0.0708119	0.0328269	TRUE
cg24459147	3.58031	chr21	38068581	0.0707997	0.0387333	TRUE
cg17255302	3.45149	chr12	52828461	0.0707945	0.0489593	TRUE
cg09293534	3.71265	chr16	11004059	0.0706771	0.0301244	TRUE
cg14742716	3.49	chr19	50666345	0.0705475	0.0457853	TRUE
cg14152139	3.68761	chr19	22469368	0.0704745	0.0316797	TRUE
cg21456897	3.48659	chr3	64253803	0.0704485	0.046025	TRUE
cg00556126	4.31743	chr16	84328338	0.070372	0.0082326	TRUE
cg24168884	3.67872	chr5	140552153	0.0703605	0.032157	TRUE
cg21486944	3.87134	chr6	28411378	0.0703548	0.0217471	TRUE
cg20292112	3.66227	chr2	176963948	0.0702086	0.0332417	TRUE
cg27585641	3.50024	chr5	73024506	0.070163	0.0449191	TRUE
cg10941067	3.60524	chr5	149677639	0.0701611	0.0369713	TRUE
cg01575652	3.98055	chr22	38077606	0.0701218	0.0171626	TRUE
cg27584546	3.56219	chr10	98657118	0.0701004	0.0400333	TRUE
cg00955035	4.35575	chr2	233253378	0.0700794	0.00749577	TRUE
cg08229366	4.72143	chr7	130130747	0.0699731	0.00310012	TRUE
cg16501028	3.60685	chr11	32450000	0.0699193	0.0368658	TRUE
cg06023994	3.98677	chr3	170137871	0.0698539	0.0168824	TRUE
cg14661383	3.78205	chr1	228463720	0.0698469	0.026337	TRUE
cg08106730	4.01383	chr12	54780066	0.0698114	0.0160175	TRUE
cg12811319	3.50561	chr8	77585748	0.0696864	0.0444037	TRUE
cg00712857	3.76652	chr11	63767561	0.0696018	0.027116	TRUE
cg04155024	4.12219	chrX	15338707	0.0695506	0.00901983	TRUE
cg01314544	3.59291	chr2	23851841	0.0695203	0.0378687	TRUE
cg04063045	3.59251	chr2	71124531	0.0695128	0.0378706	TRUE
cg03324087	3.63016	chr18	55020324	0.0694843	0.0352878	TRUE
cg26248075	3.67807	chr6	100895481	0.069393	0.0322024	TRUE
cg23635599	3.61221	chr19	45281006	0.0693659	0.0366146	TRUE
cg11385003	3.93062	chr21	45148332	0.0693419	0.019086	TRUE
cg06995548	3.45999	chr1	47009527	0.0690745	0.0484474	TRUE
cg03790427	3.46411	chr8	10530123	0.0690239	0.0479914	TRUE
cg22210497	4.25248	chr5	175561172	0.0689292	0.00957354	TRUE
cg15817464	3.93171	chr5	150227654	0.0689031	0.0190644	TRUE
cg26883712	3.97085	chr6	28973466	0.0688953	0.0175376	TRUE
cg12453631	4.34867	chr3	157812226	0.0688934	0.00762916	TRUE
cg19691778	3.4839	chr8	97157756	0.0688631	0.0461969	TRUE
cg00784105	4.12192	chr1	19636065	0.0686725	0.0126258	TRUE
cg10784519	4.35784	chr6	30737231	0.0686605	0.00747443	TRUE
cg22487204	4.12697	chr1	156435421	0.0686156	0.0124847	TRUE
cg12457529	3.84485	chr7	99155892	0.0685803	0.0230089	TRUE
cg26886875	3.471	chr6	31627653	0.0685546	0.0473492	TRUE
cg08141518	2.92556	chrX	133680974	0.0684399	0.0467952	TRUE
cg07125278	3.84748	chr16	67683757	0.0683766	0.0228539	TRUE
cg27446137	3.69993	chr4	77723198	0.0682444	0.0309405	TRUE
cg06367788	3.58531	chr11	44335843	0.0682077	0.0382966	TRUE
cg05165378	3.45598	chr7	99155739	0.0682007	0.0487562	TRUE
cg22784386	3.44605	chr6	100903817	0.0680917	0.0494389	TRUE
cg03340026	3.61446	chr19	1403530	0.067984	0.0364431	TRUE
cg06002683	3.79961	chr7	154001891	0.0679561	0.0253769	TRUE
cg09330145	3.66918	chr10	95510992	0.0678436	0.0327801	TRUE
cg17036427	3.51955	chr15	65689325	0.0677853	0.0432662	TRUE
cg25619638	3.49557	chr2	220310232	0.0677574	0.0453276	TRUE
cg13266096	3.61703	chr11	62366806	0.0677447	0.0362414	TRUE
cg26727231	3.51517	chr8	20153445	0.067547	0.0436737	TRUE
cg00747944	3.73346	chr16	54972845	0.0675138	0.02879	TRUE
cg15680020	3.51023	chr20	61560627	0.0674902	0.0440159	TRUE
cg20480826	3.041	chrX	114957790	0.0674139	0.0395454	TRUE
cg07535628	3.77065	chr11	829035	0.0673686	0.0268344	TRUE
cg19528419	3.85727	chr11	420266	0.0673363	0.0224012	TRUE
cg14836839	3.58814	chr17	42706084	0.0672721	0.0381424	TRUE
cg00206356	3.50455	chr4	56659922	0.0672309	0.0445074	TRUE
cg14271953	3.06323	chrX	10525587	0.067168	0.0382633	TRUE
cg09701700	3.60838	chr10	104194843	0.0670583	0.0368055	TRUE
cg02954056	3.7004	chr17	46827591	0.0669272	0.0309405	TRUE
cg15699386	4.08893	chr1	155161211	0.0669261	0.0135764	TRUE
cg00672277	3.58541	chr3	138169728	0.0668935	0.0382942	TRUE
cg20956407	3.46368	chr5	149889677	0.0668487	0.048029	TRUE
cg11194299	3.7566	chr1	6134427	0.0668213	0.0275779	TRUE
cg14926093	3.54525	chr2	3680421	0.0668001	0.041384	TRUE
cg15171221	3.74758	chr6	28973328	0.0667486	0.028044	TRUE
cg23473396	3.06857	chrX	25041134	0.0666914	0.0379406	TRUE
cg27370013	3.91862	chr11	131780276	0.0666293	0.0196593	TRUE
cg07332769	4.51004	chr1	149672151	0.0665779	0.00535911	TRUE
cg03814390	3.80349	chr17	77776716	0.0665379	0.0251509	TRUE
cg07624742	3.4898	chr19	5892048	0.0662722	0.0458046	TRUE
cg22985172	3.72494	chr6	151258337	0.0661775	0.0293683	TRUE
cg05198733	4.64411	chr11	58912052	0.0659935	0.00388176	TRUE
cg08041469	4.24424	chr6	26032585	0.065965	0.00971462	TRUE
cg06787991	3.57585	chr15	86219075	0.0658451	0.0390295	TRUE
cg27394478	2.97997	chrX	152683703	0.0658383	0.0432394	TRUE
cg23850281	3.18407	chrX	19137976	0.0656231	0.0332897	TRUE
cg27365627	3.83426	chr15	78614908	0.0654426	0.0234862	TRUE
cg02973416	4.17525	chr11	796069	0.065383	0.0113491	TRUE
cg00698916	3.96497	chr6	13767628	0.0652212	0.0177844	TRUE
cg13909582	3.78597	chr1	50886071	0.0651741	0.0261056	TRUE
cg14263139	4.56559	chr11	66104018	0.0651334	0.00477061	TRUE
cg05303208	4.01601	chr1	91178472	0.0650764	0.0159473	TRUE
cg07322898	3.47926	chr5	64056551	0.0650663	0.0465922	TRUE
cg05994850	3.58384	chr6	30095341	0.0650476	0.0384243	TRUE
cg26118326	3.95245	chr1	150547677	0.0650446	0.0182989	TRUE
cg24211504	3.52231	chr6	100903575	0.0650186	0.0431167	TRUE
cg06918928	3.68444	chr12	111404204	0.0650142	0.0318421	TRUE
cg00930306	4.40979	chr1	155161221	0.0649936	0.0066084	TRUE
cg10389114	4.36288	chr16	58581355	0.0649928	0.00737467	TRUE
cg12301814	3.93765	chr19	17347791	0.0649676	0.0188352	TRUE
cg00975326	3.95519	chrX	19989847	0.0648048	0.0115709	TRUE
cg12940269	3.47573	chr6	160257728	0.0647946	0.0469256	TRUE
cg19314352	4.37719	chr17	38501397	0.0647396	0.00715525	TRUE
cg20446948	3.90559	chr11	15963167	0.0647212	0.0200516	TRUE
cg22758700	3.4827	chr7	99156126	0.0646639	0.0462778	TRUE
cg04745771	4.16064	chr8	144947579	0.0646401	0.0117017	TRUE
cg04873053	3.4467	chr1	53935918	0.0645296	0.0494232	TRUE
cg05507546	3.72254	chr6	33172208	0.0642788	0.029489	TRUE
cg26114324	4.47669	chr1	44401857	0.0642327	0.00577232	TRUE
cg22647810	4.0458	chr6	33172371	0.0640582	0.014944	TRUE
cg13049992	3.62718	chr5	125800778	0.0639153	0.0355005	TRUE
cg16259571	3.49001	chr2	220384841	0.063888	0.0457853	TRUE
cg07484673	4.23403	chr7	99155878	0.0637775	0.00995847	TRUE
cg08698721	3.81128	chr14	101294147	0.0636858	0.0247608	TRUE
cg19380722	3.43993	chr10	102090351	0.0635133	0.049941	TRUE
cg08313242	3.47274	chr19	21950478	0.0633873	0.0472298	TRUE
cg07072722	3.60423	chr11	131781246	0.0633246	0.0370247	TRUE
cg17279839	3.50086	chr7	150038598	0.0632636	0.0448598	TRUE
cg18675097	3.44997	chr6	28227127	0.0632377	0.049061	TRUE
cg01578057	3.78415	chr4	89618667	0.0632182	0.0262236	TRUE
cg10194829	3.9233	chr8	21900177	0.0631845	0.0194337	TRUE
cg03141069	4.81458	chr1	228463734	0.0631801	0.00246466	TRUE
cg05571215	4.04698	chr1	228631679	0.0631586	0.0148965	TRUE
cg04432597	4.17258	chr3	49757306	0.0631074	0.0114391	TRUE
cg10764068	3.86853	chr7	27289829	0.0630026	0.0219085	TRUE
cg21310336	3.77021	chr6	28973446	0.0629877	0.0268635	TRUE
cg17951244	3.50472	chr1	52158161	0.062862	0.0445023	TRUE
cg20452230	3.48198	chr5	137475379	0.0628283	0.0463559	TRUE
cg06290014	3.51249	chr2	107103029	0.0628167	0.0438641	TRUE
cg07798731	3.56492	chr10	85932296	0.0628084	0.039898	TRUE
cg11516614	3.96483	chrX	11125437	0.0627939	0.0115709	TRUE
cg14035202	3.94339	chr9	136338301	0.0626682	0.0186316	TRUE
cg25762396	3.63108	chr11	57117479	0.0626204	0.0352292	TRUE
cg03315007	3.70826	chr1	2137067	0.0624493	0.0303808	TRUE
cg12030638	3.15773	chrX	133675340	0.0623777	0.0341758	TRUE
cg12273325	3.56685	chr22	31689831	0.0623342	0.0397533	TRUE
cg02988798	4.50945	chr20	42745005	0.0623331	0.00535911	TRUE
cg10864433	3.65738	chr17	46724237	0.0623229	0.0334523	TRUE
cg04995846	3.9133	chr1	154943300	0.062018	0.0198211	TRUE
cg04704193	3.60829	chr6	26272200	0.0618925	0.0368055	TRUE
cg09243445	3.55043	chr2	237123016	0.0618901	0.0409823	TRUE
cg03015114	3.68289	chr19	6711092	0.0618336	0.0319398	TRUE
cg00878038	4.46021	chr7	151107807	0.0616141	0.00598645	TRUE
cg07433344	4.29344	chr6	33172450	0.0615718	0.00873778	TRUE
cg11433098	3.76395	chr15	99987894	0.0614431	0.0272667	TRUE
cg26999345	3.63129	chr22	37584441	0.0614282	0.035221	TRUE
cg05407550	4.47381	chrX	154250784	0.0612452	0.00530993	TRUE
cg25141490	3.66619	chr5	148759090	0.0611246	0.033008	TRUE
cg16709110	4.27086	chr11	796361	0.0610749	0.00918512	TRUE
cg13048822	4.39394	chr5	140729429	0.0610112	0.00686545	TRUE
cg14985146	3.32927	chrX	9855990	0.0609575	0.0274064	TRUE
cg20949223	3.9187	chr1	155161679	0.0609016	0.0196593	TRUE
cg27512510	3.67041	chr1	149670340	0.0608677	0.0327558	TRUE
cg25064395	3.70432	chr4	55143557	0.0608505	0.0306956	TRUE
cg02286642	3.57283	chr19	24270073	0.0606344	0.0392728	TRUE
cg16135771	3.41793	chrX	103030149	0.0604396	0.0244237	TRUE
cg08553913	3.90114	chr17	37028977	0.0604106	0.0202234	TRUE
cg27001643	4.20358	chr19	4031629	0.0603613	0.0107118	TRUE
cg22355031	3.26811	chrX	68060738	0.0603352	0.0295082	TRUE
cg13274149	3.78071	chr9	140175393	0.0602911	0.0263802	TRUE
cg12251939	3.81562	chr17	37028295	0.0602067	0.0245507	TRUE
cg15446391	3.48661	chr11	32452370	0.0601574	0.046025	TRUE
cg21635956	2.93042	chrX	152772215	0.0597522	0.0464698	TRUE
cg18115627	4.13619	chr1	44401979	0.059644	0.0122441	TRUE
cg13742956	3.53645	chr11	2612876	0.0595825	0.0420188	TRUE
cg13413286	3.57747	chr6	31783468	0.0595492	0.0389587	TRUE
cg06571387	3.54291	chr2	176964101	0.0593439	0.0415331	TRUE
cg21876832	3.52435	chr1	1874742	0.0593338	0.0429675	TRUE
cg14358448	3.52517	chr14	74978020	0.0590476	0.0429311	TRUE
cg24784036	3.4703	chr3	50306878	0.0588866	0.0474237	TRUE
cg12883479	3.84937	chr6	31783455	0.0588856	0.0227736	TRUE
cg06765514	3.9892	chr9	130689862	0.0588817	0.0168016	TRUE
cg05219621	3.23251	chrX	15683403	0.0586859	0.0308151	TRUE
cg19094555	4.05759	chr15	56536718	0.0585612	0.0145091	TRUE
cg00288806	3.48946	chr7	8476521	0.0585499	0.0458347	TRUE
cg13884995	3.71987	chr9	126126377	0.0585497	0.0296639	TRUE
cg13022129	3.67653	chr9	131683862	0.0584954	0.0322837	TRUE
cg08979191	3.62056	chr5	132113734	0.0584133	0.0359651	TRUE
cg16853953	3.9149	chr19	42774803	0.0583637	0.0197728	TRUE
cg23716309	3.8248	chr3	51910238	0.0583149	0.0240931	TRUE
cg14608180	3.62576	chr9	139872839	0.0583123	0.0356152	TRUE
cg02430645	3.70291	chr13	20989325	0.0581533	0.0307839	TRUE
cg25681177	3.715	chr19	36024313	0.0581331	0.0299995	TRUE
cg13996426	4.39153	chr3	49756904	0.0581331	0.00689067	TRUE
cg14989642	3.48716	chr6	26224013	0.0581209	0.0460019	TRUE
cg11871337	3.83803	chrX	57017815	0.0580969	0.0126657	TRUE
cg03143118	3.69088	chr6	42893093	0.0580358	0.031479	TRUE
cg03995156	3.64002	chr6	32122864	0.0579883	0.034616	TRUE
cg19547200	3.59163	chr22	42896249	0.057934	0.037887	TRUE
cg08936549	3.48089	chr16	560666	0.057902	0.0464879	TRUE
cg27560481	3.82442	chr17	33472370	0.0578176	0.0241043	TRUE
cg10585661	3.65224	chr3	184056618	0.057763	0.0338116	TRUE
cg15895197	3.67365	chr2	27301490	0.0577099	0.0324988	TRUE
cg04782667	3.68159	chr19	49244965	0.0576871	0.0320018	TRUE
cg26555463	3.95067	chr6	26034022	0.0575818	0.0183324	TRUE
cg14699651	3.63514	chr19	1325099	0.0574874	0.0349546	TRUE
cg12048425	3.80565	chr2	230785050	0.0573654	0.0250093	TRUE
cg19497021	3.57556	chr2	220357608	0.0572153	0.0390606	TRUE
cg06938705	3.55148	chr6	30095281	0.0571863	0.0408701	TRUE
cg13118590	3.47771	chrX	21777160	0.0571688	0.0222079	TRUE
cg27472937	3.53002	chr2	3683119	0.0571344	0.0424721	TRUE
cg10989634	3.64924	chr1	111813745	0.0571116	0.0339506	TRUE
cg10982231	4.23775	chr15	56536562	0.0570801	0.00985518	TRUE
cg08189843	3.61721	chr14	75056479	0.0570168	0.0362344	TRUE
cg10026317	3.77621	chr1	47694919	0.0570157	0.0265733	TRUE
cg01377503	4.38254	chr7	128578755	0.0569138	0.00707306	TRUE
cg25755107	3.65698	chr3	49757239	0.0568397	0.0334523	TRUE
[truncated: 5,812 more rows]

## Sheet: TableS5A
Supplemental Table 5A. 108 HYPER methylated DMRs from DMRcate analysis.
[truncated: 109 more rows]

[truncated: 3 more sheets: TableS5B, TableS6A, TableS6B]
